# Supplementary material for: Defining Vaginal Community Dynamics: daily microbiome transitions, the role of menstruation, bacteriophages, and bacterial genes
Source: Microbiome. 2024 Aug 19;12:153. doi: 10.1186/s40168-024-01870-5 (PMC11331738; doi:10.1186/s40168-024-01870-5)
Supplement: Supplementary file 3 — Additional file 2: Supplementary Table S1. Full ASV table for samples sequenced by 16S marker gene sequencing. Each sample is in a column, named by individual ID and cycle day, and each ASV in a row. Taxonomic annotations are in the second-to-last column and centroid sequence in the last. Supplementary Table S2. Full taxonomic annotation and feature counts for the samples sequenced by shotgun. Each sample is in a column, named by participant and cycle day, and each taxon in a row. Supplementary Table S3. Differential abundance results for samples in CST-IA from individuals with menses-related dysbiotic or unstable VCD compared to constant eubiotic VCD. Supplementary Table S4. Differential abundance results for samples in CST-IB from individuals with menses-related dysbiotic or unstable VCD compared to constant eubiotic VCD. Supplementary Table S5. Differential abundance results for samples in CST-IIIA from individuals with menses-related dysbiotic or unstable VCD compared to constant dysbiotic VCD. Supplementary Table S6. Differential abundance results for samples in CST-IIIB from individuals with menses-related dysbiotic or unstable VCD compared to constant dysbiotic VCD. Supplementary Table S7. Differential abundance results for all samples in menses-related dysbiotic, unstable and constant dysbiotic VCD against constant eubiotic. Supplementary Table S8. Differential abundance results for all samples in menses-related dysbiotic, unstable and constant eubiotic VCD against constant dysbiotic. Supplementary Table S9. Differential frequency of gene clusters in Lactobacillus spp., contrasting constant eubiotic and menses-related dysbiotic vs. unstable and constant dysbiotic. Supplementary Table S10. Differential frequency of gene clusters in Gardnerella spp., contrasting constant eubiotic and menses-related dysbiotic vs. unstable and constant dysbiotic. Supplementary Table S11. Differential frequency of gene clusters in Prevotella spp., contrasting constant eubiotic an [file 40168_2024_1870_MOESM2_ESM.xlsx]

## Sheet: Table_S1_16S_ASV
### Supplementary table 1: Full ASV table for samples sequenced by 16S marker gene sequencing.
### Each sample is in a column, named by individual ID and cycle day, and each ASV in a row. Taxonomic annotations are in the second-to-last column and centroid sequence in the last.
ASV	subject_11_day1	subject_11_day10	subject_11_day11	subject_11_day13	subject_11_day14	subject_11_day15	subject_11_day16	subject_11_day17	subject_11_day18	subject_11_day19	subject_11_day20	subject_11_day21	subject_11_day23	subject_11_day24	subject_11_day25	subject_11_day26	subject_11_day27	subject_11_day28	subject_11_day29	subject_11_day3	subject_11_day30	subject_11_day31	subject_11_day32	subject_11_day33	subject_11_day34	subject_11_day35	subject_11_day36	subject_11_day37	subject_11_day38	subject_11_day39	subject_11_day4	subject_11_day40	subject_11_day41	subject_11_day42	subject_11_day5	subject_11_day6	subject_11_day7	subject_11_day8	subject_11_day9	subject_126_day10	subject_126_day11	subject_126_day12	subject_126_day13	subject_126_day14	subject_126_day15	subject_126_day17	subject_126_day18	subject_126_day19	subject_126_day20
Seq_00022	0	0	0	0	0	0	0	0	0	0	0	0	0	0	0	0	0	0	0	0	0	0	0	0	0	0	0	0	0	0	0	0	0	0	0	0	0	0	0	0	0	0	0	0	0	0	0	0	0
Seq_00024	0	0	0	0	0	0	0	0	0	0	0	0	0	0	0	0	0	0	0	0	0	0	0	0	0	0	0	0	0	0	0	0	0	0	0	0	0	0	0	0	0	0	0	0	0	0	0	0	0
Seq_00035	0	0	0	0	0	0	0	0	0	0	0	0	0	0	0	0	0	0	0	0	0	0	0	0	0	0	0	0	0	0	0	0	0	0	0	0	0	0	0	0	0	0	0	0	0	0	0	0	0
Seq_00044	0	0	0	0	0	0	0	0	0	0	0	0	0	0	0	0	0	0	0	0	0	0	0	0	0	0	0	0	0	0	0	0	0	0	0	0	0	0	0	0	0	0	0	0	0	0	0	0	0
Seq_00051	0	0	0	0	0	0	0	0	0	0	0	0	0	0	0	0	0	0	0	0	0	0	0	0	0	0	0	0	0	0	0	0	0	0	0	0	0	0	0	0	0	0	0	0	0	0	0	0	0
Seq_00053	0	0	0	0	0	0	0	0	0	0	0	0	0	0	0	0	0	0	0	0	0	0	0	0	0	0	0	0	0	0	0	0	0	0	0	0	0	0	0	0	0	0	0	0	0	0	0	0	0
Seq_00059	0	0	0	0	0	0	0	0	0	0	0	0	0	0	0	0	0	0	0	0	0	0	0	0	0	0	0	0	0	0	0	0	0	0	0	0	0	0	0	0	0	0	0	0	0	0	0	0	0
Seq_00063	0	0	0	0	0	0	0	0	0	0	0	0	0	0	0	0	0	0	0	0	0	0	0	0	0	0	0	0	0	0	0	0	0	0	0	0	0	0	0	0	0	0	0	0	0	0	0	0	0
Seq_00065	0	0	0	0	0	0	0	0	0	0	0	0	0	0	0	0	0	0	0	0	0	0	0	0	0	0	0	0	0	0	0	0	0	0	0	0	0	0	0	0	0	0	0	0	0	0	0	0	0
Seq_00066	0	0	0	0	0	0	0	0	0	0	0	0	0	0	0	0	0	0	0	0	0	0	0	0	0	0	0	0	0	0	0	0	0	0	0	0	0	0	0	0	0	0	0	0	0	0	0	0	0
Seq_00070	0	0	0	0	0	0	0	0	0	0	0	0	0	0	0	0	0	0	0	0	0	0	0	0	0	0	0	0	0	0	0	0	0	0	0	0	0	0	0	0	0	0	0	0	0	0	0	0	0
Seq_00071	0	0	0	0	0	0	0	0	0	0	0	0	0	0	0	0	0	0	0	0	0	0	0	0	0	0	0	0	0	0	0	0	0	0	0	0	0	0	0	0	0	0	0	0	0	0	0	0	0
Seq_00072	0	0	0	0	0	0	0	0	0	0	0	0	0	0	0	0	0	0	0	0	0	0	0	0	0	0	0	0	0	0	0	0	0	0	0	0	0	0	0	0	0	0	0	0	0	0	0	0	0
Seq_00073	0	0	0	0	0	0	0	0	0	0	0	0	0	0	0	0	0	0	0	0	0	0	0	0	0	0	0	0	0	0	0	0	0	0	0	0	0	0	0	0	0	0	0	0	4	5	0	0	0
Seq_00074	0	0	0	0	0	0	0	0	0	0	0	0	0	0	0	0	0	0	0	0	0	0	0	0	0	0	0	0	0	0	0	0	0	0	0	0	0	0	0	0	0	0	0	0	0	0	0	0	0
Seq_00077	0	0	0	0	0	0	0	0	0	0	0	0	0	0	0	0	0	0	0	0	0	0	0	0	0	0	0	0	0	0	0	0	0	0	0	0	0	0	0	0	0	0	0	0	0	0	0	0	0
Seq_00078	0	0	0	0	0	0	0	0	0	0	0	0	0	0	0	0	0	0	0	0	0	0	0	0	0	0	0	0	0	0	0	0	0	0	0	0	0	0	0	0	0	0	0	0	0	0	0	0	0
Seq_00079	0	0	0	0	0	0	0	0	0	0	0	0	0	0	0	0	0	0	0	0	0	0	0	0	0	0	0	0	0	0	0	0	0	0	0	0	0	0	0	0	0	0	0	0	0	0	0	0	0
Seq_00080	0	0	0	0	0	0	0	0	0	0	0	0	0	0	0	0	0	0	0	0	0	0	0	0	0	0	0	0	0	0	0	0	0	0	0	0	0	0	0	0	0	0	0	0	0	0	0	0	0
Seq_00082	0	0	0	0	0	0	0	0	0	0	0	0	0	0	0	0	0	0	0	0	0	0	0	0	0	0	0	0	0	0	0	0	0	0	0	0	0	0	0	0	0	0	0	0	0	0	0	0	0
Seq_00083	0	0	0	0	0	0	0	0	0	0	0	0	0	0	0	0	0	0	0	0	0	0	0	0	0	0	0	0	0	0	0	0	0	0	0	0	0	0	0	0	0	0	0	0	0	0	0	0	0
Seq_00085	0	0	0	0	0	0	0	0	0	0	0	0	0	0	0	0	0	0	0	0	0	0	0	0	0	0	0	0	0	0	0	0	0	0	0	0	0	0	0	0	0	0	0	0	0	0	0	0	0
Seq_00086	0	0	0	0	0	0	0	0	0	0	0	0	0	0	0	0	0	0	0	0	0	0	0	0	0	0	0	0	0	0	0	0	0	0	0	0	0	0	0	0	0	0	0	0	0	0	0	0	0
Seq_00087	0	0	0	0	0	0	0	0	0	0	0	0	0	0	0	0	0	0	0	0	0	0	0	0	0	0	0	0	0	0	0	0	0	0	0	0	0	0	0	0	0	0	0	0	0	0	0	0	0
Seq_00094	0	0	0	0	0	0	0	0	0	0	0	0	0	0	0	0	0	0	0	0	0	0	0	0	0	0	0	0	0	0	0	0	0	0	0	0	0	0	0	0	0	0	0	0	0	0	0	0	0
Seq_00099	0	0	0	0	0	0	0	0	0	0	0	0	0	0	0	0	0	0	0	0	0	0	0	0	0	0	0	0	0	0	0	0	0	0	0	0	0	0	0	0	0	0	0	0	0	0	0	0	0
Seq_00100	0	0	0	0	0	0	0	0	0	0	0	0	0	0	0	0	0	0	0	0	0	0	0	0	0	0	0	0	0	0	0	0	0	0	0	0	0	0	0	0	0	0	0	0	0	0	0	0	0
Seq_00102	0	0	0	0	0	0	0	0	0	0	0	0	0	0	0	0	0	0	0	0	0	0	0	0	0	0	0	0	0	0	0	0	0	0	0	0	0	0	0	0	0	0	0	0	0	0	0	0	0
Seq_00105	0	0	0	0	0	0	0	0	0	0	0	0	0	0	0	0	0	0	0	0	0	0	0	0	0	0	0	0	0	0	0	0	0	0	0	0	0	0	0	0	0	0	0	0	0	0	0	0	0
Seq_00111	0	0	0	0	0	0	0	0	0	0	0	0	0	0	0	0	0	0	0	0	0	0	0	0	0	0	0	0	0	0	0	0	0	0	0	0	0	0	0	0	0	0	0	0	0	0	0	0	0
Seq_00112	0	0	0	0	0	0	0	0	0	0	0	0	0	0	0	0	0	0	0	0	0	0	0	0	0	0	0	0	0	0	0	0	0	0	0	0	0	0	0	0	0	0	0	0	0	0	0	0	0
Seq_00115	0	0	0	0	0	0	0	0	0	0	0	0	0	0	0	0	0	0	0	0	0	0	0	0	0	0	0	0	0	0	0	0	0	0	0	0	0	0	0	0	0	0	0	0	0	0	0	0	0
Seq_00117	0	0	0	0	0	0	0	0	0	0	0	0	0	0	0	0	0	0	0	0	0	0	0	0	0	0	0	0	0	0	0	0	0	0	0	0	0	0	0	0	0	0	0	0	0	0	0	0	0
Seq_00118	0	0	0	0	0	0	0	0	0	0	0	0	0	0	0	0	0	2	0	0	0	0	0	0	0	0	0	0	0	0	0	0	0	0	0	0	0	0	0	0	0	0	0	0	0	0	0	0	0
Seq_00119	0	0	0	0	0	0	0	0	0	0	0	0	0	0	0	0	0	0	0	0	0	0	0	0	0	0	0	0	0	0	0	0	0	0	0	0	0	0	0	0	0	0	0	0	0	0	0	0	0
Seq_00120	0	0	0	0	0	0	0	0	0	0	0	0	0	0	0	0	0	0	0	0	0	0	0	0	0	0	0	0	0	0	0	0	0	0	0	0	0	0	0	0	0	0	0	0	0	0	0	0	0
Seq_00121	0	0	0	0	0	0	0	0	0	0	0	0	0	0	0	0	0	0	0	0	0	0	0	0	0	0	0	0	0	0	0	0	0	0	0	0	0	0	0	0	0	0	0	0	0	0	0	0	0
Seq_00122	0	0	0	0	0	0	0	0	0	0	0	0	0	0	0	0	0	0	0	0	0	0	0	0	0	0	0	0	0	0	0	0	0	0	0	0	0	0	0	0	0	0	0	0	0	0	0	0	0
Seq_00125	0	0	0	0	0	0	0	0	0	0	0	0	0	0	0	0	0	0	0	0	0	0	0	0	0	0	0	0	0	0	0	0	0	0	0	0	0	0	0	0	0	0	0	0	0	0	0	0	0
Seq_00126	0	0	0	0	0	0	0	0	0	0	0	0	0	0	0	0	0	0	0	0	0	0	0	0	0	0	0	0	0	0	0	0	0	0	0	0	0	0	0	0	0	0	0	0	0	0	0	0	0
Seq_00127	0	0	0	0	0	0	0	0	0	0	0	0	0	0	0	0	0	0	0	0	0	0	0	0	0	0	0	0	0	0	0	0	0	0	0	0	0	0	0	0	0	0	0	0	0	0	0	0	0
Seq_00128	0	0	0	0	0	0	0	0	0	0	0	0	0	0	0	0	0	0	0	0	0	0	0	0	0	0	0	0	0	0	0	0	0	0	0	0	0	0	0	0	0	0	0	0	0	0	0	0	0
Seq_00129	0	0	0	0	0	0	0	0	0	0	0	0	0	0	0	0	0	0	0	0	0	0	0	0	0	0	0	0	0	0	0	0	0	0	0	0	0	0	0	0	0	0	0	0	0	0	0	0	0
Seq_00130	0	0	0	0	0	0	0	0	0	0	0	0	0	0	0	0	0	0	0	0	0	0	0	0	0	0	0	0	0	0	0	0	0	0	0	0	0	0	0	0	0	0	0	0	0	0	0	0	0
Seq_00131	0	0	0	0	0	0	0	0	0	0	0	0	0	0	0	0	12	0	0	0	0	0	0	0	0	0	0	0	0	0	0	0	0	0	0	0	0	0	0	0	0	0	0	0	0	0	0	0	0
Seq_00132	0	0	0	0	0	0	0	0	0	0	0	0	0	0	0	0	0	0	0	0	0	0	0	0	0	0	0	0	0	0	0	0	0	3	0	0	0	0	0	0	0	0	0	0	0	0	0	0	0
Seq_00133	0	0	2	31	78	0	0	0	0	25	67	0	0	0	0	148	271	0	0	0	0	0	0	0	0	110	94	0	0	0	0	0	0	0	45	0	0	0	0	0	0	0	0	0	0	0	0	0	0
Seq_00134	0	0	0	0	0	0	0	0	0	0	0	0	0	0	0	0	0	0	0	0	0	0	0	0	0	0	0	0	0	0	0	0	0	0	0	0	0	0	0	0	0	0	0	0	0	0	0	0	0
Seq_00135	0	0	0	0	0	0	0	0	0	0	0	0	0	0	0	0	0	0	0	0	0	0	0	0	0	0	0	0	0	0	0	0	0	0	0	0	0	0	0	0	0	0	0	0	0	0	0	0	0
Seq_00136	0	0	0	0	0	0	0	0	0	0	0	0	0	0	0	0	0	0	0	0	0	0	0	0	0	0	0	0	0	0	0	0	0	0	0	0	0	0	0	0	0	0	0	0	0	0	0	0	0
Seq_00137	0	0	0	0	0	0	0	0	0	0	0	0	0	0	0	0	0	0	0	0	0	0	0	0	0	0	0	0	0	0	0	0	0	0	0	0	0	0	0	0	0	0	0	0	0	0	0	0	0
Seq_00138	0	0	0	0	0	0	0	0	0	0	0	0	0	0	0	0	0	0	0	0	0	0	0	0	0	0	0	0	0	0	0	0	0	0	0	0	0	0	0	0	0	0	0	0	0	0	0	0	0
Seq_00139	0	0	0	0	0	0	0	0	0	0	0	0	0	0	75	0	102	82	50	0	105	90	120	281	397	755	377	458	0	339	0	176	420	164	0	0	0	0	0	0	0	0	0	0	0	0	0	0	0
Seq_00140	0	0	0	0	0	0	0	0	18	0	0	0	21	0	92	75	138	113	67	0	127	116	185	322	495	733	420	660	39	336	0	219	453	201	0	0	0	0	0	0	0	0	0	0	0	0	0	0	0
Seq_00141	183	91	220	100	245	45	152	109	184	49	96	38	54	34	265	97	279	65	31	292	0	0	0	0	0	60	44	0	187	0	360	52	101	45	220	49	49	45	102	0	0	0	0	0	0	0	0	0	0
Seq_00142	3585	2063	5833	2941	6325	1752	4374	4701	8782	2367	5865	1949	3909	2604	13859	10098	16818	8465	3961	2907	5097	3228	2273	5272	6969	9434	7515	6421	6368	5012	5947	3182	8907	2138	3106	1356	1052	1047	3611	80	24	0	0	12	35	57	83	56	91
Seq_00143	0	0	0	0	0	0	0	0	0	0	0	0	0	0	0	0	0	0	0	0	0	0	0	0	0	0	0	0	0	0	0	0	0	0	0	0	0	0	0	0	0	0	0	0	0	0	0	0	0
Seq_00144	227	62	279	137	307	62	180	133	230	52	129	73	63	49	361	132	251	92	35	271	0	0	0	0	0	82	54	62	254	71	451	0	170	77	232	74	75	48	120	0	0	0	0	0	0	0	0	0	0
Seq_00146	0	0	0	0	0	0	0	0	0	0	0	0	0	0	0	0	0	0	0	0	0	0	0	0	0	0	0	0	0	0	0	0	0	0	0	0	0	0	0	0	0	0	0	0	0	0	0	0	0
Seq_00149	0	0	0	0	0	0	0	0	0	0	0	0	0	0	0	0	0	0	0	0	0	0	0	0	0	0	0	0	0	0	0	0	0	0	0	0	0	0	0	0	0	0	0	0	0	0	0	0	0
Seq_00150	0	0	0	0	0	0	0	0	0	0	0	0	0	0	0	0	0	0	0	0	0	0	0	0	0	0	0	0	0	0	0	0	0	0	0	0	0	0	0	0	0	0	0	0	0	0	0	0	0
Seq_00152	0	0	0	0	0	0	0	0	0	0	0	0	0	0	0	0	0	0	0	0	0	0	0	0	0	0	0	0	0	0	0	0	0	0	0	0	0	0	0	0	0	0	0	0	0	0	0	0	0
Seq_00155	0	0	0	0	0	0	0	0	0	0	0	0	0	0	0	0	0	0	0	0	0	0	0	0	0	0	0	12	0	0	0	0	0	0	0	0	0	0	0	0	0	0	0	0	0	0	0	0	0
Seq_00156	0	0	0	0	0	0	0	0	0	0	0	0	0	0	0	0	0	0	0	0	0	0	0	0	0	0	0	0	0	0	0	0	0	0	0	0	0	0	0	0	0	0	0	0	4	0	0	0	0
Seq_00157	0	0	0	0	0	0	0	0	0	0	0	0	0	0	0	0	0	0	0	0	0	0	0	0	0	0	0	0	0	0	0	0	0	0	0	0	0	0	0	0	0	0	0	0	0	0	0	0	0
Seq_00158	0	0	0	0	0	0	0	0	0	0	0	0	0	0	0	0	0	0	0	0	0	0	0	0	0	0	0	0	0	0	0	0	0	0	0	0	0	0	0	0	0	0	0	0	0	0	0	0	0
Seq_00159	0	0	0	0	0	0	0	0	0	0	0	0	0	0	0	0	0	0	0	0	0	0	0	0	0	0	0	0	0	0	0	0	0	0	0	0	0	0	0	0	0	0	0	0	0	0	0	0	0
Seq_00160	0	0	0	0	0	0	0	0	0	0	0	0	0	0	0	0	0	0	0	0	0	0	0	0	0	0	0	0	0	0	0	0	0	0	0	0	0	0	0	0	0	0	0	0	0	0	0	0	0
Seq_00161	0	0	0	0	0	0	0	0	0	0	0	0	0	0	0	0	0	0	0	0	0	0	0	0	0	0	0	0	0	0	0	0	0	0	0	0	0	0	0	0	0	0	0	0	0	0	0	0	0
Seq_00163	0	0	0	0	0	0	0	0	0	0	0	0	0	0	0	0	0	0	0	0	0	0	0	0	0	0	0	0	0	0	0	0	0	0	0	0	0	0	0	0	0	0	0	0	0	0	0	0	0
Seq_00165	0	0	0	0	0	0	0	0	0	0	0	0	0	0	0	0	0	0	0	0	0	0	0	0	0	0	0	0	0	0	0	0	0	0	0	0	0	0	0	0	0	0	0	0	0	0	0	0	0
Seq_00170	0	0	0	0	0	0	0	0	0	0	0	0	0	0	0	0	0	0	0	0	0	0	0	0	0	0	0	0	0	0	0	0	0	0	0	0	0	0	0	0	0	0	0	0	0	0	0	0	0
Seq_00171	0	0	0	0	0	0	0	0	0	0	0	0	0	0	0	0	0	0	0	0	0	0	0	0	0	0	0	0	0	0	0	0	0	0	0	0	0	0	0	0	0	0	0	0	0	0	0	0	0
Seq_00172	0	0	0	0	0	0	0	0	0	0	0	0	0	0	0	0	0	0	0	0	0	0	0	0	0	0	0	0	0	0	0	0	0	0	0	0	0	0	0	0	0	0	0	0	0	0	0	0	0
Seq_00173	0	0	0	0	0	0	0	0	0	0	0	0	0	0	0	0	0	0	0	0	0	0	0	0	0	0	0	0	0	0	0	0	0	0	0	0	0	0	0	0	0	0	0	0	0	0	0	0	0
Seq_00177	0	0	0	0	0	0	0	0	0	0	0	0	0	0	0	0	0	0	0	0	0	0	0	0	0	0	0	0	0	0	0	0	0	0	0	0	0	0	0	0	0	0	0	0	0	0	0	0	0
Seq_00178	0	0	0	0	0	0	0	0	0	0	0	0	0	0	0	0	0	0	0	0	0	0	0	0	0	0	0	0	0	0	0	0	0	0	0	0	0	0	0	0	0	0	0	0	0	0	0	0	0
Seq_00179	0	0	0	0	0	0	0	0	0	0	0	0	0	0	0	0	0	0	0	0	0	0	0	0	0	0	0	0	0	0	0	0	0	0	0	0	0	0	0	0	0	0	0	0	0	0	0	0	0
Seq_00180	0	0	0	0	0	0	0	0	0	0	0	0	0	0	0	0	0	0	0	0	0	0	0	0	0	0	0	0	0	0	0	0	0	0	0	0	0	0	0	0	0	0	0	0	0	0	0	0	0
Seq_00181	0	0	0	0	0	0	0	0	0	0	0	0	0	0	3	0	16	0	0	5	4	0	0	0	0	0	0	6	0	0	0	0	0	0	0	0	0	0	0	0	0	0	0	0	20	66	4	0	0
Seq_00182	0	0	0	0	0	0	0	0	0	0	0	0	0	0	0	0	0	0	0	0	0	0	0	0	0	0	0	0	0	0	0	0	0	0	0	0	0	0	0	0	0	0	0	0	0	0	0	0	0
Seq_00183	0	0	0	0	0	0	0	0	0	0	0	0	0	0	0	0	0	0	0	0	0	0	0	0	0	0	0	0	0	0	0	0	0	0	0	0	0	0	0	0	0	0	0	0	0	0	0	0	0
Seq_00184	0	0	0	0	0	0	0	0	0	0	0	0	0	0	0	0	0	0	0	0	0	0	0	0	0	0	0	0	0	0	0	0	0	0	0	0	0	0	0	0	0	0	0	0	0	0	0	0	0
Seq_00185	0	0	0	0	0	0	0	0	0	0	0	0	0	0	0	0	0	0	0	0	0	0	0	0	0	0	0	0	0	0	0	0	0	0	0	0	0	0	0	0	0	0	0	0	0	0	0	0	0
Seq_00186	0	0	0	0	0	0	0	0	0	0	0	0	0	0	0	0	0	0	0	0	0	0	0	0	0	0	0	0	0	0	0	0	0	0	0	0	0	0	0	0	0	0	0	0	0	0	0	0	0
Seq_00187	0	0	0	0	0	0	0	0	0	0	0	0	0	0	0	0	0	0	0	0	0	0	0	0	0	0	0	0	0	0	0	0	0	0	0	0	0	0	0	0	0	0	0	0	0	0	0	0	0
Seq_00188	0	0	0	0	0	0	0	0	0	0	0	0	0	0	0	0	0	0	0	0	0	0	0	0	0	0	0	0	0	0	0	0	0	0	0	0	0	0	0	0	0	0	0	0	0	0	0	0	0
Seq_00189	0	0	0	0	0	0	0	0	0	0	0	0	0	0	0	0	0	0	0	0	0	0	0	0	0	0	0	0	0	0	0	0	0	0	0	0	0	0	0	0	0	0	0	0	0	0	0	0	0
Seq_00190	0	0	0	0	0	0	0	0	0	0	0	0	0	0	0	0	0	0	0	0	0	0	0	0	0	0	0	0	0	0	0	0	0	0	0	0	0	0	0	0	0	0	0	0	0	0	0	0	0
Seq_00191	0	0	0	0	0	0	0	0	0	0	0	0	0	0	0	0	0	0	0	4	0	0	0	0	3	0	0	0	0	0	0	0	0	0	0	0	0	0	0	0	0	0	0	0	0	4	0	0	0
Seq_00192	0	0	0	0	0	0	0	0	0	0	0	0	0	0	0	0	0	0	0	0	0	0	0	0	0	0	0	0	0	0	0	0	0	0	0	0	0	0	0	0	0	0	0	0	0	0	0	0	0
Seq_00193	0	0	0	0	0	0	0	0	0	0	0	0	0	0	0	0	27	0	0	0	0	0	0	0	0	0	0	0	0	0	0	0	0	0	0	0	0	0	0	0	0	0	0	0	0	0	0	0	0
Seq_00195	0	0	0	0	0	0	0	0	0	0	0	0	0	0	0	0	0	0	0	0	0	0	0	0	0	0	0	0	0	0	0	0	0	0	0	0	0	0	0	0	0	0	0	0	0	0	0	0	0
Seq_00196	0	0	0	0	0	0	0	0	0	0	0	0	0	0	0	0	0	0	0	0	0	0	0	0	0	0	0	0	0	0	0	0	0	0	0	0	0	0	0	0	0	0	0	0	0	0	0	0	0
Seq_00197	0	0	0	0	0	0	0	0	0	0	0	0	0	0	0	0	0	0	0	0	0	0	0	0	0	0	0	0	0	0	0	0	0	0	0	0	0	0	0	0	0	0	0	0	0	0	0	0	0
Seq_00199	0	0	0	0	0	0	0	0	0	0	0	0	0	0	0	0	0	0	0	0	0	0	0	0	0	0	0	0	0	0	0	0	0	0	0	0	0	0	0	0	0	0	0	0	0	0	0	0	0
Seq_00201	0	0	0	0	0	0	0	0	0	0	0	0	0	0	0	0	0	0	0	0	0	0	0	0	0	0	0	0	0	0	0	0	0	0	0	0	0	0	0	0	0	0	0	0	0	0	0	0	0
Seq_00204	0	0	0	0	0	0	0	0	0	0	0	0	0	0	0	0	0	0	0	0	0	0	0	0	0	0	0	0	0	0	0	0	0	0	0	0	0	0	0	0	0	0	0	0	0	0	0	0	0
Seq_00205	0	0	0	0	0	0	0	0	0	0	0	0	0	0	0	0	0	0	0	0	0	0	0	0	0	0	0	0	0	0	0	0	0	0	0	0	0	0	0	0	0	0	0	0	0	0	0	0	0
Seq_00206	0	0	0	0	0	0	0	0	0	0	0	0	0	0	0	0	0	0	0	0	0	0	0	0	0	0	0	0	0	0	0	0	0	0	0	0	0	0	0	0	0	0	0	0	0	0	0	0	0
Seq_00207	0	0	0	0	0	0	0	0	0	0	0	0	0	0	0	0	0	0	0	0	0	0	0	0	0	0	0	0	0	0	0	0	0	0	0	0	0	0	0	0	0	0	0	0	0	0	0	0	0
Seq_00208	0	0	0	0	0	0	0	0	0	0	0	0	0	0	0	0	0	0	0	0	0	0	0	0	0	0	0	0	0	0	0	0	0	0	0	0	0	0	0	0	0	0	0	0	0	0	0	0	0
Seq_00209	0	0	0	0	0	0	0	0	0	0	0	0	0	0	0	0	0	0	0	0	0	0	0	0	0	0	0	0	0	0	0	0	0	0	0	0	0	0	0	0	0	0	0	0	0	0	0	0	0
Seq_00212	0	0	0	0	0	0	0	0	0	0	0	0	0	0	0	0	0	0	0	0	0	0	0	0	0	0	0	0	0	0	0	0	0	0	0	0	0	0	0	0	0	0	0	0	0	0	0	0	0
Seq_00213	0	0	0	0	0	0	0	0	0	0	0	0	0	0	0	0	0	0	0	0	0	0	0	0	0	0	0	0	0	0	0	0	0	0	0	0	0	0	0	0	0	0	0	0	0	0	0	0	0
Seq_00214	0	0	0	0	0	0	0	0	0	0	0	0	0	0	0	0	0	0	0	0	0	0	0	0	0	0	0	0	0	0	0	0	0	0	0	0	0	0	0	0	0	0	0	0	0	0	0	0	0
Seq_00215	0	0	0	0	0	0	0	0	0	0	0	0	0	0	0	0	0	0	0	0	0	0	0	0	0	0	0	0	0	0	0	0	0	0	0	0	0	0	0	0	0	0	0	0	0	0	0	0	0
Seq_00217	0	0	0	0	0	0	0	0	0	0	0	0	0	0	0	0	0	0	0	0	0	0	0	0	0	0	0	0	0	0	0	0	0	0	0	0	0	0	0	0	0	0	0	0	0	0	0	0	0
Seq_00219	0	0	0	0	0	0	0	0	0	0	0	0	0	0	0	0	0	0	0	0	0	0	0	0	0	0	0	0	0	0	0	0	0	0	0	0	0	0	0	0	0	0	0	0	0	0	0	0	0
Seq_00220	0	0	0	0	0	0	0	0	0	0	0	0	0	0	0	0	0	0	0	0	0	0	0	0	0	0	0	0	0	0	0	0	0	0	0	0	0	0	0	0	0	0	0	0	0	0	0	0	0
Seq_00221	0	0	0	0	0	0	0	0	0	0	0	0	0	0	0	0	0	0	0	0	0	0	0	0	0	0	0	0	0	0	0	0	0	0	0	0	0	0	0	0	0	0	0	0	0	0	0	0	0
Seq_00222	0	0	0	0	0	0	0	0	0	0	0	0	0	0	0	0	0	0	0	0	0	0	0	0	0	0	0	0	0	0	0	0	0	0	0	0	0	0	0	20	0	0	0	0	12	34	0	0	0
Seq_00223	0	0	0	0	0	0	0	0	0	0	0	0	0	0	0	0	0	0	0	0	0	0	0	0	0	0	0	0	0	0	0	0	0	0	0	0	0	0	0	0	0	0	0	0	0	0	0	0	0
Seq_00225	0	0	0	0	0	0	0	0	0	0	0	0	0	0	0	0	0	0	0	0	0	0	0	0	0	0	0	0	0	0	0	0	0	0	0	0	0	0	0	0	0	0	0	0	0	0	0	0	0
Seq_00226	0	0	0	0	0	0	0	0	0	0	0	0	0	0	0	0	0	0	0	0	0	0	0	0	0	0	0	0	0	0	0	0	0	0	0	0	0	0	0	0	0	0	0	0	0	0	0	0	0
Seq_00227	0	0	0	0	0	0	0	0	0	0	0	0	0	0	0	0	0	0	0	0	0	0	0	0	0	0	0	0	0	0	0	0	0	0	0	0	0	0	0	0	0	0	0	0	0	0	0	0	0
Seq_00228	0	0	0	0	0	0	0	0	0	0	0	0	0	0	0	0	0	0	0	0	0	0	0	0	0	0	0	0	0	0	0	0	0	0	0	0	0	0	0	0	0	0	0	0	0	0	0	0	0
Seq_00240	0	0	0	0	0	0	0	0	0	0	0	0	0	0	0	0	0	0	0	0	0	0	0	0	0	0	0	0	0	0	0	0	0	0	0	0	0	0	0	0	0	0	0	0	0	0	0	0	0
Seq_00245	0	0	0	0	0	0	0	0	0	0	0	0	0	0	0	0	0	0	0	0	0	0	0	0	0	0	0	0	0	0	0	0	0	0	0	0	0	0	0	0	0	0	0	0	0	0	0	0	0
Seq_00248	0	0	0	0	0	0	0	0	0	0	0	0	0	0	0	0	0	0	0	0	0	0	0	0	0	0	0	0	0	0	0	0	0	0	0	0	0	0	0	0	0	0	0	0	0	0	0	0	0
Seq_00252	0	0	0	0	0	0	0	0	0	0	0	0	0	0	0	0	0	0	0	0	0	0	0	0	0	0	0	0	0	0	0	0	0	0	0	0	0	0	0	0	0	0	0	0	0	0	0	0	0
Seq_00255	0	0	0	0	0	0	0	0	0	0	0	0	0	0	0	0	0	0	0	0	0	0	0	0	0	0	0	0	0	0	0	0	0	0	0	0	0	0	0	0	0	0	0	0	0	0	0	0	0
Seq_00256	0	0	0	0	0	0	0	0	0	0	0	0	0	0	0	0	0	0	0	0	0	0	0	0	0	0	0	0	0	0	0	0	0	0	0	0	0	0	0	0	0	0	0	0	0	0	0	0	0
Seq_00257	0	0	0	0	0	0	0	0	0	0	0	0	0	0	0	0	0	0	0	0	0	0	0	0	0	0	0	0	0	0	0	0	0	0	0	0	0	0	0	0	0	0	0	0	0	0	0	0	0
Seq_00261	0	0	0	0	0	0	0	0	0	0	0	0	0	0	0	0	0	0	0	0	0	0	0	0	0	0	0	0	0	0	0	0	0	0	0	0	0	0	0	0	0	0	0	0	0	0	0	0	2
Seq_00269	0	0	0	0	0	0	0	0	0	0	0	0	0	0	0	0	0	0	0	0	0	0	0	0	0	0	0	0	0	0	0	0	0	0	0	0	0	0	0	0	0	0	0	0	0	0	0	0	0
Seq_00271	0	0	0	0	0	0	0	0	0	0	0	0	0	0	0	0	0	0	0	0	0	0	0	0	0	0	0	0	0	0	0	0	0	0	0	0	0	0	0	0	0	0	0	0	0	0	0	0	0
Seq_00280	0	0	0	0	0	0	0	0	0	0	0	0	0	0	0	0	0	0	0	0	0	0	0	0	0	0	0	0	0	0	0	0	0	0	0	0	0	0	0	0	0	0	0	0	0	0	0	0	0
Seq_00289	0	0	0	0	0	0	0	0	0	0	0	0	0	0	0	0	0	0	0	0	0	0	0	0	0	0	0	0	0	0	0	0	0	0	0	0	0	0	0	0	0	0	0	0	0	0	0	0	0
Seq_00293	0	0	0	0	0	0	0	0	0	0	0	0	0	0	0	0	0	0	0	0	0	0	0	0	0	0	0	0	0	0	0	0	0	0	0	0	0	0	0	0	0	0	0	0	0	0	0	0	0
Seq_00295	0	0	0	0	0	0	0	0	0	0	0	0	0	0	0	0	0	0	0	0	0	0	0	0	0	0	0	0	0	0	0	0	0	0	0	0	0	0	0	0	0	0	0	0	0	0	0	0	0
Seq_00296	0	0	0	0	0	0	0	0	0	0	0	0	0	0	0	0	0	0	0	0	0	0	0	0	0	0	0	0	0	0	0	0	0	0	0	0	0	0	0	0	0	0	0	0	0	0	0	3	0
Seq_00300	0	0	0	0	0	0	0	0	0	0	0	0	0	0	0	0	0	0	0	0	0	0	0	0	0	0	0	0	0	0	0	0	0	0	0	0	0	0	0	0	0	0	0	0	0	0	0	0	0
Seq_00302	0	0	0	0	0	0	0	0	0	0	0	0	0	0	0	0	0	0	0	0	0	0	0	0	0	0	0	0	0	0	0	0	0	0	0	0	0	0	0	0	0	0	0	0	0	0	0	0	0
Seq_00304	0	0	0	0	0	0	0	0	0	0	0	0	0	0	0	0	0	0	0	0	0	0	0	0	0	0	0	0	0	0	0	0	0	0	0	0	0	0	0	0	0	0	0	0	0	0	0	0	0
Seq_00308	0	0	0	0	0	0	0	0	0	0	0	0	0	0	0	0	0	0	0	0	0	0	0	0	0	0	0	0	0	0	0	0	0	0	0	0	0	0	0	0	0	0	0	0	0	0	0	0	0
Seq_00312	0	0	0	0	0	0	0	0	0	0	0	0	0	0	0	0	0	0	0	0	0	0	0	0	0	0	0	0	0	0	0	0	0	0	0	0	0	0	0	0	0	0	0	0	0	0	0	0	0
Seq_00313	0	0	0	0	0	0	0	0	0	0	0	0	0	0	0	0	0	0	0	0	0	0	0	0	0	0	0	0	0	0	0	0	0	0	0	0	0	0	0	0	0	0	0	0	4	0	0	0	0
Seq_00338	0	0	0	0	0	0	0	0	0	0	0	0	0	0	0	0	0	0	0	0	0	0	0	0	0	0	0	0	0	0	0	0	0	0	0	0	0	0	0	0	0	0	0	0	0	0	0	0	0
Seq_00362	0	0	0	0	0	0	0	0	0	0	0	0	0	0	0	0	0	0	0	0	0	0	0	0	0	0	0	0	0	0	0	0	0	0	0	0	0	0	0	0	0	0	0	0	0	0	0	0	0
Seq_00363	0	0	0	0	0	0	0	0	0	0	0	0	0	0	0	0	0	0	0	0	0	0	0	0	0	0	0	0	0	0	0	0	0	0	0	0	0	0	0	0	0	0	0	0	0	0	0	0	0
Seq_00364	0	0	0	0	0	0	0	0	0	0	0	0	0	0	0	0	0	0	0	0	0	0	0	0	0	0	0	0	0	0	0	0	0	0	0	0	0	0	0	0	0	0	0	0	0	0	0	0	0
Seq_00365	0	0	0	0	0	0	0	0	0	0	0	0	0	0	0	0	0	0	0	0	0	0	0	0	0	0	0	0	0	0	0	0	0	0	0	0	0	0	0	0	0	0	0	0	0	0	0	0	0
Seq_00366	0	0	0	0	0	0	0	0	0	0	0	0	0	0	0	0	0	0	0	0	0	0	0	0	0	0	0	0	0	0	0	0	0	0	0	0	0	0	0	0	0	0	0	0	0	0	0	0	0
Seq_00367	0	0	0	0	0	0	0	0	0	0	0	0	0	0	0	0	0	0	0	0	0	0	0	0	0	0	0	0	0	0	0	0	0	0	0	0	0	0	0	0	0	0	0	0	0	0	0	0	0
Seq_00368	0	0	0	0	0	0	0	0	0	0	0	0	0	0	0	0	0	0	0	0	0	0	0	0	0	0	0	0	0	0	0	0	0	0	0	0	0	0	0	0	0	0	0	0	0	0	0	0	0
Seq_00369	0	0	0	0	0	0	0	0	0	0	0	0	0	0	0	0	0	0	0	0	0	0	0	0	0	0	0	0	0	0	0	0	0	0	0	0	0	0	0	0	0	0	0	0	0	0	0	0	0
Seq_00370	0	0	0	0	0	0	0	0	0	0	0	0	0	0	0	0	0	0	0	0	0	0	0	0	0	0	0	0	0	0	0	0	0	0	0	0	0	0	0	23	3	0	0	0	16	26	0	0	0
Seq_00371	0	0	0	0	0	0	0	0	0	0	0	0	0	0	0	0	0	0	0	0	0	0	0	0	0	0	0	0	0	0	0	0	0	0	0	0	0	0	0	0	0	0	0	0	0	0	0	0	0
Seq_00372	0	0	0	0	8	0	0	0	0	3	2	0	0	0	0	6	3	0	0	0	0	0	0	0	0	12	8	0	0	0	0	0	0	0	6	0	0	0	0	0	0	0	0	0	0	0	0	0	0
Seq_00373	73	188	587	83	513	144	578	395	526	203	239	105	80	46	391	317	470	120	63	60	100	227	326	275	481	558	608	897	73	246	187	274	606	77	207	200	197	124	319	0	0	0	0	0	0	0	0	0	0
Seq_00386	0	0	0	0	0	0	0	0	0	0	0	0	0	0	0	0	0	0	0	0	0	0	0	0	0	0	0	0	0	0	0	0	0	0	0	0	0	0	0	0	0	0	0	0	0	0	0	0	0
Seq_00405	0	0	0	0	0	0	0	0	0	0	0	0	0	0	0	0	0	0	0	0	0	0	0	0	0	0	0	0	0	0	0	0	0	0	0	0	0	0	0	0	0	0	0	0	0	0	0	0	0
Seq_00413	0	0	0	0	0	0	0	0	0	0	0	0	0	0	0	0	0	0	0	0	0	0	0	0	0	0	0	0	0	0	0	0	0	0	0	0	0	0	0	0	0	0	0	0	0	0	0	0	0
Seq_00414	0	0	0	0	0	0	0	0	0	0	0	0	0	0	0	0	0	0	0	0	0	0	0	0	0	0	0	0	0	0	0	0	0	0	0	0	0	0	0	0	0	0	0	0	0	0	0	0	0
Seq_00415	0	0	0	0	0	0	0	0	0	0	0	0	0	0	0	0	0	0	0	0	0	0	0	0	0	0	0	0	0	0	0	0	0	0	0	0	0	0	0	0	0	0	0	0	0	0	0	0	0
Seq_00416	0	0	0	0	0	0	0	0	0	0	0	0	0	0	0	0	0	0	0	0	0	0	0	0	0	0	0	0	0	0	0	0	0	0	0	0	0	0	0	0	0	0	0	0	0	0	0	0	0
Seq_00417	0	0	0	0	0	0	0	0	0	0	0	0	0	0	0	0	0	0	0	0	0	0	0	0	0	0	0	0	0	0	0	0	0	0	0	0	0	0	3	0	0	0	0	0	0	0	0	0	0
Seq_00434	0	0	0	0	0	0	0	0	0	0	0	0	0	0	0	0	0	0	0	0	0	0	0	0	5	0	0	0	0	0	0	0	0	0	0	0	0	0	0	0	0	0	0	0	0	0	0	0	0
Seq_00464	0	0	0	0	0	0	0	0	0	0	0	0	0	0	0	0	0	0	0	0	0	0	0	0	0	0	0	0	0	0	0	0	0	0	0	0	0	0	0	0	0	0	0	0	0	0	0	0	0
Seq_00504	0	0	0	0	0	0	0	0	0	0	0	0	0	0	0	0	0	0	0	0	0	0	0	0	0	0	0	0	0	0	0	0	0	0	0	0	0	0	0	0	0	0	0	0	0	0	0	0	0
Seq_00529	0	0	0	0	0	0	0	0	0	0	0	0	0	0	0	0	0	0	0	0	0	0	0	0	0	0	0	0	0	0	0	0	0	0	0	0	0	0	0	0	0	0	0	0	0	0	0	0	0
Seq_00533	0	0	0	0	0	0	0	0	0	0	0	0	0	0	0	0	0	0	0	0	0	0	0	0	0	0	0	0	0	0	0	0	0	0	0	0	0	0	0	0	0	0	0	0	0	0	0	0	0
Seq_00545	0	0	0	0	0	0	0	0	0	0	0	0	0	0	0	0	0	0	0	0	0	0	0	0	0	0	0	0	0	0	0	0	0	0	0	0	0	0	0	0	0	0	0	0	0	0	0	0	0
Seq_00554	0	0	0	0	0	0	0	0	0	0	0	0	0	0	0	0	0	0	0	0	0	0	0	0	0	0	0	0	0	0	0	0	0	0	0	0	0	0	0	0	0	0	0	0	0	0	0	0	0
Seq_00568	0	0	0	0	0	0	0	0	0	0	0	0	0	0	0	0	0	0	0	0	0	0	0	0	0	0	0	0	0	0	0	0	0	0	0	0	0	0	0	0	0	0	0	0	0	0	0	0	0
Seq_00578	0	0	0	0	0	0	0	0	0	0	0	0	0	0	0	0	0	0	0	0	0	0	0	0	0	0	0	0	0	0	0	0	0	0	0	0	0	0	0	0	0	0	0	0	0	0	0	0	0
Seq_00588	0	0	0	0	0	0	0	0	0	0	0	0	0	0	0	0	0	0	0	0	0	0	0	0	0	0	0	0	0	0	0	0	0	0	0	0	0	0	0	0	0	0	0	0	0	0	0	0	0
Seq_00615	0	0	0	0	0	0	0	0	0	0	0	0	0	0	0	0	0	0	0	0	0	0	0	0	0	0	0	0	0	0	0	0	0	0	0	0	0	0	0	0	0	0	0	0	0	0	0	0	0
Seq_00626	0	0	0	0	0	0	0	0	0	0	0	0	0	0	0	0	0	0	0	0	0	0	0	0	0	0	0	0	0	0	0	0	0	0	0	0	0	0	0	0	0	0	0	0	0	0	0	0	0
Seq_00628	0	0	0	0	0	0	0	0	0	0	0	0	0	0	0	0	0	0	0	0	0	0	0	0	0	0	0	0	0	0	0	0	0	0	0	0	0	0	0	0	0	0	0	0	0	0	0	0	0
Seq_00638	0	0	0	0	0	0	0	0	0	0	0	0	0	0	0	0	0	0	0	0	0	0	0	0	0	0	0	0	0	0	0	0	0	0	0	0	0	0	0	0	0	0	0	0	0	0	0	0	0
Seq_00666	0	0	0	0	0	0	0	0	0	0	0	0	0	0	0	0	0	0	0	0	0	0	0	0	0	0	0	0	0	0	0	0	0	0	0	0	0	0	0	0	0	0	0	0	0	0	0	0	0
Seq_00682	0	0	0	0	0	0	0	0	0	0	0	0	0	0	0	0	0	0	0	0	0	0	0	0	0	0	0	0	0	0	0	0	0	0	0	0	0	0	0	0	0	0	0	0	0	0	0	0	0
Seq_00686	0	0	0	0	0	0	0	0	0	0	0	0	0	0	0	0	0	0	0	0	0	0	0	0	0	0	0	0	0	0	0	0	0	0	0	0	0	0	0	0	0	0	0	0	0	0	0	0	0
Seq_00712	0	0	0	0	0	0	0	0	0	0	0	0	0	0	0	0	0	0	0	0	0	0	0	0	0	0	0	0	0	0	0	0	0	0	0	0	0	0	0	0	0	0	0	0	0	0	0	0	0
Seq_00761	0	0	0	0	0	0	0	0	0	0	0	0	0	0	0	0	0	0	0	0	0	0	0	0	0	0	0	0	0	0	0	0	0	0	0	0	0	0	0	0	0	0	0	0	0	0	0	0	0
Seq_00771	0	0	0	0	0	0	0	0	0	0	0	0	0	0	0	0	0	0	0	0	0	0	0	0	0	0	0	0	0	0	0	0	0	0	0	0	0	0	0	0	0	0	0	0	0	0	0	0	0
Seq_00792	0	0	0	0	0	0	0	0	0	0	0	0	0	0	0	0	0	0	0	0	0	0	0	0	0	0	0	0	0	0	0	0	0	0	0	0	0	0	0	0	0	0	0	0	0	0	0	0	0
Seq_00794	0	0	0	0	0	0	0	0	0	0	0	0	0	0	0	0	0	0	0	0	0	0	0	0	0	0	0	0	0	0	0	0	0	0	0	0	0	0	0	0	0	0	0	0	0	0	0	0	0
Seq_00798	0	0	0	0	0	0	0	0	0	0	0	0	0	0	0	0	0	0	0	0	0	0	0	0	0	0	0	0	0	0	0	0	0	0	0	0	0	0	0	0	0	0	0	0	0	0	0	0	0
Seq_00799	0	0	0	0	0	0	0	0	0	0	0	0	0	0	0	0	0	0	0	0	0	0	0	0	0	0	0	0	0	0	0	0	0	0	0	0	0	0	0	0	0	0	0	0	0	0	0	0	0
Seq_00800	0	0	0	0	0	0	0	0	0	0	0	0	0	0	0	0	0	0	0	0	0	0	0	0	0	0	0	0	0	0	0	0	0	0	0	0	0	0	0	0	0	0	0	0	0	0	0	0	0
Seq_00804	0	0	0	0	0	0	0	0	0	0	0	0	0	0	0	0	0	0	0	0	0	0	0	0	0	0	0	0	0	0	0	0	0	0	0	0	0	0	0	0	0	0	0	0	0	0	0	0	0
Seq_00805	0	0	0	0	0	0	0	0	0	0	0	0	0	0	0	0	0	0	0	0	0	0	0	0	0	0	0	0	0	0	0	0	0	0	0	0	0	0	0	0	0	0	0	0	0	0	0	0	0
Seq_00808	0	0	0	0	0	0	0	0	0	0	0	0	0	0	0	0	0	0	0	0	0	0	0	0	0	0	0	0	0	0	0	0	0	0	0	0	0	0	0	0	0	0	0	0	0	0	0	0	0
Seq_00809	0	0	0	0	0	0	0	0	0	0	0	0	0	0	0	0	0	0	0	0	0	0	0	0	0	0	0	0	0	0	0	0	0	0	0	0	0	0	0	0	0	0	0	0	0	0	0	0	0
Seq_00810	0	0	0	0	0	0	0	0	0	0	0	0	0	0	0	0	0	0	0	0	0	0	0	0	0	0	0	0	0	0	0	0	0	0	0	0	0	0	0	0	0	0	0	0	0	0	0	0	0
Seq_00825	0	0	0	0	0	0	0	0	0	0	0	0	0	0	0	0	0	0	0	0	0	0	0	0	0	0	0	0	0	0	0	0	0	0	0	0	0	0	0	0	0	0	0	0	0	0	0	0	0
Seq_00831	0	0	0	0	0	0	0	0	0	0	0	0	0	0	0	0	0	0	0	0	0	0	0	0	0	0	0	0	0	0	0	0	0	0	0	0	0	0	0	0	0	0	0	0	0	0	0	0	0
Seq_00834	0	0	0	0	0	0	0	0	0	0	0	0	0	0	0	0	0	0	0	0	0	0	0	0	0	0	0	0	0	0	0	0	0	0	0	0	0	0	0	0	0	0	0	0	0	0	0	0	0
Seq_00849	0	0	0	0	0	0	0	0	0	0	0	0	0	0	0	0	0	0	0	0	0	0	0	0	0	0	0	0	0	0	0	0	0	0	0	0	0	0	0	0	0	0	0	0	0	0	0	0	0
Seq_00850	0	0	0	0	0	0	0	0	0	0	0	0	0	0	0	0	0	0	0	0	0	0	0	0	0	0	0	0	0	0	0	0	0	0	0	0	0	0	0	0	0	0	0	0	0	0	0	0	0
Seq_00869	0	0	0	0	0	0	0	0	0	0	0	0	0	0	0	0	0	0	0	0	0	0	0	0	0	0	0	0	0	0	0	0	0	0	0	0	0	0	0	0	0	0	0	0	0	0	0	0	0
Seq_00870	0	0	0	0	0	0	0	0	0	0	0	0	0	0	0	0	0	0	0	0	0	0	0	0	0	0	0	0	0	0	0	0	0	0	0	0	0	0	0	0	0	0	0	0	0	0	0	0	0
Seq_00871	0	0	0	0	0	0	0	0	0	0	0	0	0	0	0	0	0	0	0	0	0	0	0	0	0	0	0	0	0	0	0	0	0	0	0	0	0	0	0	0	0	0	0	0	0	0	0	0	0
Seq_00872	0	0	0	0	0	0	0	0	0	0	0	0	0	0	0	0	0	0	0	0	0	0	0	0	0	0	0	0	0	0	0	0	0	0	0	0	0	0	0	0	0	0	0	0	0	0	0	0	0
Seq_00874	0	0	0	0	0	0	0	0	0	0	0	0	0	0	0	0	0	0	0	0	0	0	0	0	0	0	0	0	0	0	0	0	0	0	0	0	0	0	0	0	0	0	0	0	0	0	0	0	0
Seq_00896	0	0	0	0	0	0	0	0	0	0	0	0	0	0	0	0	0	0	0	0	0	0	0	0	0	0	0	0	0	0	0	0	0	0	0	0	0	0	0	0	0	0	0	0	0	0	0	0	0
Seq_00909	0	0	0	0	0	0	0	0	0	0	0	0	0	0	0	0	0	0	0	0	0	0	0	0	0	0	0	0	0	0	0	0	0	0	0	0	0	0	0	0	0	0	0	0	0	0	0	0	0
Seq_00915	0	0	0	0	0	0	0	0	0	0	0	0	0	0	0	0	0	0	0	0	0	0	0	0	0	0	0	0	0	0	0	0	0	0	0	0	0	0	0	0	0	0	0	0	0	0	0	0	0
Seq_00916	0	0	0	0	0	0	0	0	0	0	0	0	0	0	0	0	0	0	0	0	0	0	0	0	0	0	0	0	0	0	0	0	0	0	0	0	0	0	0	0	0	0	0	0	0	0	0	0	0
Seq_00927	0	0	0	0	0	0	0	0	0	0	0	0	0	0	0	0	0	0	0	0	0	0	0	0	0	0	0	0	0	0	0	0	0	0	0	0	0	0	0	0	0	0	0	0	0	0	0	0	0
Seq_00958	0	0	0	0	0	0	0	0	0	0	0	0	0	0	0	0	0	0	0	0	0	0	0	0	0	0	0	0	0	0	0	0	0	0	0	0	0	0	0	0	0	0	0	0	0	0	0	0	0
Seq_01221	0	0	0	0	0	0	0	0	0	0	0	0	0	0	0	0	0	0	0	0	0	0	0	0	0	0	0	0	0	0	0	0	0	0	0	0	0	0	0	0	0	0	0	0	0	0	0	0	0
Seq_01230	0	0	0	0	0	0	0	0	0	0	0	0	0	0	0	0	0	0	0	0	0	0	0	0	0	0	0	0	0	0	0	0	0	0	0	0	0	0	0	0	0	0	0	0	0	0	0	0	0
Seq_01234	0	0	0	0	0	0	0	0	0	0	0	0	0	0	0	0	0	0	0	0	0	0	0	0	0	0	0	0	0	0	0	0	0	0	0	0	0	0	0	0	0	0	0	0	0	0	0	0	0
Seq_01235	0	0	0	0	0	0	0	0	0	0	0	0	0	0	0	0	0	0	0	0	0	0	0	0	0	0	0	0	0	0	0	0	0	0	0	0	0	0	0	0	0	0	0	0	0	0	0	0	0
Seq_01236	0	0	0	0	0	0	0	0	0	0	0	0	0	0	0	0	0	0	0	0	0	0	0	0	0	0	0	8	0	0	0	0	0	0	0	0	0	0	0	0	0	0	0	0	0	0	0	0	0
Seq_01237	0	0	0	0	0	0	0	0	0	0	0	0	0	0	0	4	8	0	0	0	0	0	0	0	0	0	0	0	0	0	0	0	0	0	0	0	0	0	0	0	0	0	0	0	0	0	0	0	0
Seq_01238	0	0	0	0	0	0	0	0	0	0	0	0	0	0	2	0	0	0	0	0	0	0	0	0	0	0	0	0	0	0	0	0	0	0	0	0	0	0	0	0	0	0	0	0	0	0	0	0	0
Seq_01239	0	0	0	0	0	0	0	0	0	0	0	0	0	0	0	0	0	0	0	0	0	0	0	0	0	0	0	7	0	0	0	0	0	0	0	0	0	0	0	0	0	0	0	0	0	0	0	0	0
Seq_01240	0	0	0	0	0	0	0	0	0	0	0	0	0	0	0	0	0	0	0	0	0	0	0	0	0	0	0	0	0	0	0	0	0	0	0	0	0	0	0	0	0	0	0	0	0	0	0	0	0
Seq_01241	0	0	0	0	0	0	0	0	0	0	0	0	0	0	0	0	0	0	0	0	0	0	0	0	0	0	0	0	0	0	0	0	0	0	0	0	0	0	0	0	0	0	0	0	0	0	0	0	0
Seq_01242	0	0	0	0	0	0	0	0	0	0	0	0	0	0	0	0	0	0	0	0	0	0	0	0	0	0	0	0	0	0	0	0	0	0	0	0	0	0	0	0	0	0	0	0	0	0	0	0	0
Seq_01243	0	0	0	0	0	0	0	0	0	0	0	0	0	0	0	0	0	0	0	0	0	0	0	0	0	0	0	0	0	0	0	0	0	0	0	0	0	0	0	0	0	0	0	0	0	0	0	0	0
Seq_01244	0	0	0	0	0	0	0	0	0	0	0	0	0	0	0	0	0	0	0	0	0	0	0	0	0	0	0	0	0	0	0	0	0	0	0	0	0	0	0	0	0	0	0	0	0	0	0	0	0
Seq_01246	0	0	0	0	0	0	0	0	0	0	0	0	0	0	0	0	0	0	0	0	0	0	0	0	0	0	0	0	0	0	0	0	0	0	0	0	0	0	0	0	0	0	0	0	0	0	0	0	0
Seq_01247	0	0	0	0	0	0	0	0	0	0	0	0	0	0	0	0	0	0	0	0	0	0	0	0	0	0	0	0	0	0	0	0	0	0	0	0	0	0	0	0	0	0	0	0	0	0	0	0	0
Seq_01248	0	0	0	0	0	0	0	0	0	0	0	0	0	0	0	0	0	0	0	0	0	0	0	0	0	0	0	0	0	0	0	0	0	0	0	0	0	0	0	0	0	0	0	0	0	0	0	0	0
Seq_01249	0	0	0	0	0	0	0	0	0	0	0	0	0	0	0	0	0	0	0	0	0	0	0	0	0	0	0	0	0	0	0	0	0	0	0	0	0	0	0	0	0	0	0	0	0	0	0	0	0
Seq_01250	0	0	0	0	0	0	0	0	0	0	0	0	0	0	0	0	0	0	0	0	0	0	0	0	0	0	0	0	0	0	0	0	0	0	0	0	0	0	0	0	0	0	0	0	0	0	0	0	0
Seq_01251	0	0	0	0	0	0	0	0	0	0	0	0	0	0	0	0	0	0	0	0	0	0	0	0	0	0	0	0	0	0	0	0	0	0	0	0	0	0	0	0	0	0	0	0	0	0	0	0	0
Seq_01252	0	0	0	0	0	0	0	0	0	0	0	0	0	0	0	0	0	0	0	0	0	0	0	0	0	0	0	0	0	0	0	0	0	0	0	0	0	0	0	0	0	0	0	0	0	0	0	0	0
Seq_01253	0	0	0	0	0	0	0	0	0	0	0	0	0	0	0	0	0	0	0	0	0	0	0	0	0	0	0	0	0	0	0	0	0	0	0	0	0	0	0	0	0	0	0	0	0	0	0	0	0
Seq_01254	0	0	0	0	0	0	0	0	0	0	0	0	0	0	0	0	0	0	0	0	10	0	0	0	0	0	0	0	0	0	0	0	0	0	0	0	0	0	0	0	0	0	0	0	0	0	0	0	0
Seq_01255	0	0	0	0	0	0	0	0	0	0	0	0	0	0	0	0	0	0	0	0	0	0	0	0	0	0	0	0	0	0	0	0	0	0	0	0	0	0	0	0	0	0	0	0	0	0	0	0	0
Seq_01256	0	0	0	0	0	0	0	0	0	0	0	0	0	0	0	0	0	0	0	0	0	0	0	0	0	0	0	0	0	0	0	0	0	0	0	0	0	0	0	0	0	0	0	0	0	0	0	0	0
Seq_01257	0	0	0	0	0	0	0	0	0	0	0	0	0	0	0	0	0	0	0	0	0	0	0	0	0	0	0	0	0	0	0	0	0	0	0	0	0	0	0	0	0	0	0	0	0	0	0	0	0
Seq_01258	0	0	0	0	0	0	0	0	0	0	0	0	0	0	0	0	0	18	8	0	0	0	2	0	0	0	0	0	0	0	0	0	0	0	0	0	0	0	0	0	0	0	0	0	0	0	0	0	0
Seq_01260	0	0	0	0	0	0	0	0	0	0	0	0	0	0	0	0	0	0	0	0	0	0	0	0	0	0	0	0	0	0	0	0	0	0	0	0	0	0	0	0	0	0	0	0	0	0	0	0	0
Seq_01261	0	0	0	0	0	0	0	0	0	0	0	0	0	0	0	0	0	0	0	0	0	0	0	0	0	0	0	0	0	0	0	0	0	0	0	0	0	0	0	0	0	0	0	0	0	0	0	0	0
Seq_01262	0	0	0	0	0	0	0	0	0	0	0	0	0	0	0	0	0	0	0	0	0	0	0	0	0	0	0	2	0	0	0	0	0	0	0	0	0	0	0	0	0	0	0	0	0	0	0	0	0
Seq_01263	0	0	0	0	0	0	0	0	0	0	0	0	0	0	0	0	0	0	0	0	0	0	0	0	0	0	0	0	0	0	0	0	0	0	0	0	0	0	0	0	0	0	0	0	0	0	0	0	0
Seq_01264	0	0	0	0	0	0	0	0	0	0	0	0	0	0	0	0	0	0	0	0	0	0	0	0	0	0	0	0	0	0	0	0	0	0	0	0	0	0	0	0	0	0	0	0	0	0	0	0	0
Seq_01265	0	0	0	0	0	0	0	0	0	0	0	0	0	0	0	0	0	0	0	0	0	0	0	0	0	0	0	0	0	0	0	0	0	0	0	0	0	0	0	0	0	0	0	0	0	0	0	0	0
Seq_01266	0	0	0	0	0	0	0	0	0	0	0	0	0	0	0	0	0	0	0	0	0	0	0	0	0	0	0	0	0	0	0	0	0	0	0	0	0	0	0	0	0	0	0	0	0	0	0	0	0
Seq_01268	0	0	0	0	0	0	0	0	0	0	0	0	0	0	0	0	0	0	0	0	0	0	0	0	0	0	0	0	0	0	0	0	0	0	0	0	0	0	0	0	0	0	0	0	0	0	0	0	0
Seq_01269	0	0	0	0	0	0	0	0	0	0	0	0	0	0	0	0	0	0	0	0	0	0	0	0	0	0	0	0	0	0	0	0	0	0	0	0	0	0	0	0	0	0	0	0	0	0	0	0	0
Seq_01270	0	0	0	0	0	0	0	0	0	0	0	0	0	0	0	0	0	0	0	0	0	0	0	0	0	0	0	0	0	0	0	0	0	0	0	0	0	0	0	0	0	0	0	0	0	0	0	0	0
Seq_01271	0	0	0	0	0	0	0	0	0	0	0	0	0	0	0	0	0	0	0	0	0	0	0	0	0	0	0	0	0	0	0	0	0	0	0	0	0	0	0	0	0	0	0	0	0	0	0	0	0
Seq_01272	0	0	0	0	0	0	0	0	0	0	0	0	0	0	0	0	0	0	0	0	0	0	0	0	0	0	0	0	0	0	0	0	0	0	0	0	0	0	0	0	0	0	0	0	0	0	0	0	0
Seq_01273	0	0	0	0	0	0	0	0	0	0	0	0	0	0	0	0	0	0	0	0	0	0	0	0	0	0	0	0	0	0	0	0	0	0	0	0	0	0	0	0	0	0	0	0	0	0	0	0	0
Seq_01274	0	0	0	0	0	0	0	0	0	0	0	0	0	0	0	0	0	0	0	0	0	0	0	0	0	0	0	0	0	0	0	0	0	0	0	0	0	0	0	0	0	0	0	0	0	0	0	0	0
Seq_01275	0	0	0	0	0	0	0	0	0	0	0	0	0	0	0	0	0	0	0	0	0	0	0	0	0	0	0	0	0	0	0	0	0	0	0	0	0	0	0	0	0	0	0	0	0	0	0	0	0
Seq_01276	0	0	0	0	0	0	0	0	0	0	0	0	0	0	0	0	0	0	0	0	0	0	0	0	0	0	0	7	0	0	0	0	0	0	0	0	0	0	0	0	0	0	0	0	0	0	0	0	0
Seq_01277	0	0	0	0	0	0	0	0	0	0	0	0	0	0	0	0	0	0	0	0	0	0	0	0	0	0	0	0	0	0	0	0	0	0	0	0	0	0	0	0	0	0	0	0	0	0	0	0	0
Seq_01301	0	0	0	0	0	0	0	0	0	0	0	0	0	0	0	0	0	0	0	0	0	0	0	0	0	0	0	0	0	0	0	0	0	0	0	0	0	0	0	0	0	0	0	0	0	0	0	0	0
Seq_01308	0	0	0	0	0	0	0	0	0	0	0	0	0	0	0	0	0	0	0	0	0	0	0	0	0	0	0	0	0	0	0	0	0	0	0	0	0	0	0	0	0	0	0	0	0	0	0	0	0
Seq_01309	0	0	0	0	0	0	0	0	0	0	0	0	0	0	0	0	0	0	0	0	0	0	0	0	0	0	0	0	0	0	0	0	0	0	0	0	0	0	0	0	0	0	0	0	0	0	0	0	0
Seq_01310	0	0	0	0	0	0	0	0	0	0	0	0	0	0	0	0	0	0	0	0	0	0	0	0	0	0	0	0	0	0	0	0	0	0	0	0	0	0	0	0	0	0	0	0	0	0	0	0	0
Seq_01311	0	0	0	0	0	0	0	0	0	0	0	0	0	0	0	0	0	0	0	0	0	0	0	0	0	0	0	0	0	0	0	0	0	0	0	0	0	0	0	0	0	0	0	0	0	0	0	0	0
Seq_01314	0	0	0	0	0	0	0	0	0	0	0	0	0	0	0	0	0	0	0	0	0	0	0	0	0	0	0	0	0	0	0	0	0	0	0	0	0	0	0	0	0	0	0	0	0	0	0	0	0
Seq_01318	0	0	0	0	0	0	0	0	0	0	0	0	0	0	0	5	0	0	0	0	0	0	0	0	0	0	0	0	0	0	0	0	0	0	0	0	0	0	0	0	0	0	0	0	0	0	0	0	0
Seq_01319	0	0	0	0	0	0	0	0	0	0	0	0	0	0	0	0	0	0	0	0	0	0	0	0	0	0	0	0	0	0	0	0	0	0	0	0	0	0	0	0	0	0	0	0	0	0	0	0	0
Seq_01320	0	0	0	0	0	0	0	0	0	0	0	0	0	0	0	0	0	0	0	0	0	0	0	0	0	0	0	0	0	0	0	0	0	0	0	0	0	0	0	0	0	0	0	0	0	0	0	0	0
Seq_01327	0	0	0	0	0	0	0	0	0	0	0	0	0	0	0	0	0	0	0	0	0	0	0	0	0	0	0	0	0	0	0	0	0	0	0	0	0	0	0	0	0	0	0	0	0	0	0	0	0
Seq_01356	0	0	0	4	28	0	0	0	0	0	0	0	0	0	0	91	117	0	0	0	0	0	0	0	0	92	68	0	0	0	0	0	0	0	88	0	0	0	0	0	0	0	0	0	0	0	0	0	0
Seq_01357	0	0	0	0	0	0	0	0	0	0	0	0	0	0	0	0	0	0	0	0	0	0	0	0	0	0	0	0	0	0	0	0	0	0	0	0	0	0	0	0	0	0	0	0	0	0	0	0	0
Seq_01358	0	0	0	0	0	0	0	0	0	0	0	0	0	0	0	0	0	0	0	0	0	0	0	0	0	0	0	0	0	0	0	0	0	0	0	0	0	0	0	0	0	0	0	0	0	0	0	0	0
Seq_01359	0	0	0	0	0	0	0	0	0	0	0	0	0	0	0	0	0	0	0	0	0	0	0	0	0	0	0	0	0	0	0	0	0	0	0	0	0	0	0	0	0	0	0	0	0	0	0	0	0
Seq_01360	0	0	0	0	0	0	0	0	0	0	0	0	0	0	0	0	0	0	0	0	0	0	0	0	0	0	0	0	0	0	0	0	0	0	0	0	0	0	0	0	0	0	0	0	0	0	0	0	0
Seq_01362	0	0	0	0	0	0	0	0	0	0	0	0	0	0	0	0	0	0	0	0	0	0	0	0	0	0	0	0	0	0	0	0	0	0	0	0	0	0	0	0	0	0	0	0	0	0	0	0	0
Seq_01363	0	0	0	0	0	0	0	0	0	0	0	0	0	0	0	0	0	0	0	0	0	0	0	0	0	0	0	0	0	0	0	0	0	0	0	0	0	0	0	0	0	0	0	0	0	0	0	0	0
Seq_01364	0	0	0	0	0	0	0	0	0	0	0	0	0	0	0	0	0	0	0	0	0	0	0	0	0	0	0	0	0	0	0	0	0	0	0	0	0	0	0	0	0	0	0	0	0	0	0	0	0
Seq_01365	0	0	0	0	0	0	0	0	0	0	0	0	0	0	0	0	0	0	0	0	0	0	0	0	0	0	0	0	0	0	0	0	0	0	0	0	0	0	0	0	0	0	0	0	0	0	0	0	0
Seq_01366	0	0	0	0	0	0	0	0	0	0	0	0	0	0	0	0	0	0	0	0	0	0	0	0	0	0	0	0	0	0	0	0	0	0	0	0	0	0	0	0	0	0	0	0	0	0	0	0	0
Seq_01367	0	0	0	0	0	0	0	0	0	0	0	0	0	0	0	0	0	0	0	0	0	0	0	0	0	0	0	0	0	0	0	0	0	0	0	0	0	0	0	0	0	0	0	0	0	0	0	0	0
Seq_01368	0	0	60	90	327	203	415	133	153	0	46	0	0	0	1612	1405	1402	1061	372	155	608	512	684	857	2147	943	719	133	0	184	1145	195	217	0	1132	535	482	164	68	1155	69	78	38	15	884	870	70	92	32
Seq_01369	0	0	0	0	0	0	0	0	0	0	0	0	0	0	0	0	0	0	0	0	0	0	0	0	0	0	0	0	0	0	0	0	0	0	0	0	0	0	0	0	0	0	0	0	0	0	0	0	0
Seq_01370	0	0	0	0	0	0	0	0	0	0	0	0	0	0	0	0	0	0	0	0	0	0	0	0	0	0	0	0	0	0	0	0	0	0	0	0	0	0	0	0	0	0	0	0	0	0	0	0	0
Seq_01371	0	0	0	0	0	0	0	0	0	0	0	0	0	0	0	0	0	0	0	0	0	0	0	0	0	0	0	0	0	0	0	0	0	0	0	0	0	0	0	0	0	0	0	0	0	0	0	0	0
Seq_01372	7	105	174	219	1009	650	1356	407	468	14	143	22	80	56	4901	4346	4030	3101	1116	383	1711	1610	2109	2498	6568	2780	2207	385	17	537	3827	567	578	18	3432	1760	1530	466	241	586	0	27	0	0	377	394	32	44	0
Seq_01373	0	0	0	0	0	0	0	0	0	0	0	0	0	0	0	0	0	0	0	0	0	0	0	0	0	0	0	0	0	0	0	0	0	0	0	0	0	0	0	0	0	0	0	0	0	0	0	0	0
Seq_01375	0	0	0	0	0	0	0	0	0	0	0	0	0	0	0	0	0	0	0	0	0	0	0	0	0	0	0	0	0	0	0	0	0	0	0	0	0	0	0	0	0	0	0	0	0	0	0	0	0
Seq_01376	0	0	0	0	0	0	0	0	0	0	0	0	0	0	0	0	0	0	0	0	0	0	0	0	0	0	0	0	0	0	0	0	0	0	0	0	0	0	0	0	0	0	0	0	0	0	0	0	0
Seq_01377	0	0	0	0	0	0	0	0	0	0	0	0	0	0	0	0	0	0	0	0	0	0	0	0	0	0	0	0	0	0	0	0	0	0	0	0	0	0	0	0	0	0	0	0	0	0	0	0	0
Seq_01378	0	0	0	0	0	0	0	0	0	0	0	0	0	0	0	0	0	0	0	0	0	0	0	0	0	0	0	0	0	0	0	0	0	0	0	0	0	0	0	0	0	0	0	0	0	0	0	0	0
Seq_01379	0	0	0	0	0	0	0	0	0	0	0	0	0	0	32	0	0	0	0	0	0	0	0	0	0	0	0	66	0	0	0	0	0	0	0	0	0	0	0	0	0	0	0	0	0	0	0	0	0
Seq_01380	0	0	0	0	0	0	0	0	0	0	0	0	0	0	0	0	0	0	0	0	0	0	0	0	0	0	0	0	0	0	0	0	0	0	0	0	0	0	0	0	0	0	0	0	0	0	0	0	0
Seq_01381	0	0	0	0	0	0	0	0	0	0	0	0	0	0	0	0	0	0	0	0	0	0	0	0	0	0	0	0	0	0	0	0	0	0	0	0	0	0	0	62	0	0	0	0	0	46	0	0	0
Seq_01382	0	0	0	0	0	0	0	0	0	0	0	0	0	0	0	0	0	0	0	0	0	0	0	0	0	0	0	0	0	0	0	0	0	0	0	0	0	0	0	0	0	0	0	0	0	0	0	0	0
Seq_01383	0	0	0	0	0	0	0	0	0	0	0	0	0	0	0	0	0	0	0	0	0	0	0	0	0	0	0	0	0	0	0	0	0	0	0	0	0	0	0	0	0	0	0	0	0	0	0	0	0
Seq_01385	0	0	0	0	0	0	0	0	0	0	0	0	0	0	0	0	0	0	0	0	0	0	0	0	0	0	0	0	0	0	0	0	0	0	0	0	0	0	0	0	0	0	0	0	0	0	0	0	0
Seq_01386	0	0	0	0	0	0	0	0	0	0	0	0	0	0	0	0	0	0	0	0	0	0	0	0	0	0	0	0	0	0	0	0	0	0	0	0	0	0	0	0	0	0	0	0	0	0	0	0	0
Seq_01387	0	0	0	0	0	0	0	0	0	0	0	0	0	0	0	0	0	0	0	0	0	0	0	0	0	0	0	0	0	0	0	0	0	0	0	0	0	0	0	0	0	0	0	0	0	0	0	0	0
Seq_01388	0	0	0	0	0	0	0	0	0	0	0	0	0	0	0	0	0	0	0	0	0	0	0	0	0	0	0	0	0	0	0	0	0	0	0	0	0	0	0	0	0	0	0	0	0	0	0	0	0
Seq_01389	0	0	0	0	0	0	0	0	0	0	0	0	0	0	0	0	0	0	0	0	0	0	0	0	0	0	0	0	0	0	0	0	0	0	0	0	0	0	0	0	0	0	0	0	0	0	0	0	0
Seq_01390	0	0	0	0	0	0	0	0	0	0	0	0	0	0	0	0	0	0	0	0	0	0	0	0	0	0	0	0	0	0	0	0	0	0	0	0	0	0	0	123	0	0	0	0	52	107	0	17	0
Seq_01393	0	0	0	0	0	0	0	0	0	0	0	0	0	0	0	0	0	0	0	0	0	0	0	0	0	0	0	0	0	0	0	0	0	0	0	0	0	0	0	0	0	0	0	0	0	0	0	0	0
Seq_01394	0	0	0	0	0	0	0	0	0	0	0	0	0	0	0	0	0	0	0	0	0	0	0	0	0	0	0	0	0	0	0	0	0	0	0	0	0	0	0	0	0	0	0	0	0	0	0	0	0
Seq_01395	0	0	0	0	0	0	0	0	0	0	0	0	0	0	0	0	0	0	0	0	0	0	0	0	0	0	0	0	0	0	0	0	0	0	0	0	0	0	0	0	0	0	0	0	0	0	0	0	0
Seq_01396	0	0	0	0	0	0	0	0	0	0	0	0	0	0	0	0	0	0	0	0	0	0	0	0	0	0	0	0	0	0	0	0	0	0	0	0	0	0	0	0	0	0	0	0	0	0	0	0	0
Seq_01397	0	0	0	0	0	0	0	0	0	0	0	0	0	0	0	0	0	0	0	0	0	0	0	0	0	0	0	0	0	0	0	0	0	0	0	0	0	0	0	0	0	0	0	0	0	0	0	0	0
Seq_01398	0	0	0	0	0	0	0	0	0	0	0	0	0	0	56	0	0	0	0	0	0	0	0	0	0	0	0	28	0	0	0	0	0	0	0	0	0	0	0	0	0	0	0	0	0	0	0	0	0
Seq_01399	0	0	0	0	0	0	0	0	0	0	0	0	0	0	24	0	0	0	0	0	0	0	0	0	0	0	0	0	0	0	0	0	0	0	0	0	0	0	0	0	0	0	0	0	0	0	0	0	0
Seq_01400	0	0	0	0	0	0	0	0	0	0	0	0	0	0	0	0	0	0	0	0	0	0	0	0	0	0	0	0	0	0	0	0	0	0	0	0	0	0	0	0	0	0	0	0	0	0	0	0	0
Seq_01401	0	0	0	0	0	0	0	0	0	0	0	0	0	0	0	0	0	0	0	0	0	0	0	0	0	0	0	0	0	0	0	0	0	0	0	0	0	0	0	0	0	0	0	0	0	0	0	0	0
Seq_01402	0	0	0	0	0	0	0	0	0	0	0	0	0	0	0	0	0	0	0	0	0	0	0	0	0	0	0	0	0	0	0	0	0	0	0	0	0	0	0	0	0	0	0	0	0	0	0	0	0
Seq_01403	0	0	0	0	0	0	0	0	0	0	0	0	0	0	0	0	0	0	0	0	0	0	0	0	0	0	0	0	0	0	0	0	0	0	0	0	0	0	0	0	0	0	0	0	0	0	0	0	0
Seq_01404	0	0	0	0	0	0	0	0	0	0	0	0	0	0	0	0	0	0	0	0	0	0	0	0	0	0	0	0	0	0	0	0	0	0	0	0	0	0	0	0	0	0	0	0	0	0	0	0	0
Seq_01405	0	0	0	0	0	0	0	0	0	0	0	0	0	0	0	0	0	0	0	0	0	0	0	0	0	0	0	0	0	0	0	0	0	0	0	0	0	0	0	0	0	0	0	0	0	0	0	0	0
Seq_01406	0	0	0	0	0	0	0	0	0	0	0	0	0	0	0	0	0	0	0	0	0	0	0	0	0	0	0	0	0	0	0	0	0	0	0	0	0	0	0	0	0	0	0	0	0	0	0	0	0
Seq_01407	0	0	0	0	0	0	0	0	0	0	0	0	0	0	0	0	0	0	0	0	0	0	0	0	0	0	0	0	0	0	0	0	0	0	0	0	0	0	0	0	0	0	0	0	0	0	0	0	0
Seq_01408	0	0	0	0	0	0	0	0	0	0	0	0	0	0	0	0	0	0	0	0	0	0	0	0	0	0	0	0	0	0	0	0	0	0	0	0	0	0	0	0	0	0	0	0	0	0	0	0	0
Seq_01409	0	0	0	0	0	0	0	0	0	0	0	0	0	0	0	0	0	0	0	0	0	0	0	0	0	0	0	0	0	0	0	0	0	0	0	0	0	0	0	0	0	0	0	0	0	0	0	0	0
Seq_01410	0	0	0	0	0	0	0	0	0	0	0	0	0	0	0	0	0	0	0	0	0	0	0	0	0	0	0	0	0	0	0	0	0	0	0	0	0	0	0	0	0	0	0	0	0	0	0	0	0
Seq_01411	0	0	0	0	0	0	0	0	39	0	0	0	0	0	0	43	0	0	0	0	0	0	0	0	0	0	0	17	0	0	0	0	36	0	0	0	0	0	0	0	0	0	0	0	0	0	0	0	0
Seq_01412	0	0	0	0	0	0	0	0	0	0	0	0	0	0	48	0	0	0	0	0	0	0	0	0	0	0	0	0	0	0	0	0	0	0	0	0	0	0	0	0	0	0	0	0	0	0	0	0	0
Seq_01413	0	0	0	0	0	0	0	0	0	0	0	0	0	0	0	0	0	0	0	0	0	0	0	0	0	0	0	0	0	0	0	0	0	0	0	0	0	0	0	0	0	0	0	0	0	0	0	0	0
Seq_01414	0	0	0	0	0	0	0	0	0	0	0	0	0	0	0	0	0	0	0	0	0	0	0	0	0	0	0	0	0	0	0	0	0	0	0	0	0	0	0	0	0	0	0	0	0	0	0	0	0
Seq_01415	0	0	0	0	0	0	0	0	0	0	0	0	0	0	0	0	0	0	0	0	0	0	0	0	0	0	0	0	0	0	0	0	0	0	0	0	0	0	0	0	2	0	0	0	0	0	0	0	0
Seq_01417	0	0	0	0	0	0	0	0	0	0	0	0	0	0	0	0	0	0	0	0	0	0	0	0	0	0	0	0	0	0	0	0	0	0	0	0	0	0	0	0	0	0	0	0	0	0	0	0	0
Seq_01418	0	0	0	0	0	0	0	0	0	0	0	0	0	0	0	0	0	0	0	0	0	0	0	0	0	0	0	0	0	0	0	0	0	0	0	0	0	0	0	0	0	0	0	0	0	0	0	0	0
Seq_01419	0	0	0	0	0	0	0	0	0	0	0	0	0	0	0	0	0	0	0	0	0	0	0	0	0	0	0	0	0	0	0	0	0	0	0	0	0	0	0	0	0	0	0	0	0	0	0	0	0
Seq_01420	0	0	0	0	0	0	0	0	0	0	0	0	0	0	0	0	0	0	0	0	0	0	0	0	0	0	0	0	0	0	0	0	0	0	0	0	0	0	0	0	0	0	0	0	0	0	0	0	0
Seq_01421	0	0	0	0	0	0	0	0	0	0	0	0	0	0	0	0	0	0	0	0	0	0	0	0	0	0	0	0	0	0	0	0	0	0	0	0	0	0	0	0	0	0	0	0	0	0	0	0	0
Seq_01423	0	0	0	0	0	0	0	0	0	0	0	0	0	0	0	0	0	0	0	0	0	0	0	0	0	0	0	0	0	0	0	0	0	0	0	0	0	0	0	0	0	0	0	0	0	0	0	0	0
Seq_01424	0	0	0	0	0	0	0	0	0	0	0	0	0	0	0	0	0	0	0	0	0	0	0	0	0	0	0	0	0	0	0	0	0	0	0	0	0	0	0	563	0	0	0	0	368	385	33	40	0
Seq_01425	0	0	0	0	0	0	0	0	0	0	0	0	0	0	0	0	0	0	0	0	0	0	0	0	0	0	0	0	0	0	0	0	0	0	0	0	0	0	0	0	0	0	0	0	0	0	0	0	0
Seq_01426	0	0	0	0	0	0	0	0	0	0	0	0	0	0	0	0	0	0	0	0	0	0	0	0	0	0	0	0	0	0	0	0	0	0	0	0	0	0	0	0	0	0	0	0	0	0	0	0	0
Seq_01427	0	0	0	0	0	0	0	0	0	0	0	0	0	0	0	0	0	0	0	0	0	0	0	0	0	0	0	0	0	0	0	0	0	0	0	0	0	0	0	0	0	0	0	0	0	0	0	0	0
Seq_01428	0	0	0	0	0	0	0	0	0	0	0	0	0	0	0	0	0	0	0	0	0	0	0	0	0	0	0	0	0	0	0	0	0	0	0	0	0	0	0	0	0	0	0	0	0	0	0	0	0
Seq_01429	0	0	0	0	0	0	0	0	0	0	0	0	0	0	0	0	0	0	0	0	0	0	0	0	0	12	0	0	0	0	0	0	0	0	0	0	0	0	0	0	0	0	0	0	0	0	0	0	0
Seq_01430	0	0	0	0	0	0	0	0	0	0	0	0	0	0	0	0	0	0	0	0	0	0	0	0	0	0	0	0	0	0	0	0	0	0	0	0	0	0	0	0	0	0	0	0	0	0	0	0	0
Seq_01431	0	6	0	0	0	0	0	0	0	0	0	0	0	0	0	9	6	32	9	0	22	4	64	103	651	416	88	0	0	0	0	0	0	0	0	6	72	46	40	194	7	0	0	0	202	459	7	42	0
Seq_01433	0	0	0	0	0	0	0	0	0	0	0	0	0	0	0	0	0	0	0	0	0	0	0	0	0	0	0	0	0	0	0	0	0	0	0	0	0	0	0	0	0	0	0	0	0	0	0	0	0
Seq_01434	0	0	0	0	0	0	0	0	0	0	0	0	0	0	0	4	0	0	0	0	0	0	0	0	0	7	0	0	0	0	0	0	0	0	0	0	0	0	0	0	0	0	0	0	0	0	0	0	0
Seq_01435	0	34	21	0	116	53	93	66	227	6	9	0	0	0	163	387	138	28	7	0	30	14	98	108	203	213	111	170	0	45	0	30	201	0	6	61	81	39	63	55	0	0	0	0	33	76	0	0	0
Seq_01456	0	0	0	0	0	0	0	0	0	0	0	0	0	0	0	0	0	0	0	0	0	0	0	0	0	0	0	0	0	0	0	0	0	0	0	0	0	0	0	0	0	0	0	0	0	0	0	0	0
Seq_01457	0	0	0	0	0	0	0	0	0	0	0	0	0	0	0	0	0	0	0	0	0	0	0	0	0	0	0	0	0	0	0	0	0	0	0	0	0	0	0	0	0	0	0	0	0	0	0	0	0
Seq_01458	0	0	0	0	0	0	0	0	0	0	0	0	0	0	0	0	0	0	0	0	0	0	0	0	0	0	0	0	0	0	0	0	0	0	0	0	0	0	0	0	0	0	0	0	0	0	0	0	0
Seq_01459	0	0	0	0	0	0	0	0	0	0	0	0	0	0	0	0	0	0	0	0	0	0	0	0	0	0	0	0	0	0	0	0	0	0	0	0	0	0	0	0	0	0	0	0	8	0	0	0	0
Seq_01460	0	0	0	0	0	0	0	0	0	0	0	0	0	0	0	0	0	0	0	0	0	0	0	0	0	0	0	0	0	0	0	0	0	0	0	0	0	0	0	0	0	0	0	0	0	0	0	0	0
Seq_01461	0	0	0	0	0	0	0	0	0	0	0	0	0	0	0	0	0	0	0	0	0	0	0	0	0	0	0	0	0	0	0	0	0	0	0	0	0	0	0	0	0	0	0	0	0	0	0	0	0
Seq_01462	0	0	0	0	0	0	0	0	0	0	0	0	0	0	0	0	0	0	0	0	0	0	0	0	0	0	0	0	0	0	0	0	0	0	0	0	0	0	0	0	0	0	0	0	0	0	0	0	0
Seq_01463	0	0	0	0	0	0	0	0	0	0	0	0	0	0	0	0	0	0	0	0	0	0	0	0	0	0	0	0	0	0	0	0	0	0	0	0	0	0	0	0	0	0	0	0	0	0	0	0	0
Seq_01464	0	0	0	0	0	0	0	0	0	0	0	0	0	0	0	0	0	0	0	0	0	0	0	0	0	0	0	0	0	0	0	0	0	0	0	0	0	0	0	0	0	0	0	0	0	0	0	0	0
Seq_01465	0	0	0	0	2	0	0	0	0	0	0	0	0	0	51	23	0	0	0	0	0	0	0	0	0	0	0	0	0	0	0	0	0	0	0	0	0	0	0	0	0	0	0	0	0	0	0	0	0
Seq_01466	0	0	0	0	0	0	0	0	0	0	0	0	0	0	0	0	0	0	0	0	0	0	0	0	0	0	0	0	0	0	0	0	0	0	0	0	0	0	0	0	0	0	0	0	0	0	0	0	0
Seq_01469	0	0	0	0	0	0	0	0	0	0	0	0	0	0	0	0	0	0	0	0	0	0	0	0	0	0	0	0	0	0	0	0	0	0	0	0	0	0	0	0	0	0	0	0	0	0	0	0	0
Seq_01470	0	0	0	0	0	0	0	0	0	0	0	0	0	0	0	0	0	0	0	0	0	0	0	0	0	0	0	0	0	0	0	0	0	0	0	0	0	0	0	0	0	0	0	0	0	0	0	0	0
Seq_01471	0	0	0	0	0	0	0	0	0	0	0	0	0	0	0	0	0	0	0	0	0	0	0	0	0	0	0	0	0	0	0	0	0	0	0	0	0	0	0	0	0	0	0	0	0	0	0	0	0
Seq_01473	0	0	0	0	0	0	0	0	0	0	0	0	0	0	0	0	0	0	0	0	0	0	0	0	0	0	0	0	0	0	0	0	0	0	0	0	0	0	0	0	0	0	0	0	0	0	0	0	0
Seq_01474	0	0	0	0	0	0	0	0	0	0	0	0	0	0	0	0	0	0	0	0	0	0	0	0	0	0	0	0	0	0	0	0	0	0	0	0	0	0	0	0	0	0	0	0	0	0	0	0	0
Seq_01477	0	0	0	0	0	0	10	0	0	0	0	0	0	0	45	0	7	0	0	0	0	0	0	0	15	0	0	11	0	3	0	0	0	0	0	0	0	0	0	0	0	0	0	0	0	0	0	0	0
Seq_01478	0	0	0	0	0	0	0	0	0	0	0	0	0	0	47	24	0	0	0	0	0	0	0	0	0	0	0	0	0	0	0	0	13	0	0	0	0	0	0	0	0	0	0	0	0	0	0	0	0
Seq_01479	0	0	0	0	0	0	0	0	0	0	0	0	0	0	0	0	0	0	0	0	0	0	0	0	0	0	0	0	0	0	0	0	0	0	0	0	0	0	0	0	0	0	0	0	0	0	0	0	0
Seq_01480	0	0	0	0	0	0	0	0	0	0	0	0	0	0	0	0	0	0	0	0	0	0	0	0	0	0	0	0	0	0	0	0	0	0	0	0	0	0	0	0	0	0	0	0	0	0	0	0	0
Seq_01482	0	0	0	0	0	0	0	0	0	0	0	0	0	0	0	0	0	0	0	0	0	0	0	0	0	0	0	0	0	0	0	0	0	0	0	0	0	0	0	0	0	0	0	0	0	0	2	0	0
Seq_01483	0	0	0	0	0	0	0	0	0	0	0	0	0	0	0	0	0	0	0	0	0	0	0	0	0	0	0	0	0	0	0	0	0	0	0	0	0	0	0	0	0	0	0	0	0	6	0	0	0
Seq_01484	0	0	0	0	0	0	0	0	0	0	0	0	0	0	0	0	0	0	0	0	0	0	0	0	0	0	0	0	0	0	0	0	0	0	0	0	0	0	0	0	0	0	0	0	0	0	0	0	0
Seq_01485	0	0	0	0	0	0	0	0	0	0	0	0	0	0	0	0	0	0	0	0	0	0	0	0	0	0	0	0	0	0	0	0	0	0	0	0	0	0	0	88	4	0	0	0	14	178	0	13	0
Seq_01486	0	0	0	0	0	0	0	0	0	0	0	0	0	0	0	0	0	0	0	0	0	0	0	0	0	0	0	0	0	0	0	0	0	0	0	0	0	0	0	0	0	0	0	0	0	0	0	0	0
Seq_01492	0	0	0	0	0	0	0	0	0	0	0	0	0	0	0	0	0	0	0	0	0	0	0	0	0	0	0	0	0	0	0	0	0	0	0	0	0	0	0	0	0	0	0	0	0	0	0	0	0
Seq_01493	0	0	0	0	0	0	0	0	0	0	0	0	0	0	0	0	0	0	0	0	0	0	0	0	0	0	0	0	0	0	0	0	0	0	0	0	0	0	0	0	0	0	0	0	0	0	0	0	0
Seq_01494	0	0	0	0	0	0	0	0	0	0	0	0	0	0	0	0	0	0	0	0	0	0	0	0	0	0	0	0	0	0	0	0	0	0	0	0	0	0	0	0	0	0	0	0	0	0	0	0	0
Seq_01495	0	0	0	0	0	0	0	0	0	0	0	0	0	0	0	0	0	0	0	0	0	0	0	0	0	0	0	0	0	0	0	0	0	0	0	0	0	0	0	0	0	0	0	0	0	0	0	0	0
Seq_01497	0	0	0	0	0	0	0	0	0	0	0	0	0	0	0	15	0	0	0	0	0	0	0	0	0	0	0	0	0	0	0	0	0	0	0	0	0	0	0	0	0	0	0	0	0	0	0	0	0
Seq_01498	0	0	0	0	0	0	0	0	0	0	0	0	0	0	0	0	0	0	0	0	0	0	0	0	0	0	0	0	0	0	0	0	0	0	0	0	0	0	0	0	0	0	0	0	0	0	0	0	0
Seq_01499	0	0	0	0	0	0	0	0	0	0	0	0	0	0	0	0	0	0	0	0	0	0	0	0	0	0	0	8	0	0	0	0	0	0	0	0	0	0	0	0	0	0	0	0	0	0	0	0	0
Seq_01500	0	0	0	0	0	0	0	0	0	0	0	0	0	0	0	0	0	0	0	0	0	0	0	0	0	0	0	0	0	0	0	0	0	0	0	0	0	0	0	0	0	0	0	0	0	0	0	0	0
Seq_01530	0	0	0	0	0	0	0	0	0	0	0	0	0	0	0	0	0	0	0	0	0	0	0	0	0	0	0	0	0	0	0	0	0	0	0	0	0	0	0	0	0	0	0	0	0	0	0	0	0
Seq_01583	0	0	0	0	0	0	0	0	0	0	0	0	0	0	0	0	0	0	0	0	0	0	0	0	0	0	0	0	0	0	0	0	0	0	0	0	0	0	0	0	0	0	0	0	0	0	0	0	0
Seq_01631	0	0	0	0	0	0	0	0	0	0	0	0	0	0	0	0	0	0	0	0	0	0	0	0	0	0	0	0	0	0	0	0	0	0	0	0	0	0	0	0	0	0	0	0	0	0	0	0	0
Seq_01675	0	0	0	0	0	0	0	0	0	0	0	0	0	0	0	0	0	0	0	0	0	0	0	0	0	0	0	0	0	0	0	0	0	0	0	0	0	0	0	0	0	0	0	0	0	0	0	0	0
Seq_01686	0	0	0	0	0	0	0	0	0	0	0	0	0	0	0	0	0	0	0	0	0	0	0	0	0	0	0	0	0	0	0	0	0	0	0	0	0	0	0	0	0	0	0	0	0	0	0	0	0
Seq_01697	0	0	0	0	0	0	0	0	0	0	0	0	0	0	0	0	0	0	0	0	0	0	0	0	0	0	0	0	0	0	0	0	0	0	0	0	0	0	0	0	0	0	0	0	0	0	0	0	0
Seq_01724	0	0	0	0	0	0	0	0	0	0	0	0	0	0	0	0	0	0	0	0	0	0	0	0	0	0	0	0	0	0	0	0	0	0	0	0	0	0	0	0	0	0	0	0	0	0	0	0	0
Seq_01730	0	0	0	0	0	0	0	0	0	0	0	0	0	0	0	0	0	0	0	0	0	0	0	0	0	0	0	0	0	0	0	0	0	0	0	0	0	0	0	0	0	0	0	0	0	0	0	0	0
Seq_01732	0	0	0	0	0	0	0	0	0	0	0	0	0	0	0	0	0	0	0	0	0	0	0	0	0	0	0	0	0	0	0	0	0	0	0	0	0	0	0	0	0	0	0	0	0	0	0	0	0
Seq_01739	0	0	0	0	0	0	0	0	0	0	0	0	0	0	0	0	0	0	0	0	0	0	0	0	0	0	0	0	0	0	0	0	0	0	0	0	0	0	0	0	0	0	0	0	0	0	0	0	0
Seq_01744	0	0	0	0	0	0	0	0	0	0	0	0	0	0	0	0	0	0	0	0	0	0	0	0	0	0	0	0	0	0	0	0	0	0	0	0	0	0	0	0	0	0	0	0	0	0	0	0	0
Seq_01757	0	0	0	0	0	0	0	0	0	0	0	0	0	0	0	0	0	0	0	0	0	0	0	0	0	0	0	0	0	0	0	0	0	0	0	0	0	0	0	0	0	0	0	0	0	0	0	0	0
Seq_01758	0	0	0	0	0	0	0	0	0	0	0	0	0	0	0	0	0	0	0	0	0	0	0	0	0	0	0	0	0	0	0	0	0	0	0	0	0	0	0	0	0	0	0	0	0	0	0	0	0
Seq_01759	0	0	0	0	0	0	0	0	0	0	0	0	0	0	0	0	0	0	0	0	0	0	0	0	0	0	0	0	0	0	0	0	0	0	0	0	0	0	0	0	0	0	0	0	0	0	0	0	0
Seq_01760	0	0	0	0	0	0	0	0	0	0	0	0	0	0	0	0	0	0	0	0	0	0	0	0	0	0	0	0	0	0	0	0	0	0	0	0	0	0	0	0	0	0	0	0	0	0	0	0	0
Seq_01764	0	0	0	0	0	0	0	0	0	0	0	0	0	0	0	0	0	0	0	0	0	0	0	0	0	0	0	0	0	0	0	0	0	0	0	0	0	0	0	0	0	0	0	0	0	0	0	0	0
Seq_01802	0	0	0	0	0	0	0	0	0	0	0	0	0	0	0	0	0	0	0	0	0	0	0	0	0	0	0	0	0	0	0	0	0	0	0	0	0	0	0	0	0	0	0	0	0	0	0	0	0
Seq_01803	0	0	0	0	0	0	0	0	0	0	0	0	0	0	0	0	0	0	0	0	0	0	0	0	0	0	0	0	0	0	0	0	0	0	0	0	0	0	0	0	0	0	0	0	0	0	0	0	0
Seq_01828	0	0	0	0	0	0	0	0	0	0	0	0	0	0	0	0	0	0	0	0	0	0	0	0	0	0	0	0	0	0	0	0	0	0	0	0	0	0	0	0	0	0	0	0	0	0	0	0	0
Seq_01855	0	0	0	0	0	0	0	0	0	0	0	0	0	0	0	0	0	0	0	0	0	0	0	0	0	0	0	0	0	0	0	0	0	0	0	0	0	0	0	0	0	0	0	0	0	0	0	0	0
Seq_01860	0	0	0	0	0	0	0	0	0	0	0	0	0	0	0	0	0	0	0	0	0	0	0	0	0	0	0	0	0	0	0	0	0	0	0	0	0	0	0	0	0	0	0	0	0	0	0	0	0
Seq_01869	0	0	0	0	0	0	0	0	0	0	0	0	0	0	0	0	0	0	0	0	0	0	0	0	0	0	0	0	0	0	0	0	0	0	0	0	0	0	0	0	0	0	0	0	0	0	0	0	0
Seq_01870	0	0	0	0	0	0	0	0	0	0	0	0	0	0	0	0	0	0	0	0	0	0	0	0	0	0	0	0	0	0	0	0	0	0	0	0	0	0	0	0	0	0	0	0	0	0	0	0	0
Seq_01871	0	0	0	0	0	0	0	0	0	0	0	0	0	0	0	0	0	0	0	0	0	0	0	0	0	0	0	0	0	0	0	0	0	0	0	0	0	0	0	0	0	0	0	0	0	0	0	0	0
Seq_01872	0	0	0	0	0	0	0	0	0	0	0	0	0	0	0	0	0	0	0	0	0	0	0	0	0	0	0	0	0	0	0	0	0	0	0	0	0	0	0	0	0	0	0	0	0	0	0	0	0
Seq_01873	0	0	0	0	0	0	0	0	0	0	0	0	0	0	0	0	0	0	0	0	0	0	0	0	0	0	0	0	0	0	0	0	0	0	0	0	0	0	0	0	0	0	0	0	0	0	0	0	0
Seq_01874	0	0	0	0	0	0	0	0	0	0	0	0	0	0	0	0	0	0	0	0	0	0	0	0	0	0	0	0	0	0	0	0	0	0	0	0	0	0	0	0	0	0	0	0	0	0	0	0	0
Seq_01875	0	0	0	0	0	0	0	0	0	0	0	0	0	0	0	0	0	0	0	0	0	0	0	0	0	0	0	0	0	0	0	0	0	0	0	0	0	0	0	0	0	0	0	0	0	0	0	0	0
Seq_01877	0	0	0	0	0	0	0	0	0	0	0	0	0	0	0	0	0	0	0	0	0	0	0	0	0	0	0	0	0	0	0	0	0	0	0	0	0	0	0	0	0	0	0	0	0	0	0	0	0
Seq_01878	0	0	0	0	0	0	0	0	0	0	0	0	0	0	0	0	0	0	0	0	0	0	0	0	0	0	0	0	0	0	0	0	0	0	0	0	0	0	0	0	0	0	0	0	0	0	0	0	0
Seq_01879	0	0	0	0	0	0	0	0	0	0	0	0	0	0	0	0	0	0	0	0	0	0	0	0	0	0	0	0	0	0	0	0	0	0	0	0	0	0	0	0	0	0	0	0	0	0	0	0	0
Seq_01880	0	0	0	0	0	0	0	0	0	0	0	0	0	0	0	0	0	0	0	0	0	0	0	0	0	0	0	0	0	0	0	0	0	0	0	0	0	0	0	0	0	0	0	0	0	0	0	0	0
Seq_01881	0	0	0	0	0	0	0	0	0	0	0	0	0	0	0	0	0	0	0	0	0	0	0	0	0	0	0	0	0	0	0	0	0	0	0	0	0	0	0	0	0	0	0	0	0	0	0	0	0
Seq_01882	0	0	0	0	0	0	0	0	0	0	0	0	0	0	0	0	0	0	0	0	0	0	0	0	0	0	0	0	0	0	0	0	0	0	0	0	0	0	0	0	0	0	0	0	0	0	0	0	0
Seq_01883	0	0	0	0	0	0	0	0	0	0	0	0	0	0	0	0	0	0	0	0	0	0	0	0	0	0	0	0	0	0	0	0	0	0	0	0	0	0	0	0	0	0	0	0	0	0	0	0	0
Seq_01884	0	0	0	0	0	0	0	0	0	0	0	0	0	0	0	0	0	0	0	0	0	0	0	0	0	0	0	0	0	0	0	0	0	0	0	0	0	0	0	0	0	0	0	0	0	0	0	0	0
Seq_01885	0	0	0	0	0	0	0	0	0	0	0	0	0	0	0	0	0	0	0	0	0	0	0	0	0	0	0	0	0	0	0	0	0	0	0	0	0	0	0	0	0	0	0	0	0	0	0	0	0
Seq_01886	0	0	0	0	0	0	0	0	0	0	0	0	0	0	0	0	0	0	0	0	0	0	0	0	0	0	0	0	0	0	0	0	0	0	0	0	0	0	0	0	0	0	0	0	0	0	0	0	0
Seq_01887	0	0	0	0	0	0	0	0	0	0	0	0	0	0	0	0	0	0	0	0	0	0	0	0	0	0	0	0	0	0	0	0	0	0	0	0	0	0	0	0	0	0	0	0	0	0	0	0	0
Seq_01888	0	0	0	0	0	0	0	0	0	0	0	0	0	0	0	0	0	0	0	0	0	0	0	0	0	0	0	0	0	0	0	0	0	0	0	0	0	0	0	0	0	0	0	0	0	0	0	0	0
Seq_01889	0	0	0	0	0	0	0	0	0	0	0	0	0	0	0	0	0	0	0	0	0	0	0	0	0	0	0	5	0	0	0	0	0	0	0	0	0	0	0	0	0	0	0	0	0	0	0	0	0
Seq_01895	0	0	0	0	0	0	0	0	0	0	0	0	0	0	0	0	0	0	0	0	0	0	0	0	0	0	0	0	0	0	0	0	0	0	0	0	0	0	0	0	0	0	0	0	0	0	0	0	0
Seq_01904	0	0	0	0	0	0	0	0	0	0	0	0	0	0	0	0	0	0	0	0	0	0	0	0	0	0	0	0	0	0	0	0	0	0	0	0	0	0	0	0	0	0	0	0	0	0	0	0	0
Seq_01905	0	0	0	0	0	0	0	0	0	0	0	0	0	0	0	0	0	0	0	0	0	0	0	0	0	0	0	0	0	0	0	0	0	0	0	0	0	0	0	0	0	0	0	0	0	0	0	0	0
Seq_01906	0	0	0	0	0	0	0	0	0	0	0	0	0	0	0	0	0	0	0	0	0	0	0	0	0	0	0	0	0	0	0	0	0	0	0	0	0	0	0	0	0	0	0	0	0	0	0	0	0
Seq_01907	0	0	0	0	0	0	0	0	0	0	0	0	0	0	0	0	0	0	0	0	0	0	0	0	0	0	0	0	0	0	0	0	0	0	0	0	0	0	0	0	0	0	0	0	0	0	0	0	0
Seq_01908	0	0	0	0	0	0	0	0	0	0	0	0	0	0	0	0	0	0	0	0	0	0	0	0	0	0	0	0	0	0	0	0	0	0	0	0	0	0	0	0	0	0	0	0	0	0	0	0	0
Seq_01910	0	0	0	0	0	0	0	0	0	0	0	0	0	0	0	0	0	0	0	0	0	0	0	0	0	0	0	0	0	0	0	0	0	0	0	0	0	0	0	0	0	0	0	0	0	0	0	0	0
Seq_01911	0	0	0	0	0	0	0	0	0	0	0	0	0	0	0	0	0	0	0	0	0	0	0	0	0	0	0	0	0	0	0	0	0	0	0	0	0	0	0	0	0	0	0	0	0	0	0	0	0
Seq_01912	0	0	0	0	0	0	0	0	0	0	0	0	0	0	0	0	0	0	0	0	0	0	0	0	0	0	0	0	0	0	0	0	0	0	0	0	0	0	0	0	0	0	0	0	0	0	0	0	0
Seq_01913	0	0	0	0	0	0	0	0	0	0	0	0	0	0	0	0	0	0	0	0	0	0	0	0	0	0	0	0	4	0	0	0	0	0	0	0	0	0	0	0	3	0	0	0	98	317	32	0	11
Seq_01914	0	0	0	0	0	0	0	0	0	0	0	0	0	0	0	0	0	0	0	0	0	0	0	0	0	0	0	0	0	0	0	0	0	0	0	0	0	0	0	0	0	0	0	0	0	0	0	0	0
Seq_01915	0	0	0	0	0	0	0	0	0	0	0	0	0	0	0	0	0	0	0	0	0	0	0	0	0	0	0	0	0	0	0	0	0	0	0	0	0	0	0	21	0	0	0	5	68	100	0	0	0
Seq_01916	0	0	0	0	0	0	0	0	0	0	0	0	0	0	0	0	0	0	0	0	0	0	0	0	0	0	0	0	0	0	0	0	0	0	0	0	0	0	0	0	0	0	0	0	0	0	0	0	0
Seq_01917	0	0	0	0	0	0	0	0	0	0	0	0	0	0	0	0	0	0	0	0	0	0	0	0	0	0	0	0	0	0	0	0	0	0	0	0	0	0	0	0	0	0	0	0	0	0	0	8	0
Seq_01918	0	0	0	0	0	0	0	0	0	0	0	0	0	0	0	0	0	0	0	0	0	0	0	0	0	0	0	0	0	0	0	0	0	0	0	0	0	0	0	0	0	0	0	0	11	0	0	0	0
Seq_01919	0	0	0	0	0	0	0	0	0	0	0	0	0	0	0	0	0	0	0	0	0	0	0	0	0	0	0	0	0	0	0	0	0	0	0	0	0	0	0	0	0	0	0	0	0	0	0	0	0
Seq_01920	0	0	0	0	0	0	0	0	0	0	0	0	0	0	0	0	0	0	0	0	0	0	0	0	0	0	0	0	0	0	0	0	0	0	0	0	0	0	0	0	0	0	0	0	0	0	0	0	0
Seq_01921	0	0	0	0	0	0	0	0	0	0	0	0	0	0	0	0	0	0	0	0	0	0	0	0	0	0	0	0	0	0	0	0	0	0	0	0	0	0	0	0	0	0	0	0	0	21	0	0	0
Seq_01924	0	0	0	0	0	0	0	0	0	0	0	0	0	0	0	0	0	0	0	0	0	0	0	0	0	0	0	0	0	0	0	0	0	0	0	0	0	0	0	0	0	0	0	0	0	0	0	0	0
Seq_01925	0	0	0	0	0	0	0	0	0	0	0	0	0	0	0	0	0	0	0	0	0	0	0	0	0	0	0	0	0	0	0	0	0	0	0	0	0	0	0	0	0	0	0	0	0	0	0	0	0
Seq_01927	0	0	0	0	0	0	0	0	0	0	0	0	0	0	0	0	0	0	0	0	0	0	0	0	0	0	0	0	0	0	0	0	0	0	0	0	0	0	0	0	0	0	0	0	0	0	0	0	0
Seq_01928	0	0	0	0	0	0	0	0	0	0	0	0	0	0	0	0	0	0	0	0	0	0	0	0	0	0	0	0	0	0	0	0	0	0	0	0	0	0	0	0	0	0	0	0	0	0	0	0	0
Seq_01930	0	0	0	0	0	0	0	0	0	0	0	0	0	0	0	0	0	0	0	0	0	0	0	0	0	0	0	0	0	0	0	0	0	0	0	0	0	0	0	0	0	0	10	0	0	0	0	0	0
Seq_01931	0	0	0	0	0	0	0	0	0	0	0	0	0	0	0	0	0	0	0	0	0	0	0	0	0	0	0	0	0	0	0	0	0	0	0	0	0	0	0	0	0	0	0	0	0	0	0	0	0
Seq_01932	0	0	0	0	0	0	0	0	0	0	0	0	0	0	0	0	0	0	0	0	0	0	0	0	0	0	0	0	0	0	0	0	0	0	0	0	0	0	0	0	0	0	0	0	0	0	0	0	0
Seq_01934	0	0	0	0	0	0	0	0	0	0	0	0	0	0	0	0	0	0	0	0	0	0	0	0	0	0	0	0	0	0	0	0	0	0	0	0	0	0	0	0	0	0	0	0	0	0	0	0	0
Seq_01935	0	0	0	0	0	0	0	0	0	0	0	0	0	0	0	0	0	0	0	0	0	0	0	0	0	0	0	0	0	0	0	0	0	0	0	0	0	0	0	0	0	0	0	0	0	0	0	0	0
Seq_01936	0	0	0	0	0	0	0	0	0	0	0	0	0	0	0	0	0	0	0	0	0	0	0	0	0	0	0	0	0	0	0	0	0	0	0	0	0	0	0	0	0	0	0	0	0	0	0	0	0
Seq_01937	0	0	0	0	0	0	0	0	0	0	0	0	0	0	0	0	0	0	0	0	0	0	0	0	0	0	0	0	0	0	0	0	0	0	0	0	0	0	0	0	0	0	0	0	0	0	0	0	0
Seq_01938	0	0	0	0	0	0	0	0	0	0	0	0	0	0	0	0	0	0	0	0	0	0	0	0	0	0	0	0	0	0	0	0	0	0	0	0	0	0	0	0	0	0	0	0	0	0	0	0	0
Seq_01939	0	0	0	0	0	0	0	0	0	0	0	0	0	0	0	0	0	0	0	0	0	0	0	0	0	0	0	0	0	0	0	0	0	0	0	0	0	0	0	0	0	0	0	0	0	0	0	0	0
Seq_01940	0	0	0	0	0	0	0	0	0	0	0	0	0	0	0	0	0	0	0	0	0	0	0	0	0	0	0	0	0	0	0	0	0	0	0	0	0	0	0	0	0	0	0	0	0	0	0	0	0
Seq_01948	0	0	0	0	0	0	0	0	0	0	0	0	0	0	0	0	0	0	0	0	0	0	0	0	0	0	0	0	0	0	0	0	0	0	0	0	0	0	0	0	0	0	0	0	0	0	0	0	0
Seq_01950	0	0	0	0	0	0	0	0	0	0	0	0	0	0	0	0	0	0	0	0	0	0	0	0	0	0	0	0	0	0	0	0	0	0	0	0	0	0	0	0	0	0	0	0	0	0	0	0	0
Seq_01951	0	0	0	0	0	0	0	0	0	0	0	0	0	0	0	0	0	0	0	0	0	0	0	0	0	0	0	0	0	0	0	0	0	0	0	0	0	0	0	0	0	0	0	0	0	0	0	0	0
Seq_01954	0	0	0	0	0	0	0	0	0	0	0	0	0	0	0	0	0	0	0	0	0	0	0	0	0	0	0	0	0	0	0	0	0	0	0	0	0	0	0	0	0	0	0	0	0	0	0	0	0
Seq_01955	0	0	0	0	0	0	0	0	0	0	0	0	0	0	0	0	0	0	0	0	0	0	0	0	0	0	0	0	0	0	0	0	0	0	0	0	0	0	0	0	0	0	0	0	0	0	0	0	0
Seq_01956	0	0	0	0	0	0	0	0	0	0	0	0	0	0	0	0	0	0	0	0	0	0	0	0	0	0	0	0	0	0	0	0	0	0	0	0	0	0	0	0	0	0	0	0	0	0	0	0	0
Seq_01957	0	0	0	0	0	0	0	0	0	0	0	0	0	0	0	0	0	0	0	0	0	0	0	0	0	0	0	0	0	0	0	0	0	0	0	0	0	0	0	0	0	0	0	0	0	0	0	0	0
Seq_01958	0	0	0	0	0	0	0	0	0	0	0	0	0	0	0	0	0	0	0	0	0	0	0	0	0	0	0	0	0	0	0	0	0	0	0	0	0	0	0	0	0	0	0	0	0	0	0	4	0
Seq_01959	0	0	0	0	0	0	0	0	0	0	0	0	0	0	0	0	0	0	0	0	0	0	0	0	0	0	0	0	0	0	0	0	0	0	0	0	0	0	0	0	0	0	0	0	0	0	0	0	0
Seq_01960	0	0	0	0	0	0	0	0	0	3	0	0	0	0	0	3	0	0	0	0	0	0	0	0	0	0	0	0	0	0	0	0	0	0	0	0	0	0	0	0	0	0	0	0	0	0	0	0	0
Seq_01961	32	85	222	69	67	5	19	25	154	81	73	52	26	21	112	44	50	77	38	13	64	3	5	86	16	20	22	175	124	51	19	44	184	106	20	3	4	18	108	0	0	0	0	0	0	0	0	0	0
Seq_01962	0	0	0	0	0	0	0	0	0	0	0	0	0	0	0	0	0	0	0	0	0	0	0	0	0	0	0	0	0	0	0	0	0	0	0	0	0	0	0	0	0	0	0	0	0	0	0	0	0
Seq_01963	0	0	0	0	0	0	0	0	0	0	0	0	0	0	0	0	0	0	0	0	0	0	0	0	0	0	0	0	0	0	0	0	0	0	0	0	0	0	0	0	0	0	0	0	0	0	0	0	0
Seq_01964	0	0	0	0	0	0	0	0	0	0	0	0	0	0	0	0	0	0	0	0	0	0	0	0	0	0	0	0	0	0	0	0	0	0	0	0	0	0	0	0	0	0	0	0	0	0	0	0	0
Seq_01966	0	0	0	0	0	0	0	0	0	0	0	0	0	0	0	0	0	0	0	0	0	0	0	0	0	0	0	0	0	0	0	0	0	0	0	0	0	0	0	0	0	0	0	0	0	0	0	0	0
Seq_01967	0	0	0	0	0	0	0	0	0	0	0	0	0	0	0	0	3	0	0	0	0	0	0	0	0	0	0	0	0	0	0	0	0	0	0	0	0	0	0	0	0	0	0	0	0	0	0	0	0
Seq_01968	0	0	0	0	0	0	0	0	0	0	0	0	0	0	0	0	0	0	0	0	0	0	0	0	0	0	0	0	0	0	0	0	0	0	0	0	0	0	0	0	0	0	0	0	0	0	0	0	0
Seq_01969	0	0	0	0	0	0	0	0	0	0	0	0	0	0	0	0	0	0	0	0	0	0	0	0	0	0	0	0	0	0	0	0	0	0	0	0	0	0	0	0	0	0	0	0	0	0	0	0	0
Seq_01970	0	0	0	0	0	0	0	0	0	0	0	0	0	0	0	0	0	0	0	0	0	0	0	0	0	0	0	0	0	0	0	0	0	0	0	0	0	0	0	0	0	0	0	0	0	0	0	0	0
Seq_01971	0	0	0	0	0	0	0	0	0	0	0	0	0	0	0	0	0	0	0	0	0	0	0	0	0	0	0	0	0	0	0	0	0	0	0	0	0	0	0	0	0	0	0	0	0	0	0	0	0
Seq_01975	0	0	0	0	0	0	0	0	0	0	0	0	0	0	0	0	0	0	0	0	0	0	0	0	0	0	0	0	0	0	0	0	0	0	0	0	0	0	0	0	0	0	0	0	0	0	0	0	0
Seq_01976	0	0	0	0	0	0	0	0	0	0	0	0	0	0	0	0	0	0	0	0	0	0	0	0	0	0	0	8	0	0	0	0	0	0	0	0	0	0	0	0	0	0	0	0	0	0	0	0	0
Seq_01979	0	0	0	0	0	0	0	0	0	0	0	0	0	0	2	0	0	4	0	0	0	0	0	0	0	0	0	0	0	0	0	0	0	0	0	0	0	0	0	0	0	0	0	0	0	0	0	0	0
Seq_01981	0	0	0	0	0	0	0	0	0	0	0	0	0	0	0	0	0	0	0	0	0	0	0	0	0	0	0	0	0	0	0	0	0	0	0	0	0	0	0	0	0	0	0	0	0	0	0	0	0
Seq_01983	0	0	0	0	0	0	0	0	0	0	0	0	0	0	0	0	0	0	0	0	0	0	0	0	0	0	0	0	0	0	0	0	0	0	0	0	0	0	0	0	0	0	0	0	0	0	0	2	0
Seq_01986	0	0	0	0	0	0	0	0	0	0	0	0	0	0	0	0	0	0	0	0	0	0	0	0	0	0	0	0	0	0	0	0	0	0	0	0	0	0	0	0	0	0	0	0	0	0	0	0	0
Seq_01988	0	0	0	0	0	0	0	0	0	0	0	0	0	0	0	0	0	0	0	0	0	0	0	0	0	0	0	0	0	0	0	0	0	0	0	0	0	0	0	0	0	0	0	0	0	0	0	0	0
Seq_01989	0	0	0	0	0	0	0	0	0	0	0	0	0	0	0	0	0	0	0	0	0	0	0	0	0	0	0	0	0	0	0	0	0	0	0	0	0	0	0	0	0	0	0	0	0	0	0	0	0
Seq_01990	0	0	0	0	0	0	0	0	0	0	0	0	0	0	0	0	0	0	0	0	0	0	0	0	0	0	0	0	0	0	0	0	0	0	0	0	0	0	0	0	0	0	0	0	0	0	0	0	0
Seq_01991	0	0	0	0	0	0	0	0	0	0	0	0	0	0	0	0	0	0	0	0	0	0	0	0	0	0	0	0	0	0	0	0	0	0	0	0	0	0	0	0	0	0	0	0	0	0	0	0	0
Seq_01992	0	0	0	0	0	0	0	0	0	0	0	0	0	0	0	0	0	0	0	0	0	0	0	0	0	0	0	0	0	0	0	0	0	0	0	0	0	0	0	0	0	0	0	0	0	0	0	0	0
Seq_01993	0	0	0	0	0	0	0	0	0	0	0	0	0	0	0	0	0	0	0	0	0	0	0	0	0	0	0	0	0	0	0	0	0	0	0	0	0	0	0	0	0	0	0	0	0	0	0	0	0
Seq_01995	0	0	0	0	0	0	0	0	0	0	0	0	0	0	0	0	0	0	0	0	0	0	0	0	0	0	0	0	0	0	0	0	0	0	0	0	0	0	0	0	0	0	0	0	0	0	0	0	0
Seq_01996	0	0	0	0	0	0	0	0	0	0	0	0	0	0	0	0	0	0	0	0	0	0	0	0	0	0	0	0	0	0	0	0	0	0	0	0	0	0	0	0	0	0	0	0	0	0	0	0	0
Seq_02002	0	0	0	0	0	0	0	0	0	0	0	0	0	0	0	0	0	0	0	0	0	0	0	0	0	0	0	0	0	0	0	0	0	0	0	0	0	0	0	0	0	0	0	0	0	0	0	0	0
Seq_02003	0	0	0	0	0	0	0	0	0	0	0	0	0	0	0	0	0	0	0	0	0	0	0	0	0	0	0	0	0	0	0	0	0	0	0	0	0	0	0	0	0	0	0	0	0	0	0	0	0
Seq_02008	0	0	0	0	0	0	0	0	0	0	0	0	0	0	0	0	0	0	0	0	0	0	0	0	0	0	0	0	0	0	0	0	0	0	0	0	0	0	0	0	0	0	0	0	0	0	0	0	0
Seq_02012	0	0	0	0	0	0	0	0	0	0	0	0	0	0	0	0	0	0	0	0	0	0	0	0	0	0	0	0	0	0	0	0	0	0	0	0	0	0	0	0	0	0	0	0	0	0	0	0	0
Seq_02014	0	0	0	0	0	0	0	0	0	0	0	0	0	0	0	0	0	0	0	0	0	0	0	0	0	0	0	0	0	0	0	0	0	0	0	0	0	0	0	0	0	0	0	0	0	0	0	0	0
Seq_02015	0	0	61	62	0	0	0	0	71	0	138	64	60	0	71	0	0	0	0	0	0	0	0	0	0	0	0	51	126	32	0	0	0	0	0	0	0	0	0	0	0	0	0	0	0	0	0	0	0
Seq_02016	0	0	0	0	0	0	0	0	0	0	0	0	0	0	0	0	0	0	0	0	0	0	0	0	0	0	0	0	0	0	0	0	0	0	0	0	0	0	0	0	0	0	0	0	0	0	0	0	0
Seq_02019	0	0	0	0	0	0	0	0	0	0	0	0	0	0	0	0	0	0	0	0	0	0	0	0	0	0	0	0	0	0	0	0	0	0	0	0	0	0	0	0	0	0	0	0	0	0	0	0	0
Seq_02021	0	0	0	0	0	0	0	0	0	0	0	0	0	0	0	0	0	0	0	0	0	0	0	0	0	0	0	0	0	0	0	0	0	0	0	0	0	0	0	0	0	0	0	0	0	0	0	0	0
Seq_02022	0	0	0	0	0	0	0	0	0	0	0	0	0	0	0	0	0	0	0	0	0	0	0	0	0	0	0	0	0	0	0	0	0	0	0	0	0	0	0	0	0	0	0	0	0	0	0	0	0
Seq_02023	0	0	0	0	0	0	0	0	0	0	0	0	0	0	0	0	0	0	0	0	0	0	0	0	0	0	0	0	0	0	0	0	0	0	0	0	0	0	0	0	0	0	0	0	0	0	0	0	0
Seq_02026	0	0	0	0	0	0	0	0	0	0	0	0	0	0	0	0	0	0	0	0	0	0	0	0	0	0	0	0	0	0	0	0	0	0	0	0	0	0	0	0	0	0	0	0	0	0	0	0	0
Seq_02028	0	0	0	0	0	0	0	0	0	0	0	0	0	0	0	0	0	0	0	0	0	0	0	0	0	0	0	0	0	0	0	0	0	0	0	0	0	0	0	1644	6133	2219	835	2004	793	812	2726	2794	352
Seq_02029	0	0	0	0	0	0	0	0	0	0	0	0	0	0	0	0	0	0	0	0	0	0	0	0	0	0	0	0	0	0	0	0	0	0	0	0	0	0	0	0	0	0	0	0	0	0	0	0	0
Seq_02030	0	0	0	0	0	0	0	0	0	0	0	0	0	0	0	0	0	0	0	0	0	0	0	0	0	0	0	0	0	0	0	0	0	0	0	0	0	0	0	0	0	0	0	0	0	0	0	0	0
Seq_02031	0	0	0	0	0	0	0	0	0	0	0	0	0	0	0	0	0	0	0	0	0	0	0	0	0	0	0	0	0	0	0	0	0	0	0	0	0	0	0	0	0	0	0	0	0	0	0	0	0
Seq_02032	0	2	0	52	3	0	0	21	0	9	6	0	0	4	66	5	12	16	0	0	3	0	9	0	4	0	8	13	13	3	7	0	0	0	3	0	0	0	0	7075	27989	10199	3641	9371	3864	3695	12680	12751	1698
Seq_02037	0	0	0	0	0	0	0	0	0	0	0	0	0	0	0	0	0	0	0	0	0	0	0	0	0	0	0	0	0	0	0	0	0	0	0	0	0	0	0	0	0	0	0	0	0	0	0	0	0
Seq_02038	0	0	0	0	0	0	0	0	0	0	0	0	0	0	0	0	0	0	0	0	0	0	0	0	0	0	0	0	0	0	0	0	0	0	0	0	0	0	0	0	0	0	0	0	0	0	0	0	0
Seq_02040	0	0	0	0	0	0	0	0	0	0	0	0	0	0	0	0	0	0	0	0	0	0	0	0	0	0	0	0	0	0	0	0	0	0	0	0	0	0	0	0	0	0	0	0	0	0	0	0	0
Seq_02043	0	0	0	0	0	0	0	0	0	0	0	0	0	0	0	0	0	0	0	0	0	0	0	0	0	0	0	0	0	0	0	0	0	0	0	0	0	0	0	0	0	0	0	0	0	0	0	0	0
Seq_02045	0	0	0	0	0	0	0	0	0	0	0	0	0	0	0	0	0	0	0	0	0	0	0	0	0	0	0	0	0	0	0	0	0	0	0	0	0	0	0	0	0	0	0	0	0	0	0	0	0
Seq_02046	0	0	0	0	0	0	0	0	0	0	0	0	0	0	0	0	0	0	0	0	0	0	0	0	0	0	0	0	0	0	0	0	0	0	0	0	0	0	0	0	0	0	0	0	0	0	0	0	0
Seq_02047	0	0	0	0	0	0	0	0	0	0	0	0	0	0	0	0	0	0	0	0	0	0	0	0	0	0	0	0	0	0	0	0	0	0	0	0	0	0	0	0	0	0	0	0	0	0	0	0	0
Seq_02048	0	0	0	0	0	0	0	0	0	0	0	0	0	0	0	0	0	0	0	0	0	0	0	0	0	0	0	0	0	0	0	0	0	0	0	0	0	0	0	0	0	0	0	0	0	0	0	0	0
Seq_02049	0	0	0	0	0	0	0	0	0	0	0	0	0	0	0	0	0	0	0	0	0	0	0	0	0	0	0	0	0	0	0	0	0	0	0	0	0	0	0	0	0	0	0	0	0	0	0	0	0
Seq_02050	0	0	0	0	0	0	0	0	0	0	0	0	0	0	0	0	0	0	0	0	0	0	0	0	0	0	0	0	0	0	0	0	0	0	0	0	0	0	0	0	0	0	0	0	0	0	0	0	0
Seq_02051	0	0	0	0	0	0	0	0	0	0	0	0	0	0	0	0	0	0	0	0	0	0	0	0	0	0	0	0	0	0	0	0	0	0	0	0	0	0	0	0	0	0	0	0	0	0	0	0	0
Seq_02054	0	0	0	0	0	0	0	0	0	0	0	0	0	0	0	0	0	0	0	0	0	0	0	0	0	0	0	0	0	0	0	0	0	0	0	0	0	0	0	0	0	0	0	0	0	0	0	0	0
Seq_02055	0	0	0	0	0	0	0	0	0	0	0	0	0	0	0	0	0	0	0	0	0	0	0	0	0	0	0	0	0	0	0	0	0	0	0	0	0	0	0	0	0	0	0	0	0	0	0	0	0
Seq_02056	0	0	0	0	0	0	0	0	0	0	0	0	0	0	0	0	0	0	0	0	0	0	0	0	0	0	0	0	0	0	0	0	0	0	0	0	0	0	0	0	0	0	0	0	0	0	0	0	0
Seq_02057	0	0	0	0	0	0	0	0	0	0	0	0	0	0	0	0	0	0	0	0	0	0	0	0	0	0	0	0	0	0	0	0	0	0	0	0	0	0	0	0	0	0	0	0	0	0	0	0	0
Seq_02058	0	0	0	0	0	0	0	0	0	0	0	0	0	0	0	0	0	0	0	0	0	0	0	0	0	0	0	0	0	0	0	0	0	0	0	0	0	0	0	0	0	0	0	0	0	0	0	0	0
Seq_02061	0	0	0	0	0	0	0	0	0	0	0	0	0	0	0	0	0	0	0	0	0	0	0	0	0	0	0	0	0	0	0	0	0	0	0	0	0	0	0	0	0	0	0	0	0	0	0	0	0
Seq_02063	0	0	0	0	0	0	0	0	0	0	0	0	0	0	0	0	0	0	0	0	0	0	0	0	0	0	0	0	0	0	0	0	0	0	0	0	0	0	0	0	0	0	0	0	0	0	0	0	0
Seq_02064	0	0	0	0	0	0	0	0	0	0	0	0	0	0	0	0	0	0	0	0	0	0	0	0	0	0	0	0	0	0	0	0	0	0	0	0	0	0	0	0	0	0	0	0	0	0	0	0	0
Seq_02065	0	0	0	0	0	0	0	0	0	0	0	0	0	0	0	0	0	0	0	0	0	0	0	0	0	0	0	0	0	0	0	0	0	0	0	0	0	0	0	0	24	16	7	38	6	0	0	24	10
Seq_02066	0	0	0	0	0	0	0	0	0	0	0	0	0	0	0	0	0	0	0	0	0	0	0	0	0	0	0	0	0	0	0	0	0	0	0	0	0	0	0	0	0	0	0	0	0	0	0	0	0
Seq_02067	0	0	0	0	0	0	0	0	0	0	0	0	0	0	0	0	0	0	0	0	0	0	0	0	0	0	0	0	0	0	0	0	0	0	0	0	0	0	0	0	0	0	0	0	0	0	0	0	0
Seq_02068	0	0	0	0	0	0	0	0	0	0	0	0	0	0	0	0	0	0	0	0	0	0	0	0	0	0	0	0	0	0	0	0	0	0	0	0	0	0	0	0	0	0	0	0	0	0	0	0	0
Seq_02069	0	0	0	0	0	0	0	0	0	0	0	0	0	0	0	0	0	0	0	0	0	0	0	0	0	0	0	0	0	0	0	0	0	0	0	0	0	0	0	0	15	0	0	0	0	0	0	12	0
Seq_02070	0	0	0	0	0	0	0	0	0	0	0	0	0	0	0	0	0	0	0	0	0	0	0	0	0	0	0	0	0	0	0	0	0	0	0	0	0	0	0	0	0	0	0	0	0	0	0	0	0
Seq_02072	0	0	0	0	0	0	0	0	0	0	0	0	0	0	0	0	0	0	0	0	0	0	0	0	0	0	0	0	0	0	0	0	0	0	0	0	0	0	0	0	0	0	0	0	0	0	0	0	0
Seq_02075	0	0	0	0	0	0	0	0	0	0	0	0	0	0	0	0	0	0	0	0	0	0	0	0	0	0	0	0	0	0	0	0	0	0	0	0	0	0	0	0	0	0	0	0	0	0	0	0	0
Seq_02076	0	0	0	0	0	0	0	0	0	0	0	0	0	0	0	0	0	0	0	0	0	0	0	0	0	0	0	0	0	0	0	0	0	0	0	0	0	0	0	0	0	0	0	0	0	0	0	0	0
Seq_02077	0	0	0	0	0	0	0	0	0	0	0	0	0	0	0	0	0	0	0	0	0	0	0	0	0	0	0	0	0	0	0	0	0	0	0	0	0	0	0	0	0	0	0	0	0	0	0	0	0
Seq_02078	0	0	0	0	0	0	0	0	0	0	0	0	0	0	0	0	0	0	0	0	0	0	0	0	0	0	0	0	0	0	0	0	0	0	0	0	0	0	0	0	0	0	0	0	0	0	0	0	0
Seq_02079	0	0	0	0	0	0	0	0	0	0	0	0	0	0	0	0	0	0	0	0	0	0	0	0	0	0	0	0	0	0	0	0	0	0	0	0	0	0	0	0	0	0	0	0	0	0	0	0	0
Seq_02080	0	0	0	0	0	0	0	0	0	0	0	0	0	0	0	0	0	0	0	0	0	0	0	0	0	0	0	0	0	0	0	0	0	0	0	0	0	0	0	0	0	0	0	0	0	0	0	0	0
Seq_02083	0	0	0	0	0	0	0	0	0	0	0	0	0	0	0	0	0	0	0	0	0	0	0	0	0	0	0	0	0	0	0	0	0	0	0	0	0	0	0	0	0	0	0	0	0	0	0	0	0
Seq_02084	0	0	0	0	0	0	0	0	0	0	0	0	0	0	0	0	0	0	0	0	0	0	0	0	0	0	0	0	0	0	0	0	0	0	0	0	0	0	0	0	0	0	0	0	0	0	0	0	0
Seq_02085	0	0	0	0	0	0	0	0	0	0	0	0	0	0	0	0	0	0	0	0	0	0	0	0	0	0	0	0	0	0	0	0	0	0	0	0	0	0	0	0	0	0	0	0	0	0	0	0	0
Seq_02087	0	0	0	0	0	0	0	0	0	0	0	0	0	0	0	0	0	0	0	0	0	0	0	0	0	0	0	0	0	0	0	0	0	0	0	0	0	0	0	0	0	0	0	0	0	0	0	0	0
Seq_02088	0	0	0	0	0	0	0	0	0	0	0	0	0	0	0	0	0	0	0	0	0	0	0	0	0	0	0	0	0	0	0	0	2	0	0	0	0	0	0	0	0	0	0	0	0	0	0	0	0
Seq_02090	0	0	0	0	0	0	0	0	0	0	0	0	0	0	0	0	0	0	7	0	0	0	0	0	0	0	0	0	0	0	0	0	0	0	0	0	0	0	0	0	0	0	0	0	0	0	0	0	0
Seq_02094	0	0	0	0	0	0	0	0	0	0	0	0	0	0	0	0	0	0	0	0	0	0	0	0	0	0	0	0	0	0	0	0	0	0	0	0	0	0	0	0	0	0	0	0	0	0	0	0	0
Seq_02096	0	0	0	22	13	0	0	0	0	17	65	0	0	0	0	10	31	0	0	0	0	0	0	0	0	0	3	0	0	0	0	0	0	0	0	0	0	0	0	0	0	0	0	0	0	0	0	0	0
Seq_02097	0	0	0	0	0	0	0	0	0	0	0	0	0	0	0	0	0	0	0	0	0	0	0	0	0	0	0	0	0	0	0	0	0	0	0	0	0	0	0	0	0	0	0	0	0	0	0	0	0
Seq_02098	3369	123	1753	1288	564	138	160	500	2334	871	4680	1934	2316	746	3747	633	1273	165	101	1380	77	13	7	30	14	31	123	2297	4523	1048	1449	212	645	906	125	11	0	3	18	1473	438	206	67	85	686	1699	862	188	402
Seq_02099	0	0	0	0	0	0	0	0	0	0	0	0	0	0	11	0	0	0	0	0	0	0	0	0	0	0	0	0	0	0	0	0	0	0	0	0	0	0	0	60	76	57	41	25	24	19	25	61	20
Seq_02100	0	0	0	0	0	0	0	0	0	0	0	0	0	0	0	0	0	0	0	0	0	0	0	0	0	0	0	0	0	0	0	0	0	0	0	0	0	0	0	0	0	0	0	0	0	0	0	0	0
Seq_02101	0	0	0	0	0	0	0	0	0	0	0	0	0	0	0	0	0	0	0	0	0	0	0	0	0	0	0	0	0	0	0	0	0	0	0	0	0	0	0	0	0	0	0	0	0	0	0	30	0
Seq_02113	0	0	0	0	0	0	0	0	0	0	0	0	0	0	0	0	0	0	0	0	0	0	0	0	0	0	0	0	0	0	0	0	0	0	0	0	0	0	0	0	0	0	0	0	0	0	0	0	0
Seq_02119	0	0	0	0	0	0	0	0	0	0	0	0	0	0	0	0	0	0	0	0	0	0	0	0	0	0	0	0	0	0	0	0	0	0	0	0	0	0	0	0	0	0	0	0	0	0	0	0	0
Seq_02120	0	0	0	0	0	0	0	0	0	0	0	0	0	0	0	0	0	0	0	0	0	0	0	0	0	0	0	0	0	0	0	0	0	0	0	0	0	0	0	0	0	0	0	0	0	0	0	0	0
Seq_02122	0	0	0	0	0	0	0	0	0	0	0	0	0	0	0	0	0	0	0	0	0	0	0	0	0	0	0	0	0	0	0	0	0	0	0	0	0	0	0	0	0	0	0	0	0	0	0	0	0
Seq_02123	0	0	0	0	0	0	0	0	0	0	0	0	0	0	0	0	0	0	0	0	0	0	0	0	0	0	0	0	0	0	0	0	0	0	0	0	0	0	0	0	0	0	0	0	0	0	0	0	0
Seq_02124	0	0	0	0	0	0	0	0	0	0	0	0	0	0	0	0	0	0	0	0	0	0	0	0	0	0	0	0	0	0	0	0	0	0	0	0	0	0	0	0	0	0	0	0	0	0	0	0	0
Seq_02125	0	0	0	0	0	0	0	0	0	0	0	0	0	0	0	0	0	0	0	0	0	0	0	0	0	0	0	0	0	0	0	0	0	0	0	0	0	0	0	0	0	0	0	0	0	0	0	0	0
Seq_02126	0	0	0	0	0	0	0	0	0	0	0	0	0	0	0	0	0	0	0	0	0	0	0	0	0	0	0	0	0	0	0	0	0	0	0	0	0	0	0	0	0	0	0	0	0	0	0	0	0
Seq_02129	0	0	0	0	0	0	0	0	0	0	0	0	0	0	0	0	0	0	0	0	0	0	0	0	0	0	0	0	0	0	0	0	0	0	0	0	0	0	0	0	0	0	0	0	0	0	0	0	0
Seq_02130	0	0	0	0	0	0	0	0	0	0	0	0	0	0	8	0	0	0	0	0	0	0	0	0	0	0	0	6	12	0	0	0	0	0	0	0	0	0	0	0	0	0	0	0	0	6	0	0	0
Seq_02131	0	0	0	0	0	0	0	0	0	0	0	0	0	0	0	0	0	0	0	0	0	0	0	0	0	0	0	0	0	0	0	0	0	0	0	0	0	0	0	0	0	0	0	0	0	0	0	0	0
Seq_02132	0	0	0	0	0	0	0	0	0	0	0	0	0	0	0	0	0	0	0	0	0	0	0	0	0	0	0	0	0	0	0	0	0	0	0	0	0	0	0	0	0	0	0	0	0	0	0	0	0
Seq_02133	0	0	0	0	0	0	0	0	0	0	0	0	0	0	0	0	0	0	0	0	0	0	0	0	0	0	0	0	0	0	0	0	0	0	0	0	0	0	0	0	0	0	5	0	0	0	0	0	0
Seq_02134	0	0	0	0	0	0	0	0	0	0	0	0	0	0	0	0	0	0	0	0	0	0	0	0	0	0	0	0	0	0	0	0	0	0	0	0	0	0	0	0	0	0	0	0	0	0	0	0	0
Seq_02135	0	0	0	0	0	0	0	0	0	0	0	0	0	0	0	0	0	0	0	0	0	0	0	0	0	0	0	0	0	0	0	0	0	0	0	0	0	0	0	0	0	0	0	0	0	0	0	0	0
Seq_02136	0	0	0	0	0	0	0	0	0	0	0	0	0	0	0	0	0	0	0	0	0	0	0	0	0	0	0	0	0	0	0	0	0	0	0	0	0	0	0	0	0	0	0	0	0	0	0	0	0
Seq_02137	0	0	0	0	0	0	0	0	0	0	0	0	0	0	0	0	0	0	0	0	0	0	0	0	0	0	0	4	0	0	0	0	0	0	0	0	0	0	0	0	0	0	0	0	0	0	0	0	0
Seq_02138	0	0	0	0	0	0	0	0	0	0	0	0	0	0	0	0	0	0	0	0	0	0	0	0	0	0	0	0	0	0	0	0	0	0	0	0	0	0	0	0	0	0	0	0	0	0	0	0	0
Seq_02140	0	0	0	0	0	0	0	0	0	0	0	0	0	0	0	0	0	0	0	0	0	0	0	0	0	0	0	0	0	0	0	0	0	0	0	0	0	0	0	0	0	0	0	0	0	0	0	0	0
Seq_02141	0	0	0	0	0	0	0	0	0	0	0	0	0	0	0	0	0	0	0	0	0	0	0	0	0	0	0	0	0	0	0	0	0	0	0	0	0	0	0	0	0	0	0	0	0	8	0	0	0
Seq_02143	0	0	0	0	0	0	0	0	0	0	0	0	0	0	0	0	0	0	0	0	0	0	0	0	0	0	0	0	0	0	0	0	0	0	0	0	0	0	0	0	0	0	0	0	0	0	0	0	0
Seq_02144	0	0	0	0	0	0	0	0	0	0	0	0	0	0	0	0	0	0	0	0	0	0	0	0	0	0	0	0	0	0	0	0	0	0	0	0	0	0	0	0	0	0	0	0	0	0	0	0	0
Seq_02146	0	0	0	0	0	0	0	0	0	0	0	0	0	0	0	0	0	0	0	0	0	0	0	0	0	0	0	0	0	0	0	0	0	0	0	0	0	0	0	0	0	0	0	0	0	0	0	0	0
Seq_02147	0	0	0	0	0	0	0	0	0	0	0	0	0	0	0	0	0	0	0	0	0	0	0	0	0	0	0	0	0	0	0	0	0	0	0	0	0	0	0	57	9	2	0	0	23	27	25	0	11
Seq_02156	0	0	0	0	0	0	0	0	0	0	0	0	0	0	0	0	0	0	0	0	0	0	0	0	0	0	0	0	0	0	0	0	0	0	0	0	0	0	0	0	0	0	0	0	0	0	0	0	0
Seq_02173	0	0	0	0	0	0	0	0	0	0	0	0	0	0	0	0	0	0	0	0	0	0	0	0	0	0	0	0	0	0	0	0	0	0	0	0	0	0	0	0	0	0	0	0	0	0	0	0	0
Seq_02275	0	0	0	0	0	0	0	0	0	0	0	0	0	0	0	0	0	0	0	0	0	0	0	0	0	0	0	0	0	0	0	0	0	0	0	0	0	0	0	0	0	0	0	0	0	0	0	0	0
Seq_02288	0	0	0	0	0	0	0	0	0	0	0	0	0	0	0	0	0	0	0	0	0	0	0	0	0	0	0	0	0	0	0	0	0	0	0	0	0	0	0	0	0	0	0	0	0	0	0	0	0
Seq_02294	0	0	0	0	0	0	0	0	0	0	0	0	0	0	0	0	0	0	0	0	0	0	0	0	0	0	0	0	0	0	0	0	0	0	0	0	0	0	0	0	0	0	0	0	0	0	0	0	0
Seq_02306	0	0	0	0	0	0	0	0	0	0	0	0	0	0	0	0	0	0	0	0	0	0	0	0	0	0	0	0	0	0	0	0	0	0	0	0	0	0	0	0	0	0	0	0	0	0	0	0	0
Seq_02410	0	0	0	0	0	0	0	0	0	0	0	0	0	0	0	0	0	0	0	0	0	0	0	0	0	0	0	0	0	0	0	0	0	0	0	0	0	0	0	0	0	0	0	0	0	0	0	0	0
Seq_02453	0	0	0	0	0	0	0	0	0	0	0	0	0	0	0	0	0	0	0	0	0	0	0	0	0	0	0	0	0	0	0	0	0	0	0	0	0	0	0	0	0	0	0	0	0	0	0	0	0
Seq_02561	0	0	0	0	0	0	0	0	0	0	0	0	0	0	0	0	0	0	0	0	0	0	0	0	0	0	0	0	0	0	0	0	0	0	0	0	0	0	0	0	0	0	0	0	0	0	0	0	0
Seq_02562	0	0	0	0	0	0	0	0	0	0	0	0	0	0	0	0	3	0	0	0	0	0	0	0	0	0	0	0	0	0	0	0	0	0	0	0	0	0	0	0	0	0	0	0	0	0	0	0	0
Seq_02563	0	0	0	0	0	0	0	0	0	0	0	0	0	0	0	0	0	0	0	0	0	0	0	0	0	0	0	0	0	0	0	0	0	0	0	0	0	0	0	0	0	0	0	0	0	0	0	0	0
Seq_02564	0	0	0	0	0	0	0	0	0	0	0	0	0	0	0	0	0	0	0	0	0	0	0	0	0	0	0	0	0	0	0	0	0	0	0	0	0	0	0	0	0	0	0	0	0	0	0	0	0
Seq_02565	0	0	0	0	0	0	0	0	0	0	0	0	0	0	0	0	0	0	0	0	0	0	0	0	0	0	0	0	0	0	0	0	0	0	0	0	0	0	0	0	0	0	0	0	0	0	0	0	0
Seq_02567	0	0	0	0	0	0	0	0	0	0	0	0	0	0	0	0	0	0	0	5	0	0	0	0	0	0	0	0	0	0	0	0	0	0	0	0	0	0	0	0	0	0	0	0	0	0	0	0	0
Seq_02568	0	0	0	0	0	0	0	0	0	0	0	0	0	0	0	0	0	0	0	0	0	0	0	0	0	0	0	0	0	0	0	0	0	0	0	0	0	0	0	0	0	0	0	0	0	0	0	0	0
Seq_02569	0	0	0	0	0	0	0	0	0	0	0	0	0	0	0	0	0	0	0	0	0	0	0	0	0	0	0	0	0	0	0	0	0	0	0	0	0	0	0	0	0	0	0	0	0	0	0	0	0
Seq_02571	0	0	0	0	0	0	0	0	0	0	0	0	0	0	0	0	0	0	0	0	0	0	0	0	0	0	0	0	0	0	0	0	0	0	0	0	0	0	0	0	0	0	0	0	0	0	0	0	0
Seq_02572	0	0	0	0	0	0	0	0	0	0	0	0	0	0	0	0	0	0	0	0	0	0	0	0	0	0	0	0	0	0	0	0	0	0	0	0	0	0	0	0	0	0	0	0	3	0	0	0	0
Seq_02574	0	0	0	0	0	0	0	0	0	0	0	0	0	0	0	0	0	0	0	0	0	0	0	0	0	0	0	0	0	0	0	0	0	0	0	0	0	0	0	0	0	0	0	0	0	0	0	0	0
Seq_02576	0	0	0	0	0	0	0	0	0	0	0	0	0	0	0	0	0	0	0	0	0	0	0	0	0	0	0	0	0	0	0	0	0	0	0	0	0	0	0	0	0	0	0	0	0	0	0	0	0
Seq_02578	0	0	0	0	0	0	0	0	0	0	0	0	0	0	0	0	0	0	0	0	0	0	0	0	0	0	0	0	0	0	0	0	0	0	0	0	0	0	0	0	0	0	0	0	0	0	0	0	0
Seq_02579	0	0	0	0	0	0	0	0	0	0	0	0	0	0	0	0	0	0	0	0	0	0	0	0	0	0	0	0	0	0	0	0	0	0	0	0	0	0	0	0	0	0	0	0	0	0	0	0	0
Seq_02580	0	10	0	3	0	3	9	11	17	0	0	0	0	0	41	35	49	10	9	0	12	11	8	61	48	26	37	26	0	25	10	3	12	0	14	16	8	2	17	0	0	0	0	0	0	0	0	0	0
Seq_02581	0	0	0	0	0	0	0	0	0	0	0	0	0	0	0	0	0	0	0	0	0	0	0	0	0	0	0	0	0	0	0	0	0	0	0	0	0	0	0	0	0	0	0	0	0	0	0	0	0
Seq_02582	0	0	0	0	0	0	0	0	0	0	0	0	0	0	0	0	0	0	0	0	0	0	0	0	0	0	0	0	0	0	0	0	0	0	0	0	0	0	0	0	0	0	0	0	0	0	0	0	0
Seq_02583	0	0	0	0	0	0	0	0	0	0	0	0	0	0	0	0	0	0	0	0	0	0	0	0	0	0	0	0	0	0	0	0	0	0	0	0	0	0	0	0	0	0	0	0	0	0	0	0	0
Seq_02584	0	0	0	0	0	0	0	0	0	0	0	0	0	0	0	0	0	0	0	0	0	0	0	0	0	0	0	0	0	0	0	0	0	0	0	0	0	0	0	0	0	0	0	0	0	0	0	0	0
Seq_02585	0	0	0	0	0	0	0	0	0	0	0	0	0	0	0	0	0	0	0	0	0	0	0	0	0	0	0	0	0	0	0	0	0	0	0	0	0	0	0	0	0	0	0	0	0	0	0	0	0
Seq_02586	0	0	0	0	0	0	0	0	0	0	0	0	0	0	0	0	0	0	0	0	0	0	0	0	0	0	0	0	0	0	0	0	0	0	0	0	0	0	0	0	0	0	0	0	0	0	0	0	0
Seq_02587	0	0	0	0	0	0	0	0	0	0	0	0	0	0	0	0	0	0	0	0	0	0	0	0	0	0	0	0	0	0	0	0	0	0	0	0	0	0	0	0	0	0	0	0	0	0	0	0	0
Seq_02588	0	0	0	0	0	0	0	0	0	0	0	0	0	0	0	0	0	0	0	0	0	0	0	0	0	0	0	0	0	0	0	0	0	0	0	0	0	0	0	0	0	0	0	0	0	0	0	0	0
Seq_02589	0	0	0	0	0	0	0	0	0	0	0	0	0	0	0	0	0	0	0	0	0	0	0	0	0	0	0	0	0	0	0	0	0	0	0	0	0	0	0	0	0	0	0	0	0	0	0	0	0
Seq_02590	0	0	0	0	0	0	0	0	0	0	0	0	0	0	0	0	0	0	0	0	0	0	0	0	0	0	0	0	0	0	0	0	0	0	0	0	0	0	0	0	0	0	0	0	0	0	0	0	0
Seq_02591	0	0	0	0	0	0	0	0	0	0	0	0	0	0	0	0	0	0	0	0	0	0	0	0	0	0	0	0	0	0	0	0	0	0	0	0	0	0	0	0	0	0	0	0	0	0	0	0	0
Seq_02592	0	0	0	0	0	0	0	0	0	0	0	0	0	0	0	0	0	0	0	0	0	0	0	0	0	0	0	0	0	0	0	0	0	0	0	0	0	0	0	0	0	0	0	0	0	0	0	0	0
Seq_02593	0	0	0	0	0	0	0	0	0	0	0	0	0	0	0	0	0	0	0	0	0	0	0	0	0	0	0	0	0	0	0	0	0	0	0	0	0	0	0	0	0	0	0	0	0	0	0	0	0
Seq_02594	0	0	0	0	0	0	0	0	0	0	0	0	0	0	0	0	0	0	0	0	0	0	0	0	0	0	0	0	0	0	0	0	0	0	0	0	0	0	0	0	0	0	0	0	0	0	0	0	0
Seq_02595	0	0	0	0	0	0	0	0	0	0	0	0	0	0	0	0	0	0	0	0	0	0	0	0	0	0	0	0	0	0	0	0	0	0	0	0	0	0	0	0	0	0	0	0	0	0	0	0	0
Seq_02596	0	0	0	0	0	0	0	0	0	0	0	0	0	0	0	0	0	0	0	0	0	0	0	0	0	0	0	0	0	0	0	0	0	0	0	0	0	0	0	0	0	0	0	0	0	0	0	0	0
Seq_02597	0	0	0	0	0	0	0	0	0	0	0	0	0	0	0	0	0	0	0	0	0	0	0	0	0	0	0	0	0	0	0	0	0	0	0	0	0	0	0	0	0	0	0	0	0	0	0	0	0
Seq_02599	0	0	0	0	0	0	0	0	0	0	0	0	0	0	0	0	0	0	0	0	0	0	0	0	0	0	0	0	2	0	0	0	0	0	0	0	0	0	0	0	0	0	0	0	0	0	0	0	0
Seq_02600	0	0	0	0	0	0	0	0	0	0	0	0	0	0	0	0	0	0	0	0	0	0	0	0	0	0	0	0	0	0	0	0	0	0	0	0	0	0	0	0	0	0	0	0	0	0	0	0	0
Seq_02601	0	0	0	0	0	0	0	0	0	0	0	0	0	0	0	0	0	0	0	0	0	0	0	0	0	0	0	0	0	0	0	0	0	0	0	0	0	0	0	0	0	0	0	0	0	0	0	0	0
Seq_02602	0	0	0	0	0	0	0	0	0	0	0	0	0	0	0	0	0	0	0	0	0	0	0	0	0	0	0	0	0	0	0	0	0	0	0	0	0	0	0	0	0	0	0	0	0	0	0	0	0
Seq_02603	0	0	0	0	0	0	0	0	0	0	0	0	0	0	6	0	12	0	0	0	0	0	0	0	0	0	0	0	0	3	0	0	0	0	0	0	0	0	0	28	0	0	0	0	23	18	6	0	0
Seq_02604	0	0	0	0	0	0	0	0	0	0	0	0	0	0	0	0	0	0	0	0	0	0	0	0	0	0	0	0	0	0	0	0	0	0	0	0	0	0	0	10	0	0	0	0	0	0	0	0	0
Seq_02605	0	0	0	0	0	0	0	0	0	0	0	0	0	0	0	0	0	0	0	0	0	0	0	0	0	0	0	0	0	0	0	0	0	0	0	0	0	0	0	0	0	0	0	0	0	0	0	0	0
Seq_02606	0	0	0	0	0	0	0	0	0	0	0	0	0	0	0	0	0	0	0	0	0	0	0	0	0	0	0	0	0	0	0	0	0	0	0	0	0	0	0	0	0	0	0	0	0	0	0	0	0
Seq_02607	0	0	0	0	0	0	0	0	0	0	0	0	0	0	0	0	0	0	0	0	0	0	0	0	0	0	0	0	0	0	0	0	0	0	0	0	0	0	0	24	0	0	0	0	6	8	0	0	0
Seq_02608	0	0	0	0	0	0	0	0	0	0	0	0	0	0	0	0	0	0	0	0	0	0	0	0	0	0	0	0	0	0	0	0	0	0	0	0	0	0	0	0	0	0	0	0	0	0	0	0	0
Seq_02609	0	0	0	0	0	0	0	0	0	0	0	0	0	0	0	0	0	0	0	0	0	0	0	0	0	0	0	0	0	0	0	0	0	0	0	0	0	0	0	0	0	0	0	0	0	0	0	0	0
Seq_02610	0	0	0	0	0	0	0	0	0	0	0	0	0	0	0	0	0	0	0	0	0	0	3	0	0	0	0	0	0	0	0	0	0	0	0	0	0	0	0	0	0	0	0	0	0	0	0	0	0
Seq_02611	0	0	0	0	0	0	0	0	0	0	0	0	0	0	0	0	0	0	0	0	0	0	0	0	0	0	0	0	0	0	0	0	0	0	0	0	0	0	0	0	0	0	0	0	0	0	0	0	0
Seq_02612	0	0	0	0	0	0	0	0	0	0	0	0	0	0	0	0	0	0	0	0	0	0	0	0	0	0	0	0	0	0	0	0	0	0	0	0	0	0	0	0	0	0	0	0	0	0	0	0	0
Seq_02613	0	0	0	0	0	0	0	0	0	0	0	0	0	0	0	0	0	0	0	0	0	0	0	0	0	0	0	0	0	0	0	0	0	0	0	0	0	0	0	0	0	0	0	0	0	0	0	0	0
Seq_02614	0	0	0	0	0	0	0	0	0	0	0	0	0	0	0	0	0	0	0	0	0	0	0	0	0	0	0	0	0	0	0	0	0	0	0	0	0	0	0	0	0	0	0	0	0	0	0	0	0
Seq_02615	0	0	0	0	0	0	0	0	0	0	0	0	0	0	0	0	0	0	0	0	0	0	0	0	0	0	0	0	0	0	0	0	0	0	0	0	0	0	0	0	0	0	0	0	0	7	0	0	0
Seq_02616	0	0	0	0	0	0	0	0	0	0	0	0	0	0	0	0	0	0	0	0	0	0	0	0	0	0	0	0	0	0	0	0	0	0	0	0	0	0	0	0	0	0	0	0	0	0	0	0	0
Seq_02618	0	0	0	0	0	0	0	0	0	0	0	0	0	0	0	0	0	0	0	0	0	0	0	0	0	0	0	7	0	0	0	0	0	0	0	0	0	0	0	0	0	0	0	0	0	0	0	0	0
Seq_02619	0	0	0	0	0	0	0	0	0	0	0	0	0	0	0	0	2	0	0	0	0	0	0	0	0	0	0	0	0	0	0	0	0	0	0	0	0	0	0	0	0	0	0	0	0	0	0	0	0
Seq_02620	0	0	0	0	0	0	0	0	0	0	0	0	0	0	0	0	0	0	0	0	0	0	0	0	0	0	0	0	0	0	0	0	0	0	0	0	0	0	0	0	0	0	0	0	0	0	0	0	0
Seq_02621	0	0	0	0	0	0	0	0	0	0	0	0	0	0	0	0	5	0	0	0	3	0	0	0	0	0	0	14	0	0	0	0	0	0	0	0	0	0	0	0	0	0	0	0	0	0	0	0	0
Seq_02622	0	0	0	0	0	0	0	0	0	0	0	0	0	0	0	0	0	0	0	0	0	0	0	0	0	0	0	0	0	0	0	0	0	0	0	0	0	0	0	0	0	0	0	0	0	0	0	0	0
Seq_02623	0	0	0	0	0	0	0	0	0	0	0	0	0	0	0	0	0	0	0	0	0	0	0	0	0	0	0	0	0	0	0	0	0	0	0	0	0	0	0	0	0	0	0	0	0	0	0	0	0
Seq_02624	0	0	0	0	0	0	0	0	0	0	0	0	0	0	0	0	0	0	0	0	0	0	0	0	0	0	0	0	0	0	0	0	0	0	0	0	0	0	0	0	0	0	0	0	0	0	0	0	0
Seq_02625	0	0	0	0	0	0	0	0	0	0	0	0	0	0	0	0	0	0	0	0	0	0	0	0	0	0	0	0	0	0	0	0	0	0	0	0	0	0	0	0	0	0	0	0	0	0	0	0	0
Seq_02626	0	0	0	0	0	0	0	0	0	0	0	0	0	0	0	0	0	0	0	0	0	0	0	0	0	0	0	0	0	0	0	0	0	0	0	0	0	0	0	0	0	0	0	0	0	0	0	0	0
Seq_02627	0	0	0	0	0	0	0	0	0	0	0	0	0	0	0	0	0	0	0	0	0	0	0	0	0	0	0	0	0	0	0	0	0	0	0	0	0	0	0	0	0	0	0	0	0	0	0	0	0
Seq_02628	0	0	0	0	0	0	0	0	0	0	0	0	0	0	0	0	0	0	0	0	0	0	0	0	0	0	0	0	0	0	0	0	0	0	0	0	0	0	0	0	0	0	0	0	0	0	0	0	0
Seq_02629	0	0	0	0	0	0	0	0	0	0	0	0	0	0	0	0	0	0	0	0	0	0	0	0	0	0	0	0	0	0	0	0	0	0	0	0	0	0	0	0	0	0	0	0	0	0	0	0	0
Seq_02630	0	0	0	0	0	0	0	0	0	0	0	0	0	0	0	0	0	0	0	0	0	0	0	0	0	0	0	0	0	0	0	0	0	0	0	0	0	0	0	0	0	0	0	0	0	0	0	0	0
Seq_02631	0	0	0	0	0	0	0	0	0	0	0	0	0	0	0	0	0	0	0	0	0	0	0	0	0	0	0	0	0	0	0	0	0	0	0	0	0	0	0	0	0	0	0	0	0	0	0	0	0
Seq_02632	0	0	0	0	0	0	0	0	0	0	0	0	0	0	0	0	0	0	0	0	0	0	0	0	0	0	0	0	0	0	0	0	0	0	0	0	0	0	0	0	0	0	0	0	0	0	0	0	0
Seq_02633	0	0	3	0	0	0	2	0	0	0	0	0	0	3	35	19	81	0	2	0	3	0	0	0	6	0	6	17	7	4	0	0	0	3	0	0	0	0	0	166	11	6	0	8	103	93	11	9	0
Seq_02634	0	0	0	0	0	0	0	0	0	0	0	0	0	0	0	0	0	0	0	0	0	0	0	0	0	0	0	0	0	0	0	0	0	0	0	0	0	0	0	0	0	0	0	0	0	0	0	0	0
Seq_02635	0	0	0	0	0	0	0	0	0	0	0	0	0	0	0	0	0	0	0	0	0	0	0	0	0	0	0	0	0	0	0	0	0	0	0	0	0	0	0	0	0	0	0	0	0	0	0	0	0
Seq_02636	0	0	0	0	0	0	0	0	0	0	0	0	0	0	0	0	0	0	0	0	0	0	0	0	0	0	0	0	0	0	0	0	0	0	0	0	0	0	0	0	0	0	0	0	0	0	0	0	0
Seq_02637	0	0	0	0	0	0	0	0	0	0	0	0	0	0	0	0	0	0	0	0	0	0	0	0	0	0	0	0	0	0	0	0	0	0	0	0	0	0	0	0	0	0	0	0	0	0	0	0	0
Seq_02638	0	0	0	0	0	0	0	0	0	0	0	0	0	0	0	0	0	0	0	0	0	0	0	0	0	0	0	0	0	0	0	0	0	0	0	0	0	0	0	0	0	0	0	0	0	0	0	0	0
Seq_02639	0	0	0	0	0	0	0	0	0	0	0	0	0	0	0	0	0	0	0	0	0	0	0	0	0	0	0	0	0	0	0	0	0	0	0	0	0	0	0	0	0	0	0	0	0	0	0	0	0
Seq_02640	0	0	0	0	0	0	0	0	0	0	0	0	0	0	0	0	0	0	0	0	0	0	0	0	0	0	0	0	0	0	0	0	0	0	0	0	0	0	0	0	0	0	0	0	0	0	0	0	0
Seq_02641	0	0	0	0	0	0	0	0	0	0	0	0	0	0	0	0	0	0	0	0	0	0	0	0	0	0	0	0	0	0	0	0	0	0	0	0	0	0	0	0	0	0	0	0	0	0	0	0	0
Seq_02642	0	0	0	0	0	0	0	0	0	0	0	0	0	0	0	0	0	0	0	0	0	0	0	0	0	0	0	0	0	0	0	0	0	0	0	0	0	0	0	0	0	0	0	0	0	0	0	0	0
Seq_02643	0	0	0	0	0	0	0	0	0	0	0	0	0	0	0	0	0	0	0	0	0	0	0	0	0	0	0	0	0	0	0	0	0	0	0	0	0	0	0	0	0	0	0	0	0	0	0	0	0
Seq_02644	0	0	0	0	0	0	0	0	0	0	0	0	0	0	0	0	0	0	0	0	0	0	0	0	0	0	0	0	0	0	0	0	0	0	0	0	0	0	0	0	0	0	0	0	0	0	0	0	0
Seq_02645	0	0	0	0	0	0	0	0	0	0	0	0	0	0	0	0	0	0	0	0	0	0	0	0	0	0	0	0	0	0	0	0	0	0	0	0	0	0	0	0	0	0	0	0	0	0	0	0	0
Seq_02646	0	0	0	0	0	0	0	0	0	0	0	0	0	0	0	0	0	0	0	0	0	0	0	0	0	0	0	0	0	0	0	0	0	0	0	0	0	0	0	0	0	0	0	0	0	0	0	0	0
Seq_02647	0	0	0	0	0	0	0	0	0	0	0	0	0	0	0	0	0	0	0	0	0	0	0	0	0	0	0	0	0	0	0	0	0	0	0	0	0	0	0	0	0	0	0	0	0	0	0	0	0
Seq_02648	0	0	0	0	0	0	0	0	0	0	0	0	0	0	0	0	0	0	0	0	0	0	0	0	0	0	0	0	0	0	0	0	0	0	0	0	0	0	0	0	0	0	0	0	0	0	0	0	0
Seq_02649	0	0	0	0	0	0	0	0	0	0	0	0	0	0	0	0	0	0	0	0	0	0	0	0	0	0	0	0	0	0	0	0	0	0	0	0	0	0	0	0	0	0	0	0	0	0	0	0	0
Seq_02650	0	0	0	0	0	0	0	0	0	0	0	0	0	0	0	0	0	0	0	0	0	0	0	0	0	0	0	0	0	0	0	0	0	0	0	0	0	0	0	0	0	0	0	0	0	0	0	0	0
Seq_02651	0	0	0	0	0	0	0	0	0	0	0	0	0	0	0	0	0	0	0	0	0	0	0	0	0	0	0	0	0	0	0	0	0	0	0	0	0	0	0	0	0	0	0	0	0	0	0	0	0
Seq_02652	0	0	0	0	0	0	0	0	0	0	0	0	0	0	0	0	0	0	0	0	0	0	0	0	0	0	0	0	0	0	0	0	0	0	0	0	0	0	0	0	0	0	0	0	0	0	0	0	0
Seq_02653	0	0	0	0	0	0	0	0	0	0	0	0	0	0	0	0	0	0	0	0	0	0	0	0	0	0	0	0	0	0	0	0	0	0	0	0	0	0	0	0	0	0	0	0	0	0	0	0	0
Seq_02655	0	0	0	0	0	0	0	0	0	0	0	0	0	0	0	0	0	0	0	0	0	0	0	0	0	0	0	0	0	0	0	0	0	0	0	0	0	0	0	0	0	0	0	0	0	0	0	0	0
Seq_02656	0	0	0	0	0	0	0	0	0	0	0	0	0	0	0	0	0	0	0	0	0	0	0	0	0	0	0	18	0	0	0	0	0	0	0	0	0	0	0	0	0	0	0	0	0	0	0	0	0
Seq_02657	0	0	0	0	0	0	0	0	0	0	0	0	0	0	0	0	0	0	0	0	0	0	0	0	0	0	0	0	0	0	0	0	0	0	0	0	0	0	0	0	0	0	0	0	0	0	0	0	0
Seq_02658	0	0	0	0	0	0	0	0	0	0	0	0	0	0	0	0	0	0	0	0	0	0	0	0	0	0	0	0	0	0	0	0	0	0	0	0	0	0	0	0	0	0	0	0	0	0	0	0	0
Seq_02659	0	0	0	0	0	0	0	0	0	0	0	0	0	0	0	0	0	0	0	0	0	0	0	0	0	0	0	0	0	0	0	0	0	0	0	0	3	0	9	0	0	0	0	0	0	0	0	0	0
Seq_02660	0	4	0	0	0	0	0	0	0	0	0	0	0	0	7	7	46	6	0	0	0	0	2	0	0	4	0	0	5	0	0	0	0	0	0	0	0	6	0	88	8	0	0	0	46	61	3	6	0
Seq_02661	0	0	0	0	0	0	0	0	0	0	0	0	0	0	0	0	0	0	0	0	0	0	0	0	0	0	0	0	0	0	0	0	0	0	0	0	0	0	0	0	0	0	0	0	0	0	0	0	0
Seq_02662	0	0	0	0	0	0	0	0	0	0	0	0	0	0	0	0	0	0	0	0	0	0	0	0	0	0	0	0	0	0	0	0	0	0	0	0	0	0	0	0	0	0	0	0	0	0	0	0	0
Seq_02663	0	0	0	0	0	0	0	0	0	0	0	0	0	0	0	0	0	0	0	0	0	0	0	0	0	0	0	0	0	0	0	0	0	0	0	0	0	0	0	0	0	0	0	0	0	0	0	0	0
Seq_02665	0	0	0	0	0	0	0	0	0	0	0	0	0	0	0	0	0	0	0	0	0	0	0	0	0	0	0	0	0	0	0	0	0	0	0	0	0	0	0	0	0	0	0	0	0	0	0	0	0
Seq_02667	0	0	0	0	0	0	0	0	0	0	0	0	0	0	0	0	0	0	0	0	0	0	0	0	0	0	0	0	0	0	0	0	0	0	0	0	0	0	0	0	0	0	0	0	0	0	0	0	0
Seq_02668	0	0	0	0	0	0	0	0	0	0	0	0	0	0	0	0	0	0	0	0	0	0	0	0	0	0	0	0	0	0	0	0	0	0	0	0	0	0	0	0	0	0	0	0	0	0	0	0	0
Seq_02669	0	0	0	0	0	0	0	0	0	0	0	0	0	0	0	0	0	0	0	0	0	0	0	0	0	0	0	0	0	0	0	0	0	0	0	0	0	0	0	0	0	0	0	0	0	0	0	0	0
Seq_02671	0	0	0	0	0	0	0	0	0	0	0	0	0	0	0	0	0	0	0	0	0	0	0	0	0	0	0	0	0	0	0	0	0	0	0	0	0	0	0	0	0	0	0	0	0	0	0	0	0
Seq_02672	0	0	0	0	0	0	0	0	0	0	0	0	0	0	0	0	0	0	0	0	0	0	0	0	0	0	0	2	0	0	0	0	0	0	0	0	0	0	0	0	0	0	0	0	0	0	0	0	0
Seq_02673	0	0	0	0	0	0	0	0	0	0	0	0	0	0	0	0	0	0	0	0	0	0	0	0	0	0	0	0	0	0	0	0	0	0	0	0	0	0	0	0	0	0	0	0	0	0	0	0	0
Seq_02674	0	0	0	0	0	0	0	0	0	0	0	0	0	0	0	0	0	0	0	0	0	0	0	0	0	0	0	2	0	0	0	0	0	0	0	0	0	0	0	0	0	0	0	0	0	0	0	0	0
Seq_02675	0	0	0	0	0	0	0	0	0	0	0	0	0	0	0	0	0	0	0	0	0	0	0	0	0	0	0	0	0	0	0	0	0	0	0	0	0	0	0	0	0	0	0	0	0	0	0	0	0
Seq_02676	0	0	0	0	0	0	0	0	0	0	0	0	0	0	0	0	0	0	0	0	0	0	0	0	0	0	0	0	0	0	0	0	0	0	0	0	0	0	0	0	0	0	0	0	0	0	0	0	0
Seq_02677	0	0	0	0	0	0	0	0	0	0	0	0	0	0	0	0	0	0	0	0	0	0	0	0	0	0	0	0	0	0	0	0	0	0	0	0	0	0	0	0	0	0	0	0	0	0	0	0	0
Seq_02678	0	0	0	0	0	0	0	0	0	0	0	0	0	0	0	0	0	0	0	0	0	0	0	0	0	0	0	0	0	0	0	0	0	0	0	0	0	0	0	0	0	0	0	0	0	0	0	0	0
Seq_02679	0	0	0	0	0	0	0	0	0	0	0	0	0	0	0	0	0	0	0	0	0	0	0	0	0	0	0	0	0	0	0	0	0	0	0	0	0	0	0	0	0	0	0	0	0	0	0	0	0
Seq_02680	0	0	0	0	0	0	0	0	0	0	0	0	0	0	0	0	0	0	0	0	0	0	0	0	0	0	0	0	0	0	0	0	0	0	0	0	0	0	0	0	0	0	0	0	0	0	0	0	0
Seq_02681	0	0	0	0	0	0	0	0	0	0	0	0	0	0	0	0	8	0	0	0	0	0	0	0	0	0	3	0	0	0	0	0	0	0	0	0	0	0	0	0	0	0	0	0	11	19	0	0	0
Seq_02682	0	0	0	0	0	0	0	0	0	0	0	0	0	0	0	3	0	7	3	0	7	0	0	0	0	3	0	0	0	0	0	0	0	0	0	0	0	0	0	0	0	0	0	0	0	0	0	0	0
Seq_02683	0	0	0	0	0	0	0	0	0	0	0	0	0	0	0	0	0	0	0	0	0	0	0	0	0	0	0	0	0	0	0	0	0	0	0	0	0	0	0	0	0	0	0	0	0	0	0	0	0
Seq_02684	0	4	0	0	2	0	0	2	11	0	0	0	0	0	3	0	0	0	0	0	0	0	0	0	0	5	0	8	0	0	0	0	0	0	0	0	0	0	16	0	0	0	0	0	0	0	0	0	0
Seq_02685	0	0	0	0	0	0	0	0	0	0	0	0	0	0	0	0	0	0	0	0	0	0	0	0	0	0	0	0	0	0	0	0	0	0	0	0	0	0	0	9	5	0	0	0	0	0	0	0	0
Seq_02687	0	0	0	0	0	0	0	0	0	0	0	0	0	0	0	0	0	0	0	0	0	0	0	0	0	0	0	0	0	0	0	0	0	0	0	0	0	0	0	0	0	0	0	0	0	0	0	0	0
Seq_02700	0	0	0	0	0	0	0	0	0	0	0	0	0	0	0	0	0	0	0	0	0	0	0	0	0	0	0	0	0	0	0	0	0	0	0	0	0	0	0	0	0	0	0	0	0	0	0	0	0
Seq_02837	0	0	0	0	0	0	0	0	0	0	0	0	0	0	0	0	0	0	0	0	0	0	0	0	0	0	0	0	0	0	0	0	0	0	0	0	0	0	0	0	0	0	0	0	0	0	0	0	0
Seq_02856	0	0	0	0	0	0	0	0	0	0	0	0	0	0	0	0	0	0	0	0	0	0	0	0	0	0	0	0	0	0	0	0	0	0	0	0	0	0	0	0	0	0	0	0	0	0	0	0	0
Seq_02858	0	0	0	0	0	0	0	0	0	0	0	0	0	0	0	0	0	0	0	0	0	0	0	0	0	0	0	0	0	0	0	0	0	0	0	0	0	0	0	0	0	0	0	0	0	0	0	0	0
Seq_02859	0	0	0	0	0	0	0	0	0	0	0	0	0	0	0	0	0	0	0	0	0	0	0	0	0	0	0	0	0	0	0	0	0	0	0	0	0	0	0	0	0	0	0	0	0	0	0	0	0
Seq_02866	0	0	0	0	0	0	0	0	0	0	0	0	0	0	0	0	0	0	0	0	0	0	0	0	0	0	0	0	0	0	0	0	0	0	0	0	0	0	0	0	0	0	0	0	0	0	0	0	0
Seq_02868	0	0	0	0	0	0	0	0	0	0	0	0	0	0	0	0	0	0	0	0	0	0	0	0	0	0	0	0	0	0	0	0	0	0	0	0	0	0	0	0	0	0	0	0	0	0	0	0	0
Seq_02901	0	0	0	0	0	0	0	0	0	0	0	0	0	0	0	0	0	0	0	0	0	0	0	0	0	0	0	0	0	0	0	0	0	0	0	0	0	0	0	0	0	0	0	0	0	0	0	0	0
Seq_02932	0	0	0	0	0	0	0	0	0	0	0	0	0	0	0	0	0	0	0	0	0	0	0	0	0	0	0	0	0	0	0	0	0	0	0	0	0	0	0	0	0	0	0	0	0	0	0	0	0
Seq_02977	0	0	0	0	0	0	0	0	0	0	0	0	0	0	0	0	0	0	0	0	0	0	0	0	0	0	0	0	0	0	0	0	0	0	0	0	0	0	0	0	0	0	0	0	0	0	0	0	0
Seq_02987	0	0	0	0	0	0	0	0	0	0	0	0	0	0	0	0	0	0	0	0	0	0	0	0	0	0	0	0	0	0	0	0	0	0	0	0	0	0	0	0	0	0	0	0	0	0	0	0	0
Seq_03003	0	0	0	0	0	0	0	0	0	0	0	0	0	0	0	0	0	0	0	0	0	0	0	0	0	0	0	0	0	0	0	0	0	0	0	0	0	0	0	0	0	0	0	0	0	0	0	0	0
Seq_03005	0	0	0	0	0	0	0	0	0	0	0	0	0	0	0	0	0	0	0	0	0	0	0	0	0	0	0	0	0	0	0	0	0	0	0	0	0	0	0	0	0	0	0	0	0	0	0	0	0
Seq_03010	0	0	0	0	0	0	0	0	0	0	0	0	0	0	0	0	0	0	0	0	0	0	0	0	0	0	0	0	0	0	0	0	0	0	0	0	0	0	0	0	0	0	0	0	0	0	0	0	0
Seq_03020	0	0	0	0	0	0	0	0	0	0	0	0	0	0	0	0	0	0	0	0	0	0	0	0	0	0	0	0	0	0	0	0	0	0	0	0	0	0	0	0	0	0	0	0	0	0	0	0	0
Seq_03094	0	0	0	0	0	0	0	0	0	0	0	0	0	0	0	0	0	0	0	0	0	0	0	0	0	0	0	0	0	0	0	0	0	0	0	0	0	0	0	0	0	0	0	0	0	0	0	0	0
Seq_03107	0	0	0	0	0	0	0	0	0	0	0	0	0	0	0	0	0	0	0	0	0	0	0	0	0	0	0	0	0	0	0	0	0	0	0	0	0	0	0	0	0	0	0	0	0	0	0	0	0
Seq_03108	0	0	0	0	0	0	0	0	0	0	0	0	0	0	0	0	0	0	0	0	0	0	0	0	0	0	0	0	0	0	0	0	0	0	0	0	0	0	0	0	0	0	0	0	0	0	0	0	0
Seq_03119	0	0	0	0	0	0	0	0	0	0	0	0	0	0	0	0	0	0	0	0	0	0	0	0	0	0	0	0	0	0	0	0	0	0	0	0	0	0	0	0	0	0	0	0	0	0	0	0	0
Seq_03140	0	0	0	0	0	0	0	0	0	0	0	0	0	0	0	0	0	0	0	0	0	0	0	0	0	0	0	0	0	0	0	0	0	0	0	0	0	0	0	0	0	0	0	0	0	0	0	0	0
Seq_03156	0	0	0	0	0	0	0	0	0	0	0	0	0	0	0	0	0	0	0	0	0	0	0	0	0	0	0	0	0	0	0	0	0	0	0	0	0	0	0	0	0	0	0	0	0	0	0	0	0
Seq_03161	0	0	0	0	0	0	0	0	0	0	0	0	0	0	0	0	0	0	0	0	0	0	0	0	0	0	0	0	0	0	0	0	0	0	0	0	0	0	0	0	0	0	0	0	0	0	0	0	0
Seq_03176	0	0	0	0	0	0	0	0	0	0	0	0	0	0	0	0	0	0	0	0	0	0	0	0	0	0	0	0	0	0	0	0	0	0	0	0	0	0	0	0	0	0	0	0	0	0	0	0	0
Seq_03181	0	0	0	0	0	0	0	0	0	0	0	0	0	0	0	0	0	0	0	0	0	0	0	0	0	0	0	0	0	0	0	0	0	0	0	0	0	0	0	0	0	0	0	0	0	0	0	0	0
Seq_03186	0	0	0	0	0	0	0	0	0	0	0	0	0	0	0	0	0	0	0	0	0	0	0	0	0	0	0	0	0	0	0	0	0	0	0	0	0	0	0	0	0	0	0	0	0	0	0	0	0
Seq_03187	0	0	0	0	0	0	0	0	0	0	0	0	0	0	0	0	0	0	0	0	0	0	0	0	0	0	0	2	0	0	0	0	0	0	0	0	0	0	0	0	0	0	0	0	0	0	0	0	0
Seq_03210	0	0	0	0	0	0	0	0	0	0	0	0	0	0	0	0	0	0	0	0	0	0	0	0	0	0	0	0	0	0	0	0	0	0	0	0	0	0	0	0	0	0	0	0	0	0	0	0	0
Seq_03217	0	0	0	0	0	0	0	0	0	0	0	0	0	0	0	0	0	0	0	0	0	0	0	0	0	0	0	0	0	0	0	0	0	0	0	0	0	0	0	0	0	0	0	0	0	0	0	0	0
Seq_03225	0	0	0	0	0	0	0	0	0	0	0	0	0	0	0	0	0	0	0	0	0	0	0	0	0	0	0	0	0	0	0	0	0	0	0	0	0	0	0	0	0	0	0	0	0	0	0	0	0
Seq_03241	0	0	0	0	0	0	0	0	0	0	0	0	0	0	0	0	0	0	0	0	0	0	0	0	0	0	0	0	0	0	0	0	0	0	0	0	0	0	0	0	0	0	0	0	0	0	0	0	0
Seq_03255	0	0	0	0	0	0	0	0	0	0	0	0	0	0	0	0	0	0	0	0	0	0	0	0	0	0	0	0	0	0	0	0	0	0	0	0	0	0	0	0	0	0	0	0	0	0	0	0	0
Seq_03257	0	0	0	0	0	0	0	0	0	0	0	0	0	0	0	0	0	0	0	0	0	0	0	0	0	0	0	0	0	0	0	0	0	0	0	0	0	0	0	0	0	0	0	0	0	0	0	0	0
Seq_03272	0	0	0	0	0	0	0	0	0	0	0	0	0	0	0	0	0	0	0	0	0	0	0	0	0	0	0	0	0	0	0	0	0	0	0	0	0	0	0	0	0	0	0	0	0	0	0	0	0
Seq_03274	0	0	0	0	0	0	0	0	0	0	0	0	0	0	0	0	0	0	0	0	0	0	0	0	0	0	0	0	0	0	0	0	0	0	0	0	0	0	0	0	0	0	0	0	0	0	0	0	0
Seq_03292	0	0	0	0	0	0	0	0	0	0	0	0	0	0	0	0	0	0	0	0	0	0	0	0	0	0	0	0	0	0	0	0	0	0	0	0	0	0	0	0	0	0	0	0	0	0	0	0	0
Seq_03293	0	0	0	0	0	0	0	0	0	0	0	0	0	0	0	0	0	0	0	0	0	0	0	0	0	0	0	0	0	0	0	0	0	0	0	0	0	0	0	0	0	0	0	0	0	0	0	0	0
Seq_03294	0	0	0	0	0	0	0	0	0	0	0	0	0	0	0	0	0	0	0	0	0	0	0	0	0	0	0	0	0	0	0	0	0	0	0	0	0	0	0	0	0	0	0	0	0	0	0	0	0
Seq_03295	0	0	0	0	0	0	0	0	0	0	0	0	0	0	0	0	0	0	0	0	0	0	0	0	0	0	0	0	0	0	0	0	0	0	0	0	0	0	0	0	0	0	0	0	0	0	0	0	0
Seq_03302	0	0	0	0	0	0	0	0	4	0	0	0	0	0	0	0	0	0	0	0	0	0	0	5	0	0	0	2	0	0	0	0	0	0	0	0	0	0	0	21	0	0	0	0	3	12	0	4	0
Seq_03303	0	0	0	0	0	0	0	0	0	0	0	0	0	0	0	0	0	0	0	0	0	0	0	0	0	0	0	0	0	0	0	0	0	0	0	0	0	0	0	0	0	0	0	0	0	0	0	0	0
Seq_03309	0	0	0	0	0	0	0	0	0	0	0	0	0	0	0	0	0	0	0	0	0	0	0	0	0	0	0	0	0	0	0	0	0	0	0	0	0	0	0	0	0	0	0	0	0	0	0	0	0
Seq_03311	0	0	0	0	0	0	0	0	0	0	0	0	0	0	0	0	0	0	0	0	0	0	0	0	0	0	0	0	0	0	0	0	0	0	0	0	0	0	0	0	0	0	0	0	0	0	0	0	0
Seq_03317	0	0	0	0	0	0	0	0	0	0	0	0	0	0	0	0	0	0	0	0	0	0	0	0	0	0	0	0	0	0	0	0	0	0	0	0	0	0	0	0	0	0	0	0	0	0	0	0	0
Seq_03347	0	0	0	0	0	0	0	0	0	0	0	0	0	0	0	0	0	0	0	0	0	0	0	0	0	0	0	0	0	0	0	0	0	0	0	0	0	0	0	0	0	0	0	0	0	0	0	0	0
Seq_03361	0	0	0	0	0	0	0	0	0	0	0	0	0	0	0	0	0	0	0	0	0	0	0	0	0	0	0	0	0	0	0	0	0	0	0	0	0	0	0	0	0	0	0	0	0	0	0	0	0
Seq_03388	0	0	0	0	0	0	0	0	0	0	0	0	0	0	0	0	0	0	0	0	0	0	0	0	0	0	0	0	0	0	0	0	0	0	0	0	0	0	0	0	0	0	0	0	0	0	0	0	0
Seq_03390	0	0	0	0	0	0	0	0	0	0	0	0	0	0	0	0	0	0	0	0	0	0	0	0	0	0	0	0	0	0	0	0	0	0	0	0	0	0	0	0	0	0	0	0	0	0	0	0	0
Seq_03391	0	0	0	0	0	0	0	0	0	0	0	0	0	0	0	0	0	0	0	0	0	0	0	0	0	0	0	0	0	0	0	0	0	0	0	0	0	0	0	0	0	0	0	0	0	0	0	0	0
Seq_03412	0	0	0	0	0	0	0	0	0	0	0	0	0	0	0	0	0	0	0	0	0	0	0	0	0	0	0	0	0	0	0	0	0	0	0	0	0	0	0	0	0	0	0	0	0	0	0	0	0
Seq_03420	0	0	0	0	0	0	0	0	0	0	0	0	0	0	0	0	0	0	0	0	0	0	0	0	0	0	0	0	0	0	0	0	0	0	0	0	0	0	0	0	0	0	0	0	0	0	0	0	0
Seq_03438	0	0	0	0	0	0	0	0	0	0	0	0	0	0	0	0	0	0	0	0	0	0	0	0	0	0	0	0	0	0	0	0	0	0	0	0	0	0	0	0	0	0	0	0	0	0	0	0	0
Seq_03446	0	0	0	0	0	0	0	0	0	0	0	0	0	0	0	0	0	0	0	0	0	0	0	0	0	0	0	0	0	0	0	0	0	0	0	0	0	0	0	0	0	0	0	0	0	0	0	0	0
Seq_03463	0	0	0	0	0	0	0	0	0	0	0	0	0	0	0	0	0	0	0	0	0	0	0	0	0	0	0	0	0	0	0	0	0	0	0	0	0	0	0	0	0	0	0	0	0	0	0	0	0
Seq_03468	0	0	0	0	0	0	0	0	0	0	0	0	0	0	0	0	0	0	0	0	0	0	0	0	0	0	0	0	0	0	0	0	0	0	0	0	0	0	0	0	0	0	0	0	0	0	0	0	0
Seq_03490	0	0	0	0	0	0	0	0	0	0	0	0	0	0	0	0	0	0	0	0	0	0	0	0	0	0	0	0	0	0	0	0	0	0	0	0	0	0	0	0	0	0	0	0	0	0	0	0	0
Seq_03492	0	0	0	0	0	0	0	0	0	0	0	0	0	0	0	0	0	0	0	0	0	0	0	0	0	0	0	0	0	0	0	0	0	0	0	0	0	0	0	0	0	0	0	0	0	0	0	0	0
Seq_03502	0	0	0	0	0	0	0	0	0	0	0	0	0	0	0	0	0	0	0	0	0	0	0	0	0	0	0	0	0	0	0	0	0	0	0	0	0	0	0	0	0	0	0	0	0	0	0	0	0
Seq_03511	0	0	0	0	0	0	0	0	0	0	0	0	0	0	0	0	0	0	0	0	0	0	0	0	0	0	0	0	0	0	0	0	0	0	0	0	0	0	0	0	0	0	0	0	0	0	0	0	0
Seq_03514	0	0	0	0	0	0	0	0	0	0	0	0	0	0	0	0	0	0	0	0	0	0	0	0	0	0	0	0	0	0	0	0	0	0	0	0	0	0	0	0	0	0	0	0	0	0	0	0	0
Seq_03529	0	0	0	0	0	0	0	0	0	0	0	0	0	0	0	0	0	0	0	0	0	0	0	0	0	0	0	0	0	0	0	0	0	0	0	0	0	0	0	0	0	0	0	0	0	0	0	0	0
Seq_03550	0	0	0	0	0	0	0	0	0	0	0	0	0	0	0	0	0	0	0	0	0	0	0	0	0	0	0	0	0	0	0	0	0	0	0	0	0	0	0	0	0	0	0	0	0	0	0	0	0
Seq_03556	0	0	0	0	0	0	0	0	0	0	0	0	0	0	0	0	0	0	0	0	0	0	0	0	0	0	0	0	0	0	0	0	0	0	0	0	0	0	0	0	0	0	0	0	0	0	0	0	0
Seq_03584	0	0	0	0	0	0	0	0	0	0	0	0	0	0	0	0	0	0	0	0	0	0	0	0	0	0	0	0	0	0	0	0	0	0	0	0	0	0	0	0	0	0	0	0	0	0	0	0	0
Seq_03629	0	0	0	0	0	0	0	0	0	0	0	0	0	0	0	0	0	0	0	0	0	0	0	0	0	0	0	0	0	0	0	0	0	0	0	0	0	0	0	0	0	0	0	0	0	0	0	0	0
Seq_03630	0	0	0	0	0	0	0	0	0	0	0	0	0	0	0	0	0	0	0	0	0	0	0	0	0	0	0	0	0	0	0	0	0	0	0	0	0	0	0	0	0	0	0	0	0	0	0	0	0
Seq_03631	0	0	0	0	0	0	0	0	0	0	0	0	0	0	0	0	0	0	0	0	0	0	0	0	0	0	0	0	0	0	0	0	0	0	0	0	0	0	0	0	0	0	0	0	0	0	0	0	0
Seq_03632	0	0	0	0	0	0	0	0	0	0	0	0	0	0	0	0	0	0	0	0	0	0	0	0	0	0	0	0	0	0	0	0	0	0	0	0	0	0	0	0	0	0	0	0	0	0	0	0	0
Seq_03634	0	0	0	0	0	0	0	0	0	0	0	0	0	0	0	0	0	0	0	0	0	0	0	0	0	0	0	0	0	0	0	0	0	0	0	0	0	0	0	0	0	0	0	0	0	0	0	0	0
Seq_03653	0	0	0	0	0	0	0	0	0	0	0	0	0	0	0	0	0	0	0	0	0	4	0	0	0	0	0	0	0	0	0	0	0	0	0	0	0	0	0	0	0	0	0	0	0	0	0	0	0
Seq_03657	0	0	0	0	0	0	0	0	0	0	0	0	0	0	0	0	0	0	0	0	0	0	0	0	0	0	0	0	0	0	0	0	0	0	0	0	0	0	0	0	0	0	0	0	0	0	0	0	0
Seq_03688	0	0	0	0	0	0	0	0	0	0	0	0	0	0	0	0	0	0	0	0	0	0	0	0	0	0	0	0	0	0	0	0	0	0	0	0	2	0	0	0	0	0	0	0	0	0	0	0	0
Seq_03714	0	0	0	0	0	0	0	0	0	0	0	0	0	0	0	0	0	0	0	0	0	0	0	0	0	0	0	0	0	0	0	0	0	0	0	0	0	0	0	0	0	0	0	0	0	0	0	0	0
Seq_03727	0	0	0	0	0	0	0	0	0	0	0	0	0	0	0	0	0	0	0	0	0	0	0	0	0	0	0	0	0	0	0	0	0	0	0	0	0	0	0	0	0	0	0	0	0	0	0	0	0
Seq_03729	0	0	0	0	0	0	0	0	0	0	0	0	0	0	0	0	0	0	0	0	0	0	0	0	0	0	0	0	0	0	0	0	0	0	0	0	0	0	0	0	0	0	0	0	0	0	0	0	0
Seq_03730	0	0	0	0	0	0	0	0	0	0	0	0	0	0	0	0	0	0	0	0	0	0	0	0	0	0	0	0	0	0	0	0	0	0	0	0	0	0	0	0	0	0	0	0	0	0	0	0	0
Seq_03822	0	0	0	0	0	0	0	0	0	0	0	0	0	0	0	0	0	0	0	0	0	0	0	0	0	0	0	0	0	0	0	0	0	0	0	0	0	0	0	0	0	0	0	0	0	0	0	0	0
Seq_03823	0	0	0	0	0	0	0	0	0	0	0	0	0	0	0	0	0	0	0	0	0	0	0	0	0	0	0	0	0	0	0	0	0	0	0	0	0	0	0	0	0	0	0	0	0	0	0	0	0
Seq_03825	0	0	0	0	0	0	0	0	0	0	0	0	0	0	0	0	0	0	0	0	0	0	0	0	0	0	0	0	0	0	0	0	0	0	0	0	0	0	0	0	0	0	0	0	0	0	0	0	0
Seq_03830	0	0	0	0	0	0	0	0	0	0	0	0	0	0	0	0	0	0	0	0	0	0	0	0	0	0	0	0	0	0	0	0	0	0	0	0	0	0	0	0	0	0	0	0	0	0	0	0	0
Seq_03831	0	0	0	0	0	0	0	0	0	0	0	0	0	0	0	0	0	0	0	0	0	0	0	0	0	0	0	0	0	0	0	0	0	0	0	0	0	0	0	0	0	0	0	0	0	0	0	0	0
Seq_03835	0	0	0	0	0	0	0	0	0	0	0	0	0	0	0	0	0	0	0	0	0	0	0	0	0	0	0	0	0	0	0	0	0	0	0	0	0	0	0	0	0	0	0	0	0	0	0	0	0
Seq_03840	0	0	0	0	0	0	0	0	0	0	0	0	0	0	0	0	0	0	0	0	0	0	0	0	0	0	0	0	0	0	0	0	0	0	0	0	0	0	0	0	0	0	0	0	0	0	0	0	0
Seq_03841	0	0	0	0	0	0	0	0	0	0	0	0	0	0	0	0	0	0	0	0	0	0	0	0	0	0	0	0	0	0	0	0	0	0	0	0	0	0	0	0	0	0	0	0	0	0	0	0	0
Seq_03843	0	0	0	0	0	0	0	0	0	0	0	0	0	0	0	0	0	0	0	0	0	0	0	0	0	0	0	0	0	0	0	0	0	0	0	0	0	0	0	0	0	0	0	0	0	0	0	0	0
Seq_03845	0	0	0	0	0	0	0	0	0	0	0	0	0	0	0	0	0	0	0	0	0	0	0	0	0	0	0	0	0	0	0	0	0	0	0	0	0	0	0	0	0	0	0	0	0	0	0	0	0
Seq_03846	0	0	0	0	0	0	0	0	0	0	0	0	0	0	0	0	0	0	0	0	0	0	0	0	0	0	0	0	0	0	0	0	0	0	0	0	0	0	0	0	0	0	0	0	0	0	0	0	0
Seq_03847	0	0	0	0	0	0	0	0	0	0	0	0	0	0	0	0	0	0	0	0	0	0	0	0	0	0	0	0	0	0	0	0	0	0	0	0	0	0	0	0	0	0	0	0	0	0	0	0	0
Seq_03848	0	0	0	0	0	0	0	0	0	0	0	0	0	0	0	0	0	0	0	0	0	0	0	0	0	2	0	0	0	0	0	0	0	0	0	0	0	0	0	0	0	0	0	0	0	0	0	0	0
Seq_03849	0	3	0	0	0	0	0	0	0	0	0	0	0	0	0	0	24	11	9	0	0	0	4	31	43	46	8	0	0	0	0	0	0	0	0	18	15	25	21	0	0	0	0	0	35	0	0	5	0
Seq_03850	0	0	0	0	0	0	0	0	0	0	0	0	0	0	0	0	0	0	0	0	0	0	0	0	0	0	0	0	0	0	0	0	0	0	0	0	0	0	0	0	0	0	0	0	0	0	0	0	0
Seq_03854	0	0	0	0	0	0	0	0	0	0	0	0	0	0	0	0	0	0	0	0	0	0	0	0	0	0	0	0	0	0	0	0	0	0	0	0	0	0	0	0	0	0	0	0	0	0	0	0	0
Seq_03879	0	0	0	0	0	0	0	0	0	0	0	0	0	0	0	0	0	0	0	0	0	0	0	0	0	0	0	0	0	0	0	0	0	0	0	0	0	0	0	0	0	0	0	0	0	0	0	0	0
Seq_03908	0	0	0	0	0	0	0	0	0	0	0	0	0	0	0	0	0	0	0	0	0	0	0	0	0	0	0	0	0	0	0	0	0	0	0	0	0	0	0	0	0	0	0	0	0	0	0	0	0
Seq_03911	0	0	0	0	0	0	0	0	0	0	0	0	0	0	0	0	0	0	0	0	0	0	0	0	0	0	0	0	0	0	0	0	0	0	0	0	0	0	0	0	0	0	0	0	0	0	0	0	0
Seq_03920	0	0	0	0	0	0	0	0	0	0	0	0	0	0	0	0	0	0	0	0	0	0	0	0	0	0	0	0	0	0	0	0	0	0	0	0	0	0	0	0	0	0	0	0	0	0	0	0	0
Seq_03940	0	0	0	0	0	0	0	0	0	0	0	0	0	0	0	0	0	0	0	0	0	0	0	0	0	0	0	0	0	0	0	0	0	0	0	0	0	0	0	0	0	0	0	0	0	0	0	0	0
Seq_03978	0	0	0	0	0	0	0	0	0	0	0	0	0	0	0	0	0	0	0	0	0	0	0	0	0	0	0	0	0	0	0	0	0	0	0	0	0	0	0	0	0	0	0	0	0	0	0	0	0
Seq_04055	0	0	0	0	0	0	0	0	0	0	0	0	0	0	0	0	0	0	0	0	0	0	0	0	0	0	0	0	0	0	0	0	0	0	0	0	0	0	0	0	0	0	0	0	0	0	0	0	0
Seq_04063	0	0	0	0	0	0	0	0	0	0	0	0	0	0	0	0	0	0	0	0	0	0	0	0	0	0	0	0	0	0	0	0	0	0	0	0	0	0	0	0	0	0	0	0	0	0	0	0	0
Seq_04067	0	0	0	0	0	0	0	0	0	0	0	0	0	0	0	0	0	0	0	0	0	0	0	0	0	0	0	0	0	0	0	0	0	0	0	0	0	0	0	0	0	0	0	0	0	0	0	0	0
Seq_04086	0	0	0	0	0	0	0	0	0	0	0	0	0	0	0	0	0	0	0	0	0	0	0	0	0	0	0	0	0	0	0	0	0	0	0	0	0	0	0	0	0	0	0	0	0	0	0	0	0
Seq_04278	0	0	0	0	0	0	0	0	0	0	0	0	0	0	0	0	0	0	0	0	0	0	0	0	0	0	0	0	0	0	0	0	0	0	0	0	0	0	0	0	0	0	0	0	0	0	0	0	0
Seq_04339	0	0	0	0	0	0	0	0	0	0	0	0	0	0	0	0	0	0	0	0	0	0	0	0	0	0	0	0	0	0	0	0	0	0	0	0	0	0	0	0	0	0	0	0	0	0	0	0	0
Seq_04417	0	0	0	0	0	0	0	0	0	0	0	0	0	0	0	0	0	0	0	0	0	0	0	0	0	0	0	0	0	0	0	0	0	0	0	0	0	0	0	0	0	0	0	0	0	0	0	0	0
Seq_04421	0	0	0	0	0	0	0	0	0	0	0	0	0	0	0	0	0	0	0	0	0	0	0	0	0	0	0	0	0	0	0	0	0	0	0	0	0	0	0	0	0	0	0	0	0	0	0	0	0
Seq_04485	0	0	0	0	0	0	0	0	0	0	0	0	0	0	0	0	0	0	0	0	0	0	0	0	0	0	0	0	0	0	0	0	0	0	0	0	0	0	0	0	0	0	0	0	0	0	0	0	0
Seq_04499	0	0	0	0	0	0	0	0	0	0	0	0	0	0	0	0	0	0	0	0	0	0	0	0	0	0	0	0	0	0	0	0	0	0	0	0	0	0	0	0	0	0	0	0	0	0	0	0	0
Seq_04532	0	0	0	0	0	0	0	0	0	0	0	0	0	0	0	0	0	0	0	0	0	0	0	0	0	0	0	0	0	0	0	0	0	0	0	0	0	0	0	0	0	0	0	0	0	0	0	0	0
Seq_04567	0	0	0	0	0	0	0	0	0	0	0	0	0	0	0	0	0	0	0	0	0	0	0	0	0	0	0	0	0	0	0	0	0	0	0	0	0	0	0	0	0	0	0	0	0	0	0	0	0
Seq_04568	0	0	0	0	0	0	0	0	0	0	0	0	0	0	0	0	0	0	0	0	0	0	0	0	0	0	0	0	0	0	0	0	0	0	0	0	0	0	0	0	0	0	0	0	0	0	0	0	0
Seq_04570	0	0	0	0	0	0	0	0	0	0	0	0	0	0	0	0	0	0	0	0	0	0	0	0	0	0	0	0	0	0	0	0	0	0	0	0	0	0	0	0	0	0	0	0	0	0	0	0	0
Seq_04571	0	0	0	0	0	0	0	0	0	0	0	0	0	0	0	0	0	0	0	0	0	0	0	0	0	0	0	0	0	0	0	0	0	0	0	0	0	0	0	0	0	0	0	0	0	0	0	0	0
Seq_04572	0	0	0	0	0	0	0	0	0	0	0	0	0	0	0	0	0	0	0	0	0	0	0	0	0	0	0	0	0	0	0	0	0	0	0	0	0	0	0	0	0	0	0	0	0	0	0	0	0
Seq_04573	0	0	0	0	0	0	0	0	0	0	0	0	0	0	0	0	0	0	0	0	0	0	0	0	0	0	0	0	0	0	0	0	0	0	0	0	0	0	0	0	0	0	0	0	0	0	0	0	0
Seq_04574	0	0	0	0	0	0	0	0	0	0	0	0	0	0	0	0	0	0	0	0	0	0	0	0	0	0	0	0	0	0	0	0	0	0	0	0	0	0	0	0	0	0	0	0	0	0	0	0	0
Seq_04575	0	0	0	0	0	0	0	0	0	0	0	0	0	0	0	0	0	0	0	0	0	0	0	0	0	0	0	0	0	0	0	0	0	0	0	0	0	0	0	0	0	0	0	0	0	0	0	0	0
Seq_04576	0	0	0	0	0	0	0	0	0	0	0	0	0	0	0	0	0	0	0	0	0	0	0	0	0	0	0	0	0	0	0	0	0	0	0	0	0	0	0	0	0	0	0	0	0	0	0	0	0
Seq_04577	0	0	0	0	0	0	0	0	0	0	0	0	0	0	0	0	0	0	0	0	0	0	0	0	0	0	0	0	0	0	0	0	0	0	0	0	0	0	0	0	0	0	0	0	0	0	0	0	0
Seq_04578	0	0	0	0	0	0	0	0	0	0	0	0	0	0	0	0	0	0	0	0	0	0	0	0	0	0	0	0	0	0	0	0	0	0	0	0	0	0	0	0	0	0	0	0	0	0	0	0	0
Seq_04579	0	0	0	0	0	0	0	0	0	0	0	0	0	0	0	0	0	0	0	0	0	0	0	0	0	0	0	0	0	0	0	0	0	0	0	0	0	0	0	0	0	0	0	0	0	0	0	0	0
Seq_04580	0	0	0	0	0	0	0	0	0	0	0	0	0	0	0	0	0	0	0	0	0	0	0	0	0	0	0	0	0	0	0	0	0	0	0	0	0	0	0	0	0	0	0	0	0	0	0	0	0
Seq_04652	0	0	0	0	0	0	0	0	0	0	0	0	0	0	0	0	0	0	0	0	0	0	0	0	0	0	0	0	0	0	0	0	0	0	0	0	0	0	0	0	0	0	0	0	0	0	0	0	0
Seq_04781	0	0	0	0	0	0	0	0	0	0	0	0	0	0	0	0	0	0	0	0	0	0	0	0	0	0	0	0	0	0	0	0	0	0	0	0	0	0	0	0	0	0	0	0	0	0	0	0	0
Seq_04802	0	0	0	0	0	0	0	0	0	0	0	0	0	0	0	0	0	0	0	0	0	0	0	0	0	0	0	0	0	0	0	0	0	0	0	0	0	0	0	0	0	0	0	0	0	0	0	0	0
Seq_04861	0	0	0	0	0	0	0	0	0	0	0	0	0	0	0	0	0	0	0	0	0	0	0	0	0	0	0	0	0	0	0	0	0	0	0	0	0	0	0	0	0	0	0	0	0	0	0	0	0
Seq_04896	0	0	0	0	0	0	0	0	0	0	0	0	0	0	0	0	0	0	0	0	0	0	0	0	0	0	0	0	0	0	0	0	0	0	0	0	0	0	0	0	0	0	0	0	0	0	0	0	0
Seq_04908	0	0	0	0	0	0	0	0	0	0	0	0	0	0	0	0	0	0	0	0	0	0	0	0	0	0	0	0	0	0	0	0	0	0	0	0	0	0	0	0	0	0	0	0	0	0	0	0	0
Seq_04923	0	0	0	0	0	0	0	0	0	0	0	0	0	0	0	0	0	0	0	0	0	0	0	0	0	0	0	3	0	0	0	0	0	0	0	0	0	0	0	0	0	0	0	0	0	0	0	0	0
Seq_04931	0	0	0	0	0	0	0	0	0	0	0	0	0	0	0	0	0	0	0	0	0	0	0	0	0	0	0	0	0	0	0	0	0	0	0	0	0	0	0	0	0	0	0	0	0	0	0	0	0
Seq_04933	0	0	0	0	0	0	0	0	0	0	0	0	0	0	0	0	0	0	0	0	0	0	0	0	0	0	0	0	0	0	0	0	0	0	0	0	0	0	0	0	0	0	0	0	0	0	0	0	0
Seq_04953	0	0	0	0	0	0	0	0	0	0	0	0	0	0	0	0	0	0	0	0	0	0	0	0	0	0	0	0	0	0	0	0	0	0	0	0	0	0	0	0	0	0	0	0	0	0	0	0	0
Seq_04978	0	0	0	0	0	0	0	0	0	0	0	0	0	0	0	0	0	0	0	0	0	0	0	0	0	0	0	0	0	0	0	0	0	0	0	0	0	0	0	0	0	0	0	0	0	0	0	0	0
Seq_05002	0	0	0	0	0	0	0	0	0	0	0	0	0	0	0	0	0	0	0	0	0	0	0	0	0	0	0	0	0	0	0	0	0	0	0	0	0	0	0	0	0	0	0	0	0	0	0	0	0
Seq_05026	0	0	0	0	0	0	0	0	0	0	0	0	0	0	0	0	0	0	0	0	0	0	0	0	0	0	0	0	0	0	0	0	0	0	0	0	0	0	0	0	0	0	0	0	0	0	0	0	0
Seq_05042	0	0	0	0	0	0	0	0	0	0	0	0	0	0	0	0	0	0	0	0	0	0	0	0	0	0	0	0	0	0	0	0	0	0	0	0	0	0	0	0	0	0	0	0	0	0	0	0	0
Seq_05263	0	0	0	0	0	0	0	0	0	0	0	0	0	0	0	0	0	0	0	0	0	0	0	0	0	0	0	0	0	0	0	0	0	0	0	0	0	0	0	0	0	0	0	0	0	0	0	0	0
Seq_05264	0	0	0	0	0	0	0	0	0	0	0	0	0	0	0	0	0	0	0	0	0	0	0	0	0	0	0	0	0	0	0	0	0	0	0	0	0	0	0	0	0	0	0	0	0	0	0	0	0
Seq_05265	0	0	0	0	0	0	0	0	0	0	0	0	0	0	0	0	0	0	0	0	0	0	0	0	0	0	0	0	0	0	0	0	0	0	0	0	0	0	0	0	0	0	0	0	0	0	0	0	0
Seq_05267	0	0	0	0	0	0	0	0	0	0	0	0	0	0	0	0	0	0	0	0	0	0	0	0	0	0	0	0	0	0	0	0	0	0	0	0	0	0	0	0	0	0	0	0	0	0	0	0	0
Seq_05268	0	0	0	0	0	0	0	0	0	0	0	0	0	0	0	0	0	0	0	0	0	0	0	0	0	0	0	0	0	0	0	0	0	0	0	0	0	0	0	0	0	0	0	0	0	0	0	0	0
Seq_05269	0	0	0	0	0	0	0	0	0	0	0	0	0	0	0	0	0	0	0	0	0	0	0	0	0	0	0	0	0	0	0	0	0	0	0	0	0	0	0	0	0	0	0	0	0	0	0	0	0
Seq_05279	0	0	0	0	0	0	0	0	0	0	0	0	0	0	0	0	0	0	0	0	0	0	0	0	0	0	0	0	0	0	0	0	0	0	0	0	0	0	0	0	0	0	0	0	0	0	0	0	0
Seq_05284	0	0	0	0	0	0	0	0	0	0	0	0	0	0	0	0	0	0	0	0	0	0	0	0	0	0	0	0	0	0	0	0	0	0	0	0	0	0	0	0	0	0	0	0	0	0	0	0	0
Seq_05318	0	0	0	0	0	0	0	0	0	0	0	0	0	0	0	0	0	0	0	0	0	0	0	0	0	0	0	0	0	0	0	0	0	0	0	0	0	0	0	0	0	0	0	0	0	0	0	0	0
Seq_05336	0	0	0	0	0	0	0	0	0	0	0	0	0	0	0	0	0	0	0	0	0	0	0	0	0	0	0	0	0	0	0	0	0	0	0	0	0	0	0	0	0	0	0	0	0	0	0	0	0
Seq_05342	0	0	0	0	0	0	0	0	0	0	0	0	0	0	0	0	0	0	0	0	0	0	0	0	0	0	0	0	0	0	0	0	0	0	0	0	0	0	0	0	0	0	0	0	0	0	0	0	0
Seq_05375	0	0	0	0	0	0	0	0	0	0	0	0	0	0	0	0	0	0	0	0	0	0	0	0	0	0	0	0	0	0	0	0	0	0	0	0	0	0	0	0	0	0	0	0	0	0	0	0	0
Seq_05382	0	0	0	0	0	0	0	0	0	0	0	0	0	0	0	0	0	0	0	0	0	0	0	0	0	0	0	0	0	0	0	0	0	0	0	0	0	0	0	0	0	0	0	0	0	0	0	0	0
Seq_05383	0	0	0	0	0	0	0	0	0	0	0	0	0	0	0	0	0	0	0	0	0	0	0	0	0	0	0	0	0	0	0	0	0	0	0	0	0	0	0	0	0	0	0	0	0	0	0	0	0
Seq_05390	0	0	0	0	0	0	0	0	0	0	0	0	0	0	0	0	0	0	0	0	0	0	0	0	0	0	0	0	0	0	0	0	0	0	0	0	0	0	0	0	0	0	0	0	0	0	0	0	0
Seq_05413	0	0	0	0	0	0	0	0	0	0	0	0	0	0	0	0	0	0	0	0	0	0	0	0	0	0	0	0	0	0	0	0	0	0	0	0	0	0	0	0	0	0	0	0	0	0	0	0	0
Seq_05418	0	0	0	0	0	0	0	0	0	0	0	0	0	0	0	0	0	0	0	0	0	0	0	0	0	0	0	0	0	0	0	0	0	0	0	0	0	0	0	0	0	0	0	0	0	0	0	0	0
Seq_05428	0	0	0	0	0	0	0	0	0	0	0	0	0	0	0	0	0	0	0	0	0	0	0	0	0	0	0	0	0	0	0	0	0	0	0	0	0	0	0	0	0	0	0	0	0	0	0	0	0
Seq_05458	0	0	0	0	0	0	0	0	0	0	0	0	0	0	0	0	0	0	0	0	0	0	0	0	0	0	0	0	0	0	0	0	0	0	0	0	0	0	0	0	0	0	0	0	0	0	0	0	0
Seq_05463	0	0	0	0	0	0	0	0	0	0	0	0	0	0	0	0	0	0	0	0	0	0	0	0	0	0	0	0	0	0	0	0	0	0	0	0	0	0	0	0	0	0	0	0	0	0	0	0	0
Seq_05470	3	0	0	0	0	0	0	0	0	0	0	0	0	0	0	0	0	0	0	0	0	0	0	0	0	0	0	0	0	0	0	0	0	0	0	0	0	0	0	0	0	0	0	0	0	0	0	0	0
Seq_05473	0	0	0	0	0	0	0	0	0	0	0	0	0	0	0	0	0	0	0	0	0	0	0	0	0	0	0	0	0	0	0	0	0	0	0	0	0	0	0	0	0	0	0	2	0	0	0	0	0
Seq_05482	0	0	0	0	0	0	0	0	0	0	0	0	0	0	0	0	0	0	0	0	0	0	0	0	0	0	0	0	0	0	0	0	0	0	0	0	0	0	0	0	0	0	0	0	0	0	0	0	0
Seq_05489	0	0	0	0	0	0	0	0	0	0	0	0	0	0	0	0	0	0	0	0	0	0	0	0	0	0	0	0	0	0	0	0	0	0	0	0	0	0	0	0	0	0	0	0	0	0	0	0	0
Seq_05490	0	0	0	0	0	0	0	0	0	0	0	0	0	0	0	0	0	0	0	0	0	0	0	0	0	0	0	0	0	0	0	0	0	0	0	0	0	0	0	0	0	0	0	0	0	0	0	0	0
Seq_05514	0	0	0	0	0	0	0	0	0	0	0	0	0	0	0	0	0	0	0	0	0	0	0	0	0	0	0	0	0	0	0	0	0	0	0	0	0	0	0	0	0	0	0	0	0	0	0	0	0
Seq_05519	0	0	0	0	0	0	0	0	0	0	0	0	0	0	0	0	0	0	0	0	0	0	0	0	0	0	0	0	0	0	0	0	0	0	0	0	0	0	0	0	0	0	0	0	0	0	0	0	0
Seq_05522	0	0	0	0	0	0	0	0	0	0	0	0	0	0	0	0	0	0	0	0	0	0	0	0	0	0	0	0	0	0	0	0	0	0	0	0	0	0	0	0	0	0	0	0	0	0	0	0	0
Seq_05527	0	0	0	0	0	0	0	0	0	0	0	0	0	0	0	0	0	0	0	0	0	0	0	0	0	0	0	0	0	0	0	0	0	0	0	0	0	0	0	0	0	0	0	0	0	0	0	0	0
Seq_05565	0	0	0	0	0	0	0	0	0	0	0	0	0	0	0	0	0	0	0	0	0	0	0	0	0	0	0	0	0	0	0	0	0	0	0	0	0	0	0	0	0	0	0	0	0	0	0	0	0
Seq_05566	0	0	0	0	0	0	0	0	0	0	0	0	0	0	0	0	0	0	0	0	0	0	0	0	0	0	0	0	0	0	0	0	0	0	0	0	0	0	0	0	0	0	0	0	0	0	0	0	0
Seq_05567	0	0	0	0	0	0	0	0	0	0	0	0	0	0	0	0	0	0	0	0	0	0	0	0	0	0	0	0	0	0	0	0	0	0	0	0	0	0	0	0	0	0	0	0	0	0	0	0	0
Seq_05605	0	0	0	0	0	0	0	0	0	0	0	0	0	0	0	0	0	0	0	0	0	0	0	0	0	0	0	0	0	0	0	0	0	0	0	0	0	0	0	0	0	0	0	0	0	0	0	0	0
Seq_05655	0	0	0	0	0	0	0	0	0	0	0	0	0	0	0	0	0	0	0	0	0	0	0	0	0	0	0	0	0	0	0	0	0	0	0	0	0	0	0	0	0	0	0	0	0	0	0	0	0
Seq_05658	0	0	0	0	0	0	0	0	0	0	0	0	0	0	0	0	0	0	0	0	0	0	0	0	0	0	0	0	0	0	0	0	0	0	0	0	0	0	0	0	0	0	0	0	0	0	0	0	0
Seq_05675	0	0	0	0	0	0	0	0	0	0	0	0	0	0	0	0	0	0	0	0	0	0	0	0	0	0	0	0	0	0	0	0	0	0	0	0	0	0	0	0	0	0	0	0	0	0	0	0	0
Seq_05708	0	0	0	0	0	0	0	0	0	0	0	0	0	0	0	0	0	0	0	0	0	0	0	0	0	0	0	0	0	0	0	0	0	0	0	0	0	0	0	0	0	0	0	0	0	0	0	0	0
Seq_05710	0	0	0	0	0	0	0	0	0	0	0	0	0	0	0	0	8	0	0	0	0	0	0	0	0	0	0	0	0	0	0	0	0	0	0	0	0	0	0	0	0	0	0	0	0	0	0	0	0
Seq_05711	0	0	0	0	0	0	0	0	0	0	0	0	0	0	0	0	0	0	0	0	0	0	0	0	0	0	0	0	0	0	0	0	0	0	0	0	0	0	0	0	0	0	0	0	0	0	0	0	0
Seq_05712	0	0	0	0	0	0	0	0	0	0	0	0	0	0	0	0	0	0	0	0	0	0	0	0	0	0	0	0	0	0	0	0	0	0	0	0	0	0	0	0	0	0	0	0	0	0	0	0	0
Seq_05713	0	0	0	0	0	0	0	0	0	0	0	0	0	0	0	0	0	0	0	0	0	0	0	0	0	0	0	0	0	0	0	0	0	0	0	0	0	0	0	0	0	0	0	0	0	0	0	0	0
Seq_05726	0	0	0	0	0	0	0	0	0	0	0	0	0	0	0	0	0	0	0	0	0	0	0	0	0	4	0	0	0	0	0	0	0	0	0	0	0	0	0	0	0	0	0	0	0	0	0	0	0
Seq_05728	0	0	0	0	3	0	0	0	0	0	0	0	0	0	0	0	0	0	0	0	0	0	0	0	0	0	0	0	0	0	0	0	0	0	0	0	0	0	0	0	0	0	0	0	0	0	0	0	0
Seq_05729	0	0	0	0	0	0	0	0	0	0	0	0	0	0	0	0	0	0	0	0	0	0	0	0	0	0	0	0	0	0	0	0	0	0	0	0	0	0	0	0	0	0	0	0	0	0	0	0	0
Seq_05730	0	0	0	0	0	0	0	0	0	0	0	0	0	0	0	0	0	0	0	0	0	0	0	0	0	0	0	0	0	0	0	0	0	0	0	0	0	0	0	0	0	0	0	0	0	0	0	0	0
Seq_05731	0	0	0	0	0	0	0	0	0	0	0	0	0	0	0	0	0	0	0	0	0	0	0	0	0	0	0	0	0	0	0	0	0	0	0	0	0	0	0	0	0	0	0	0	0	0	0	0	0
Seq_05738	0	0	0	0	0	0	0	0	0	0	0	0	0	0	0	0	0	0	0	0	0	0	0	0	0	0	0	0	0	0	0	0	0	0	0	0	0	0	0	0	0	0	0	0	0	0	0	0	0
Seq_05739	0	0	0	0	0	0	0	0	0	0	0	0	0	0	0	0	0	0	0	0	0	0	0	5	6	0	0	0	0	0	0	0	0	0	0	0	0	0	0	0	0	0	0	0	0	0	0	0	0
Seq_05740	0	0	0	0	0	0	0	0	0	0	0	0	0	0	0	0	0	0	0	0	0	0	0	0	0	0	0	0	0	0	0	0	0	0	0	0	0	0	0	31	0	0	0	0	33	21	0	0	0
Seq_05741	0	0	0	0	0	0	0	0	0	0	0	0	0	0	0	0	0	0	0	0	0	0	0	0	0	0	0	0	0	0	0	0	0	0	0	0	0	0	0	105	0	0	0	0	104	171	0	0	0
Seq_05742	0	0	0	0	0	0	0	0	0	0	0	0	0	0	0	0	0	0	0	0	0	0	0	0	0	0	0	0	0	0	0	0	0	0	0	0	0	0	0	0	0	0	0	0	0	0	0	0	0
Seq_05743	0	0	0	0	0	0	0	0	0	0	0	0	0	0	0	0	0	0	0	0	0	0	0	0	0	0	0	0	0	0	0	0	0	0	0	0	0	0	0	210	0	10	0	7	235	221	16	39	0
Seq_05744	0	0	0	0	0	0	0	0	0	0	0	0	0	0	0	0	0	0	0	0	0	0	0	0	0	0	0	0	0	0	0	0	0	0	0	0	0	0	0	116	0	0	0	0	132	143	0	0	0
Seq_05745	0	0	0	0	0	0	0	0	0	0	0	0	0	0	0	0	0	0	0	0	0	0	0	0	0	0	0	14	0	0	0	0	0	0	0	0	0	0	0	0	0	0	0	0	0	0	0	0	0
Seq_05746	0	0	0	0	0	0	0	0	0	0	0	0	0	0	0	0	0	0	0	0	0	0	0	0	0	0	0	0	0	0	0	0	0	0	0	0	0	0	0	0	0	0	0	0	0	0	0	0	0
Seq_05747	0	0	0	0	0	0	0	0	0	0	0	0	0	0	0	0	0	0	0	0	0	0	0	0	0	0	0	0	0	0	0	0	0	0	0	0	0	0	0	0	0	0	0	0	0	0	0	0	0
Seq_05748	0	0	0	0	0	0	0	0	0	0	0	0	0	0	0	0	0	0	0	0	0	0	0	0	0	0	0	0	0	0	0	0	0	0	0	0	0	0	0	0	0	0	0	0	0	0	0	0	0
Seq_05749	0	0	0	0	0	0	0	0	0	0	0	0	0	0	0	0	0	0	0	0	0	0	0	0	0	0	0	0	0	0	0	0	0	0	0	0	0	0	0	0	0	0	0	0	0	0	0	0	0
Seq_05751	0	0	0	0	0	0	0	0	0	0	0	0	0	0	0	0	0	0	0	0	0	0	0	0	0	0	0	0	0	0	0	0	0	0	0	0	0	0	0	0	0	0	0	0	0	0	0	0	0
Seq_05752	0	0	0	0	0	0	0	0	0	0	0	0	0	0	0	0	0	0	0	0	0	0	0	0	0	0	0	0	0	0	0	0	0	0	0	0	0	0	0	0	0	0	0	0	0	0	0	0	0
Seq_05753	0	0	0	0	0	0	0	0	0	0	0	0	0	0	0	0	0	0	0	0	0	0	0	0	0	0	0	0	0	0	0	0	0	0	0	0	0	0	0	0	0	0	0	0	0	0	0	0	0
Seq_05755	0	0	0	0	0	0	0	0	0	0	0	0	0	0	0	0	0	0	0	0	0	0	0	0	0	0	0	0	0	0	0	0	0	0	0	0	0	0	0	0	0	0	0	0	0	0	0	0	0
Seq_05756	0	0	0	0	0	0	0	0	0	0	0	0	0	0	0	0	0	0	0	0	0	0	0	0	0	0	0	0	0	0	0	0	0	0	0	0	0	0	0	0	0	0	0	0	0	0	0	0	0
Seq_05757	9	26	24	17	89	14	26	12	77	0	26	6	16	0	191	99	32	12	3	0	8	10	70	51	80	91	75	144	11	44	156	18	43	0	82	35	52	30	71	112	5	11	3	0	62	120	12	19	10
Seq_05758	0	0	0	0	0	0	0	0	0	0	0	0	0	0	0	0	0	0	0	0	0	0	0	0	0	0	0	0	0	0	0	0	0	0	0	0	0	0	0	0	0	0	0	0	0	0	0	0	0
Seq_05759	0	0	0	0	0	0	0	0	0	0	0	0	0	0	0	0	0	0	0	0	0	0	0	0	0	0	0	0	0	0	0	0	0	0	0	0	0	0	0	0	0	0	0	0	0	0	0	0	0
Seq_05761	0	0	0	0	0	0	0	0	0	0	0	0	0	0	0	0	0	0	0	0	0	0	0	0	0	0	0	0	0	0	0	0	0	0	0	0	0	0	0	0	0	0	0	0	0	0	0	0	0
Seq_05762	0	0	0	0	0	0	0	0	0	0	0	0	0	0	0	0	0	0	0	0	0	0	0	0	0	0	0	0	0	0	0	0	0	0	0	0	0	0	0	0	0	0	0	0	0	0	0	0	0
Seq_05763	0	0	0	0	0	0	0	0	0	0	0	0	0	0	0	0	0	0	0	0	0	0	0	0	0	0	0	0	0	0	0	0	0	0	0	0	0	0	0	41	0	0	0	0	27	48	0	0	0
Seq_05766	0	0	0	0	0	0	0	0	0	0	0	0	0	0	0	0	0	0	0	0	0	0	0	0	0	0	0	0	0	0	0	0	0	0	0	0	0	0	0	0	0	0	0	0	0	0	0	0	0
Seq_05767	0	23	65	5	282	35	52	31	175	3	50	14	0	0	106	155	72	16	4	0	12	34	78	162	398	243	188	224	0	87	17	85	181	0	88	125	38	34	71	6	0	0	0	0	0	86	0	11	0
Seq_05769	0	0	0	0	0	0	0	0	0	0	0	0	0	0	0	0	0	0	0	0	0	0	0	0	0	0	0	0	0	0	0	0	0	0	0	0	0	0	0	0	0	0	0	0	12	30	0	0	0
Seq_05771	0	0	0	0	28	0	0	0	0	0	0	0	0	0	0	0	0	0	0	0	0	0	0	34	43	32	25	0	0	0	0	0	0	0	16	32	0	0	0	0	0	0	0	0	0	0	0	0	0
Seq_05785	0	0	0	0	0	0	0	0	0	0	0	0	0	0	0	0	0	0	0	0	0	0	0	0	0	0	0	0	0	0	0	0	0	0	0	0	0	0	0	0	0	0	0	0	0	0	0	0	0
Seq_05792	0	0	0	0	0	0	0	0	0	0	0	0	0	0	0	0	0	0	0	0	0	0	0	0	0	0	0	0	0	0	0	0	0	0	0	0	0	0	0	0	0	0	0	0	0	0	0	0	0
Seq_05793	0	0	0	0	0	0	0	0	0	0	0	0	0	0	0	0	0	0	0	0	0	0	0	0	0	0	0	0	0	0	0	0	0	0	0	0	0	0	0	0	0	0	0	0	0	0	0	0	0
Seq_05794	0	0	0	0	0	0	0	0	0	0	0	0	0	0	38	0	0	0	0	0	0	0	0	0	0	0	0	0	0	0	0	0	0	0	0	0	0	0	0	36	0	0	0	0	0	46	0	0	0
Seq_05795	0	0	0	0	0	0	0	0	0	0	0	0	0	0	0	0	0	0	0	0	0	0	0	0	0	0	0	0	0	0	0	0	0	0	0	0	0	0	0	492	12	0	0	0	458	570	15	45	0
Seq_05804	0	0	0	0	14	0	0	0	0	0	12	0	0	0	0	19	21	0	0	0	0	0	0	0	0	15	8	0	0	0	0	0	0	0	4	0	0	0	0	0	0	0	0	0	0	0	0	0	0
Seq_05813	175	61	340	230	353	75	166	156	241	125	254	101	185	77	621	560	621	157	104	200	108	81	164	118	177	246	253	790	311	209	220	123	234	54	128	36	35	34	113	0	0	0	0	0	0	0	0	0	0
Seq_05814	0	0	0	0	0	0	0	0	0	0	0	0	0	0	0	0	0	0	0	0	0	0	0	0	0	0	0	0	0	0	0	0	0	0	0	0	0	0	0	0	0	0	0	0	0	0	0	0	0
Seq_05815	0	0	0	0	0	0	0	0	0	0	0	0	0	0	0	0	0	0	0	0	0	0	0	0	0	0	0	0	0	0	0	0	0	0	0	0	0	0	0	0	0	0	0	0	0	0	0	0	0
Seq_05817	295	105	585	356	579	134	281	256	374	230	455	144	315	127	1054	822	1049	291	166	304	198	160	260	214	331	451	516	1217	526	449	309	216	463	69	216	49	77	44	175	0	0	0	0	0	0	0	0	0	0
Seq_05819	0	0	0	0	0	0	0	0	0	0	0	0	0	0	0	0	0	0	0	0	0	0	0	0	0	0	0	55	0	0	0	0	0	0	0	0	0	0	0	0	0	0	0	0	0	0	0	0	0
Seq_05823	0	0	0	0	0	0	0	0	0	0	0	0	0	0	0	0	0	0	0	0	0	0	0	0	0	0	0	0	0	0	0	0	0	0	0	0	0	0	0	0	0	0	0	0	0	0	0	0	0
Seq_05824	0	0	0	0	0	0	0	0	0	0	0	0	0	0	0	0	0	0	0	0	0	0	0	0	0	0	0	0	0	0	0	0	0	0	0	0	0	0	0	0	0	0	0	0	0	0	0	0	0
Seq_05831	0	0	0	0	0	0	0	0	0	0	0	0	0	0	0	0	0	0	0	0	0	0	0	0	0	0	0	0	0	0	0	0	0	0	0	0	0	0	0	0	0	0	0	0	0	0	0	0	0
Seq_05832	0	0	0	0	0	0	0	0	0	0	0	0	0	0	0	0	0	0	0	0	0	0	0	0	0	0	0	0	0	0	0	0	0	0	0	0	0	0	0	0	0	0	0	0	0	0	0	0	2
Seq_05833	0	0	0	0	0	0	0	0	0	0	0	0	0	0	0	0	0	0	0	0	0	0	0	0	0	0	0	0	0	0	0	0	0	0	0	0	0	0	0	0	0	0	0	0	0	0	0	0	0
Seq_05834	0	0	0	0	0	0	0	0	0	0	0	0	0	0	0	0	0	0	0	0	0	0	0	0	0	0	0	0	0	0	0	0	0	0	0	0	0	0	0	0	0	0	0	0	0	0	0	0	0
Seq_05835	0	2	0	0	0	0	0	0	0	0	0	0	0	0	0	0	2	0	0	0	0	0	0	0	0	0	0	0	0	0	0	0	0	0	0	0	0	0	0	0	0	0	0	0	0	0	0	0	0
Seq_05837	0	0	0	0	0	0	0	0	0	0	0	0	0	0	0	0	0	0	0	0	0	0	0	0	0	0	0	0	0	0	0	0	0	0	0	0	0	0	0	0	0	0	0	0	0	0	0	0	0
Seq_05839	0	0	0	0	0	0	0	0	0	0	0	0	0	0	0	0	0	0	0	0	0	0	0	0	0	0	0	0	0	0	0	0	0	0	0	0	0	0	0	0	0	0	0	0	0	0	0	0	0
Seq_05840	0	0	0	0	0	0	0	0	0	0	0	0	0	0	0	0	0	0	0	0	0	0	0	0	0	0	0	0	0	0	0	0	0	0	0	0	0	0	0	0	0	0	0	0	0	0	0	0	0
Seq_05842	0	0	0	0	0	0	0	0	0	0	0	0	0	0	0	0	0	0	0	0	0	0	0	0	0	0	0	0	0	0	0	0	0	0	0	0	0	0	0	0	0	0	0	0	0	0	0	0	0
Seq_05848	0	0	0	0	0	0	0	0	0	0	0	0	0	0	0	0	0	0	0	0	0	0	0	0	0	0	0	0	0	0	0	0	0	0	0	0	0	0	0	0	0	0	0	0	0	0	0	0	0
Seq_05850	0	0	0	0	0	0	0	0	0	0	0	0	0	0	0	0	0	0	0	0	0	0	0	0	0	0	0	0	0	0	0	0	0	0	0	0	0	0	0	0	0	0	0	0	0	0	0	0	0
Seq_05854	0	0	0	0	0	0	0	0	0	0	0	0	0	0	0	0	0	0	0	0	0	0	0	0	0	0	0	0	0	0	0	0	0	0	0	0	0	0	0	0	0	0	0	0	0	0	0	0	0
Seq_05855	0	0	0	0	0	0	0	0	0	0	0	0	0	0	0	0	0	0	0	0	0	0	0	0	0	0	0	0	0	0	0	0	0	0	0	0	0	0	0	0	0	0	0	0	0	0	0	0	0
Seq_05857	0	0	0	0	0	0	0	0	0	0	0	0	0	0	0	0	0	0	0	0	0	0	0	0	0	0	0	0	0	0	0	0	0	0	0	0	0	0	0	0	0	0	0	0	0	0	0	0	0
Seq_05858	0	0	0	0	0	0	0	0	0	0	0	0	0	0	0	0	0	0	0	0	0	0	0	0	0	0	0	0	0	0	0	0	0	0	0	0	0	0	0	0	0	0	0	0	0	0	0	0	0
Seq_05861	0	0	0	0	0	0	0	0	0	0	0	0	0	0	0	0	0	0	0	0	0	0	0	0	0	0	0	0	0	0	0	0	0	0	0	0	0	0	0	0	0	0	0	0	0	0	0	0	0
Seq_05862	0	0	0	0	0	0	0	0	0	0	0	0	0	0	0	0	0	0	0	0	0	0	0	0	0	0	0	0	0	0	0	0	0	0	0	0	0	0	0	0	0	0	0	0	0	0	0	0	0
Seq_05863	0	0	0	0	0	0	0	0	0	0	0	0	0	0	0	0	0	0	0	0	0	0	0	0	0	0	0	18	0	0	0	0	0	0	0	0	0	0	0	0	0	0	0	0	0	0	0	0	0
Seq_05864	0	0	0	0	0	0	0	0	0	0	0	0	0	0	0	0	0	0	0	0	0	0	0	0	0	0	0	0	0	0	0	0	0	0	0	0	0	0	0	0	0	0	0	0	0	0	0	0	0
Seq_05865	0	0	0	0	0	0	0	0	0	0	0	0	0	0	0	0	0	0	0	0	0	0	0	0	0	0	0	0	0	0	0	0	0	0	0	0	0	0	0	0	0	0	0	0	0	0	0	0	0
Seq_05866	0	0	0	0	0	0	0	0	0	0	0	0	0	0	0	0	0	0	0	0	0	0	0	0	0	0	0	0	0	0	0	0	0	0	0	0	0	0	0	0	0	0	0	0	0	0	0	0	0
Seq_05867	0	0	0	0	0	0	0	0	0	0	0	0	0	0	0	0	0	0	0	0	0	0	0	0	0	0	0	0	0	0	0	0	0	0	0	0	0	0	0	0	0	0	0	0	0	0	0	0	0
Seq_05869	0	0	0	0	0	0	0	0	0	0	0	0	0	0	0	0	0	0	0	0	0	0	0	0	0	0	0	0	0	0	0	0	0	0	0	0	0	0	0	0	0	0	0	0	0	0	0	0	0
Seq_05870	0	0	0	0	0	0	0	0	0	0	0	0	0	0	0	0	0	0	0	0	0	0	0	0	0	0	0	0	0	0	0	0	0	0	0	0	0	0	0	0	0	0	0	0	0	0	0	0	0
Seq_05872	0	0	0	0	0	0	0	0	0	0	0	0	0	0	0	0	0	0	0	0	0	0	0	0	0	0	0	0	0	0	0	0	0	0	0	0	0	0	0	0	0	0	0	0	0	0	0	0	0
Seq_05873	0	0	0	0	0	0	0	0	0	0	0	0	0	0	0	0	0	0	0	0	0	0	0	0	0	0	0	0	0	0	0	0	0	0	0	0	0	0	0	4	0	0	0	0	5	0	0	0	0
Seq_05874	0	0	0	0	0	0	0	0	0	0	0	0	0	0	0	0	0	0	0	0	0	0	0	0	0	0	0	0	0	0	0	0	0	0	0	0	0	0	0	0	0	0	0	0	0	0	0	0	0
Seq_05875	0	0	0	0	0	0	0	0	0	0	0	0	0	0	0	0	0	0	0	0	0	0	0	0	0	0	0	0	0	0	0	0	0	0	0	0	0	0	0	0	0	0	0	0	0	0	0	0	0
Seq_05876	0	0	0	0	0	0	0	0	0	0	0	0	0	0	0	0	0	0	0	0	0	0	0	0	0	0	0	0	0	0	0	0	0	0	0	0	0	0	0	0	0	0	0	0	0	0	0	0	0
Seq_05878	0	0	0	0	0	0	0	0	0	0	0	0	0	0	0	0	0	0	0	0	0	0	0	0	0	0	0	0	0	0	0	0	0	0	0	0	0	0	0	0	0	0	0	0	0	0	0	0	0
Seq_05879	0	0	0	0	0	0	0	0	0	0	0	0	0	0	0	0	0	0	0	0	0	0	0	0	0	0	0	0	0	0	0	0	0	0	0	0	0	0	0	0	0	0	0	0	0	0	0	0	0
Seq_05880	0	0	0	0	0	0	0	0	0	0	0	0	0	0	0	0	0	0	0	0	0	0	0	0	0	0	0	0	0	0	0	0	0	0	0	0	0	0	0	0	0	0	0	0	0	0	0	0	0
Seq_05881	0	0	0	0	0	0	0	0	0	0	0	0	0	0	0	0	0	0	0	0	0	0	0	0	0	0	0	0	0	0	0	0	0	0	0	0	0	0	0	0	0	0	0	0	0	0	0	0	0
Seq_05882	0	0	0	0	0	0	0	0	0	0	0	0	0	0	0	0	0	0	0	0	0	0	0	0	0	0	0	0	0	0	0	0	0	0	0	0	0	0	0	0	0	0	0	0	0	0	0	0	0
Seq_05883	0	0	0	0	0	0	0	0	0	0	0	0	0	0	0	0	0	0	0	0	0	0	0	0	0	0	0	0	0	0	0	0	0	0	0	0	0	0	0	0	0	0	0	0	0	0	0	0	0
Seq_05884	0	0	0	0	0	0	0	0	0	0	0	0	0	0	0	0	0	0	0	0	0	0	0	0	0	0	0	0	0	0	0	0	0	0	0	0	0	0	0	0	0	0	0	0	0	0	0	0	0
Seq_05885	0	0	0	0	0	0	0	0	0	0	0	0	0	0	0	0	0	0	0	0	0	0	0	0	0	0	0	0	0	0	0	0	0	0	0	0	0	0	0	0	0	0	0	0	0	0	0	0	0
Seq_05887	0	0	0	0	0	0	0	0	0	0	0	0	0	0	0	0	0	0	0	0	0	0	0	0	0	0	0	0	0	0	0	0	0	0	0	0	0	0	0	0	0	0	0	0	0	0	0	0	0
Seq_05888	0	0	0	0	0	0	0	0	0	0	0	0	0	0	0	0	0	0	0	0	0	0	0	0	0	0	0	0	0	0	0	0	0	0	0	0	0	0	0	0	0	0	0	0	0	0	0	0	0
Seq_05889	0	0	0	0	0	0	0	0	0	0	0	0	0	0	0	0	0	0	0	0	0	0	0	0	0	0	0	0	0	0	0	0	0	0	0	0	0	0	0	0	0	0	0	0	0	0	0	0	0
Seq_05890	0	0	0	0	0	0	0	0	0	0	0	0	0	0	0	0	0	0	0	0	0	0	0	0	0	0	0	0	0	0	0	0	0	0	0	0	0	0	0	0	0	0	0	0	0	0	0	0	0
Seq_05891	0	0	0	0	0	0	0	0	0	0	0	0	0	0	0	0	0	0	0	0	0	0	0	0	0	0	0	0	0	0	0	0	0	0	0	0	0	0	0	0	0	0	0	0	0	0	0	0	0
Seq_05892	0	0	0	0	0	0	0	0	0	0	0	0	0	0	0	0	0	0	0	0	0	0	0	0	0	0	0	0	0	0	0	0	0	0	0	0	0	0	0	0	0	0	0	0	0	0	0	0	0
Seq_05893	0	0	0	0	0	0	0	0	0	0	0	0	0	0	0	0	0	0	0	0	0	0	0	0	0	0	0	0	0	0	0	0	0	0	0	0	0	0	0	0	0	0	0	0	0	0	0	0	0
Seq_05894	0	0	0	0	0	0	0	0	0	0	0	0	0	0	0	0	0	0	0	0	0	0	0	0	0	0	0	0	0	0	0	0	0	0	0	0	0	0	0	0	0	0	0	0	0	0	0	0	0
Seq_05895	0	0	0	0	0	0	0	0	0	0	0	0	0	0	0	0	0	0	0	0	0	0	0	0	0	0	0	0	0	0	0	0	0	0	0	0	0	0	0	0	0	0	0	0	0	0	0	0	0
Seq_05896	0	0	0	0	0	0	0	0	0	0	0	0	0	0	0	0	0	0	0	0	0	0	0	0	0	0	0	0	0	0	0	0	0	0	0	0	0	0	0	0	0	0	0	0	0	0	0	0	0
Seq_05897	0	0	0	0	0	0	0	0	0	0	0	0	0	0	0	0	0	0	0	0	0	0	0	0	0	0	0	0	0	0	0	0	0	0	0	0	0	0	0	0	0	0	0	0	0	0	0	0	0
Seq_05902	0	0	0	0	0	0	0	0	0	0	0	0	0	0	0	0	0	0	0	0	0	0	0	0	0	0	0	0	0	0	0	0	0	0	0	0	0	0	0	0	0	0	0	0	0	0	0	0	0
Seq_05903	0	0	0	0	0	0	0	0	0	0	0	0	0	0	0	0	0	0	0	0	0	0	0	0	0	0	0	0	0	0	0	0	0	0	0	0	0	0	0	0	0	0	0	0	0	0	0	0	0
Seq_05904	0	0	0	0	0	0	0	0	0	0	0	0	0	0	0	0	0	0	0	0	0	0	0	0	0	0	0	0	0	0	0	0	0	0	0	0	0	0	0	0	0	0	0	0	0	0	0	0	0
Seq_05907	0	0	0	0	0	0	0	0	0	0	0	0	0	0	0	0	0	0	0	0	0	0	0	0	0	0	0	0	0	0	0	0	0	0	0	0	0	0	0	0	0	0	0	0	0	0	0	0	0
Seq_05908	0	0	0	0	0	0	0	0	0	0	0	0	0	0	0	0	0	0	0	0	0	0	0	0	0	0	0	0	0	0	0	0	0	0	0	0	0	0	0	0	0	0	0	0	0	0	0	0	0
Seq_05909	0	0	0	0	0	0	0	0	0	0	0	0	0	0	0	0	0	0	0	0	0	0	0	0	0	0	0	0	0	0	0	0	0	0	0	0	0	0	0	0	0	0	0	0	0	0	0	0	0
Seq_05910	0	0	0	0	0	0	0	0	0	0	0	0	0	0	0	0	0	0	0	0	0	0	0	0	0	0	0	0	0	0	0	0	0	0	0	0	0	0	0	0	0	0	0	0	0	0	0	0	0
Seq_05911	0	0	0	0	0	0	0	0	0	0	0	0	0	0	0	0	0	0	0	0	0	0	0	0	0	0	0	0	0	0	0	0	0	0	0	0	0	0	0	0	0	0	0	0	0	0	0	0	0
Seq_05912	0	0	0	0	0	0	0	0	0	0	0	0	0	0	0	0	0	0	0	0	0	0	0	0	0	0	0	0	0	0	0	0	0	0	0	0	0	0	0	0	0	0	0	0	0	0	0	0	0
Seq_05926	0	0	0	0	0	0	0	0	0	0	0	0	0	0	0	0	0	0	0	0	0	0	0	0	0	0	0	0	0	0	0	0	0	0	0	0	0	0	0	0	0	0	0	0	0	0	0	0	0
Seq_05933	0	0	0	0	0	0	0	0	0	0	0	0	0	0	0	0	0	0	0	0	0	0	0	0	0	0	0	0	0	0	0	0	0	0	0	0	0	0	0	0	0	0	0	0	2	0	0	0	0
Seq_05939	0	0	0	0	0	0	0	0	0	0	0	0	0	0	0	0	0	0	0	0	0	0	0	0	0	0	0	0	0	0	0	0	0	0	0	0	0	0	0	0	0	0	0	0	0	0	0	0	0
Seq_05954	0	0	0	0	0	0	0	0	0	0	0	0	0	0	0	0	0	0	0	0	0	0	0	0	0	0	0	0	0	0	0	0	0	0	0	0	0	0	0	0	0	0	0	0	0	0	0	0	0
Seq_05961	0	0	0	0	0	0	0	0	0	0	0	0	0	0	0	0	0	0	0	0	0	0	0	0	0	0	0	0	0	0	0	0	0	0	0	0	0	0	0	0	0	0	0	0	0	0	0	0	0
Seq_05995	0	0	0	0	0	0	0	0	0	0	0	0	0	0	0	0	0	0	0	0	0	0	0	0	0	0	0	0	0	0	0	0	0	0	0	0	0	0	0	0	0	0	0	0	0	0	0	0	0
Seq_06008	0	0	0	0	0	0	0	0	0	0	0	0	0	0	0	0	0	0	0	0	0	0	0	0	0	0	0	0	0	0	0	0	0	0	0	0	0	0	0	0	0	0	0	0	0	0	0	0	0
Seq_06014	0	0	0	0	0	0	0	0	0	0	0	0	0	0	0	0	0	0	0	0	0	0	0	0	0	0	0	0	0	0	0	0	0	0	0	0	0	0	0	0	0	0	0	0	0	0	0	0	0
Seq_06026	0	0	0	0	0	0	0	0	0	0	0	0	0	0	0	0	0	0	0	0	0	0	0	0	0	0	0	0	0	0	0	0	0	0	0	0	0	0	0	0	0	0	0	0	0	0	0	0	0
Seq_06053	0	0	0	0	0	0	0	0	0	0	0	0	0	0	0	0	0	0	0	0	0	0	0	0	0	0	0	0	0	0	0	0	0	0	0	0	0	0	0	0	0	0	0	0	0	0	0	0	0
Seq_06054	0	0	0	0	0	0	0	0	0	0	0	0	0	0	0	0	0	0	0	0	0	0	0	0	0	0	0	0	0	0	0	0	0	0	0	0	0	0	0	0	0	0	0	0	0	0	0	0	0
Seq_06071	0	0	0	0	0	0	0	0	0	0	0	0	0	0	0	0	0	0	0	0	0	0	0	0	0	0	0	0	0	0	0	0	0	0	0	0	0	0	0	0	0	0	0	0	0	0	0	0	0
Seq_06079	0	0	0	0	0	0	0	0	0	0	0	0	0	0	0	0	0	0	0	0	0	0	0	0	0	0	0	0	0	0	0	0	0	0	0	0	0	0	0	0	0	0	0	0	0	0	0	0	0
Seq_06080	0	2	0	0	0	0	7	0	0	0	0	0	0	0	200	201	37	0	0	0	0	3	48	164	113	3	10	0	0	0	0	0	0	0	9	43	19	4	0	116	0	0	0	0	96	71	3	8	0
Seq_06090	0	0	0	0	0	0	0	0	0	0	0	0	0	0	0	0	0	0	0	0	0	0	0	0	0	0	0	0	0	0	0	0	0	0	0	0	0	0	0	0	0	0	0	0	0	0	0	0	0
Seq_06100	0	0	0	0	0	0	0	0	0	0	0	0	0	0	0	0	0	0	0	0	0	0	0	0	0	0	0	0	0	0	0	0	0	0	0	0	0	0	0	0	0	0	0	0	0	0	0	0	0
Seq_06109	0	0	0	0	0	0	0	0	0	0	0	0	0	0	0	0	0	0	0	0	0	0	0	0	0	0	0	0	0	0	0	0	0	0	0	0	0	0	0	0	0	0	0	0	0	0	0	0	0
Seq_06113	0	0	0	0	0	0	0	0	0	0	0	0	0	0	0	0	0	0	0	0	0	0	0	0	0	0	0	0	0	0	0	0	0	0	0	0	0	0	0	0	0	0	0	0	0	0	0	0	0
Seq_06117	0	0	0	0	0	0	0	0	0	0	0	0	0	0	0	0	0	0	0	0	0	0	0	0	0	0	0	0	0	0	0	0	0	0	0	0	0	0	0	0	0	0	0	0	0	0	0	0	0
Seq_06118	0	0	0	0	0	0	0	0	0	0	0	0	0	0	0	0	0	0	0	0	0	0	0	0	0	0	0	0	0	0	0	0	0	0	0	0	0	0	0	0	0	0	0	0	0	0	0	0	0
Seq_06143	0	0	0	0	0	0	0	0	0	0	0	0	0	0	0	0	0	0	0	0	0	0	0	0	0	0	0	0	0	0	0	0	0	0	0	0	0	0	0	0	0	0	0	0	0	0	0	0	0
Seq_06144	0	0	0	0	0	0	0	0	0	0	0	0	0	0	0	0	0	0	0	0	0	0	0	0	0	0	0	0	0	0	0	0	0	0	0	0	0	0	0	0	0	0	0	0	0	0	0	0	0
Seq_06151	0	0	0	0	0	0	0	0	0	0	0	0	0	0	0	0	0	0	0	0	0	0	0	0	0	0	0	0	0	0	0	0	0	0	0	0	0	0	0	0	0	0	0	0	0	0	0	0	0
Seq_06153	0	0	0	0	0	0	0	0	0	0	0	0	0	0	0	0	0	0	0	0	0	0	0	0	0	0	0	0	0	0	0	0	0	0	0	0	0	0	0	0	0	0	0	0	0	0	0	0	0
Seq_06154	0	0	0	0	0	0	0	0	0	0	0	0	0	0	0	0	0	0	0	0	0	0	0	0	0	0	0	0	0	0	0	0	0	0	0	0	0	0	0	0	0	0	0	0	0	0	0	0	0
Seq_06156	0	0	0	0	0	0	0	0	0	0	0	0	0	0	0	0	0	0	0	0	0	0	0	0	0	0	4	0	0	0	0	0	0	0	0	0	0	0	0	0	0	0	0	0	0	0	0	0	0
Seq_06163	0	0	0	0	0	0	0	0	0	0	0	0	0	0	0	0	0	0	0	0	0	0	0	0	0	0	0	0	0	0	0	0	0	0	0	0	0	0	0	0	0	0	0	0	0	0	0	0	0
Seq_06174	0	0	2	0	0	0	0	0	8	0	0	0	0	0	0	0	0	0	5	0	0	0	0	0	4	0	0	0	0	0	0	0	0	0	0	0	0	0	0	37	43	0	46	55	71	132	56	45	0
Seq_06183	0	0	0	0	0	0	0	0	0	0	0	0	0	0	0	0	0	0	0	0	0	0	0	0	0	0	0	0	0	0	0	0	0	0	0	0	0	0	0	0	0	0	0	0	0	0	0	0	0
Seq_06193	13	8	0	0	0	0	0	0	0	0	0	0	0	0	5	9	0	0	0	0	5	0	0	0	0	0	0	0	12	4	0	0	4	9	0	0	0	0	0	60	62	61	0	72	71	156	69	48	51
Seq_06205	0	0	0	0	0	0	0	0	0	0	0	0	0	0	0	0	0	0	0	0	0	0	0	0	0	0	0	0	0	0	0	0	0	0	0	0	0	0	0	0	0	0	0	0	0	0	0	0	0
Seq_06212	0	0	0	0	0	0	0	0	0	0	0	0	0	0	0	0	0	0	0	0	0	0	0	0	0	0	0	0	0	0	0	0	0	0	0	0	0	0	0	0	0	0	0	0	0	0	0	0	0
Seq_06213	0	0	0	0	0	0	0	0	0	0	0	0	0	0	0	0	0	0	0	0	0	0	0	0	0	0	0	0	0	0	0	0	0	0	0	0	0	0	0	0	0	0	0	0	0	0	0	0	0
Seq_06214	0	0	0	0	0	0	0	0	0	0	0	0	0	0	0	0	0	0	0	0	0	0	0	0	0	0	0	0	0	0	0	0	0	0	0	0	0	0	0	0	0	0	0	0	0	0	0	0	0
Seq_06217	0	0	0	0	0	0	0	0	0	0	0	0	0	0	0	0	0	0	0	0	0	0	0	0	0	0	0	0	0	0	0	0	0	0	0	0	0	0	0	0	0	0	0	0	0	0	0	0	0
Seq_06218	0	0	0	0	0	0	0	0	0	0	0	0	0	0	0	0	0	0	0	0	0	0	0	0	0	0	0	0	0	0	0	0	0	0	0	0	0	0	0	0	0	0	0	0	0	0	0	0	0
Seq_06219	0	0	0	0	0	0	0	0	0	0	0	0	0	0	0	0	0	0	0	0	0	0	0	0	0	0	0	0	0	0	0	0	0	0	0	0	0	0	0	0	0	0	0	0	0	0	0	0	0
Seq_06221	0	0	0	0	0	0	0	0	0	0	0	0	0	0	0	0	0	0	0	0	0	0	0	0	0	0	0	0	0	0	0	0	0	0	0	0	0	0	0	0	0	0	0	0	0	0	0	0	0
Seq_06222	0	0	0	0	0	0	0	0	0	0	0	0	0	0	0	0	0	0	0	0	0	0	0	0	0	0	0	0	0	0	0	0	0	0	0	0	0	0	0	0	0	0	0	0	0	0	0	0	0
Seq_06223	0	0	0	0	0	0	0	0	0	0	0	0	0	0	0	0	0	0	0	0	0	0	0	0	0	0	0	0	0	0	0	0	0	0	0	0	0	0	0	0	0	0	0	0	0	0	0	0	0
Seq_06224	0	0	0	0	0	0	0	0	0	0	0	0	0	0	0	0	0	0	0	0	0	0	0	0	0	0	0	7	0	0	0	0	0	0	0	0	0	0	0	0	0	0	0	0	0	0	0	0	0
Seq_06225	0	0	0	0	0	0	0	0	0	0	0	0	0	0	0	0	0	0	0	0	0	0	0	0	0	0	0	0	0	0	0	0	0	0	0	0	0	0	0	0	0	0	0	0	0	0	0	0	0
Seq_06226	0	0	0	0	0	0	0	0	0	0	0	0	0	0	0	0	0	0	0	0	0	0	0	0	0	0	0	0	0	0	0	0	0	0	0	0	0	0	0	0	0	0	0	0	0	0	0	0	0
Seq_06228	0	0	0	0	0	0	0	0	0	0	0	0	0	0	0	0	0	0	0	0	0	0	0	0	0	0	0	0	0	0	0	0	0	0	0	0	0	0	0	0	0	0	0	0	0	0	0	0	0
Seq_06229	0	0	0	0	0	0	0	0	0	0	0	0	0	0	0	0	0	0	0	0	0	0	0	0	0	0	0	0	0	0	0	0	0	0	0	0	0	0	0	0	0	0	0	0	0	0	0	0	0
Seq_06230	0	0	0	0	0	0	0	0	0	0	0	0	0	0	0	0	0	0	0	0	0	0	0	0	0	0	0	0	0	0	0	0	0	0	0	0	0	0	0	0	0	0	0	0	0	0	0	0	0
Seq_06232	0	0	0	0	0	0	0	0	0	0	0	0	0	0	0	0	0	0	0	0	0	0	0	0	0	0	0	0	0	0	0	0	0	0	0	0	0	0	0	0	0	0	0	0	0	0	0	0	0
Seq_06234	0	0	0	0	0	0	0	0	0	0	0	0	0	0	0	0	0	0	0	0	0	0	0	0	0	0	0	0	0	0	0	0	0	0	0	0	0	0	0	0	0	0	0	0	0	0	0	0	0
Seq_06250	0	0	0	0	0	0	0	0	0	0	0	0	0	0	0	0	0	0	0	0	0	0	0	0	0	0	0	0	0	0	0	0	0	0	0	0	0	0	0	0	0	0	0	0	0	0	0	0	0
Seq_06252	0	0	0	0	0	0	0	0	0	0	0	0	0	0	0	0	0	0	0	0	0	0	0	0	0	0	0	0	0	0	0	0	0	0	0	0	0	0	0	0	0	0	0	0	0	0	0	0	0
Seq_06282	0	0	0	0	0	0	0	0	0	0	0	0	0	0	0	0	0	0	0	0	0	0	0	0	0	0	0	0	0	0	0	0	0	0	0	0	0	0	0	0	0	0	0	0	0	0	0	0	0
Seq_06283	0	0	0	0	0	0	0	0	0	0	0	0	0	0	0	0	0	0	0	0	0	0	0	0	0	0	0	0	0	0	0	0	0	0	0	0	0	0	0	0	0	0	0	0	0	0	0	0	0
Seq_06284	0	0	0	0	0	0	0	0	0	0	0	0	0	0	0	0	0	0	0	0	0	0	0	0	0	0	0	0	0	0	0	0	0	0	0	0	0	0	0	0	0	0	0	0	0	0	0	0	0
Seq_06286	0	0	0	0	0	0	0	0	0	0	0	0	0	0	0	0	0	0	0	0	0	0	0	0	0	0	0	0	0	0	0	0	0	0	0	0	0	0	0	0	0	0	0	0	0	0	0	0	0
Seq_06287	0	0	0	0	0	0	0	0	0	0	0	0	0	0	0	0	0	0	0	0	0	0	0	0	0	0	0	0	0	0	0	0	0	0	0	0	0	0	0	0	0	0	0	0	0	0	0	0	0
Seq_06288	0	0	0	0	0	0	0	0	0	0	0	0	0	0	2	0	0	0	0	0	0	0	0	0	0	0	0	8	0	0	0	0	0	0	0	0	0	0	0	0	0	0	0	0	0	0	0	0	0
Seq_06289	0	0	0	0	0	0	0	0	0	0	0	0	0	0	0	0	0	0	0	0	0	0	0	0	0	0	0	0	0	0	0	0	0	0	0	0	0	0	0	0	0	0	0	0	0	0	0	0	0
Seq_06290	0	0	0	0	0	0	0	0	0	2	0	0	0	0	0	0	0	0	0	0	0	0	0	0	0	0	0	0	0	0	0	0	0	0	0	0	0	0	0	21	0	0	0	0	4	22	0	0	0
Seq_06296	0	0	0	0	0	0	0	0	0	0	0	0	0	0	0	0	0	0	0	0	0	0	0	0	0	0	0	0	0	0	0	0	0	0	0	0	0	0	0	0	0	0	0	0	0	0	0	0	0
Seq_06303	0	0	0	0	0	0	0	0	0	0	0	0	0	0	0	0	0	0	0	0	0	0	0	0	0	0	0	0	0	0	0	0	0	0	0	0	0	0	0	0	0	0	0	0	0	0	0	0	0
Seq_06312	0	0	0	0	0	0	0	0	0	0	0	0	0	0	0	0	0	0	0	0	0	0	0	0	0	0	0	0	0	0	0	0	0	0	0	0	0	0	0	0	0	0	0	0	0	0	0	0	0
Seq_06327	0	0	0	0	0	0	0	0	0	0	0	0	0	0	0	0	0	0	0	0	0	0	0	0	0	0	0	0	0	0	0	0	0	0	0	0	0	0	0	0	0	0	0	0	0	0	0	0	0
Seq_06329	0	0	0	0	0	0	0	0	0	0	0	0	0	0	0	0	0	0	0	0	0	0	0	0	0	0	0	0	0	0	0	0	0	0	0	0	0	0	0	0	0	0	0	0	0	0	0	0	0
Seq_06336	0	0	0	0	0	0	0	0	0	0	0	0	0	0	2	0	0	0	0	0	0	0	0	0	0	0	0	2	0	0	0	0	0	0	0	0	0	0	0	0	0	0	0	0	0	0	0	2	0
Seq_06339	0	0	0	0	0	0	0	0	0	0	0	0	0	0	0	0	0	0	0	0	0	0	0	0	0	0	0	0	0	0	0	0	0	0	0	0	0	0	0	0	0	0	0	0	0	0	0	0	0
Seq_06371	0	0	0	0	0	0	0	0	0	0	0	0	0	0	0	0	0	0	0	0	0	0	0	0	0	0	0	0	0	0	0	0	0	0	0	0	0	0	0	0	0	0	0	0	0	0	0	0	0
Seq_06372	0	0	0	0	0	0	0	0	0	0	0	0	0	0	0	0	0	0	0	0	0	0	0	0	0	0	0	0	0	0	0	0	0	0	0	0	0	0	0	0	0	0	0	0	0	0	0	0	0
Seq_06373	0	0	0	0	0	0	0	0	0	0	0	0	0	0	0	0	0	0	0	0	0	0	0	0	0	0	0	0	0	0	0	0	0	0	0	0	0	0	0	0	0	0	0	0	0	0	0	0	0
Seq_06378	0	0	0	0	0	0	0	0	0	0	0	0	0	0	0	0	0	0	0	0	0	0	0	0	0	0	0	0	0	0	0	0	0	0	0	0	0	0	0	0	0	0	0	0	0	0	0	0	0
Seq_06379	0	0	0	0	0	0	0	0	0	0	0	0	0	0	0	0	0	0	0	0	0	0	0	0	0	0	0	0	0	0	0	0	0	0	0	0	0	0	0	0	0	0	0	0	0	0	0	0	0
Seq_06382	0	0	0	0	0	0	0	0	0	0	0	0	0	0	0	0	0	0	0	0	0	0	0	0	0	0	0	0	0	0	0	0	0	0	0	0	0	0	0	0	0	0	0	0	0	0	0	0	0
Seq_06383	0	0	0	0	0	0	0	0	0	0	0	0	0	0	0	0	0	0	0	0	0	0	0	0	0	0	0	0	0	0	0	0	0	0	0	0	0	0	0	0	0	0	0	0	0	0	0	0	0
Seq_06384	0	0	0	0	0	0	0	0	0	0	0	0	0	0	0	0	0	0	0	0	0	0	0	0	0	0	0	0	0	0	0	0	0	0	0	0	0	0	0	0	0	0	0	0	0	0	0	0	0
Seq_06386	0	0	0	0	0	0	0	0	0	0	0	0	0	0	0	0	0	0	0	0	0	0	0	0	0	0	0	0	0	0	0	0	0	0	0	0	0	0	0	0	0	0	0	0	0	0	0	0	0
Seq_06387	0	0	0	0	0	0	0	0	0	0	0	0	0	0	0	0	0	0	0	0	0	0	0	0	0	0	0	0	0	0	0	0	0	0	0	0	0	0	0	0	0	0	0	0	0	0	0	0	0
Seq_06388	0	0	0	0	0	0	0	0	0	0	0	0	0	0	0	0	0	0	0	0	0	0	0	0	0	0	0	0	0	0	0	0	0	0	0	0	0	0	0	0	0	0	0	0	0	0	0	0	0
Seq_06389	0	0	0	0	0	0	0	0	0	0	0	0	0	0	0	0	0	0	0	0	0	0	0	0	0	0	0	0	0	0	0	0	0	0	0	0	0	0	0	0	0	0	0	0	0	0	0	0	0
Seq_06390	0	0	0	0	0	0	0	0	0	0	0	0	0	0	0	0	0	0	0	0	0	0	0	0	0	0	0	0	0	0	0	0	0	0	0	0	0	0	0	0	0	0	0	0	0	0	0	0	0
Seq_06392	0	0	0	0	0	0	0	0	0	0	0	0	0	0	0	0	0	0	0	0	0	0	0	0	0	0	0	0	0	0	0	0	0	0	0	0	0	0	0	0	0	0	0	0	0	0	0	0	0
Seq_06393	0	0	0	0	0	0	0	0	0	0	0	0	0	0	0	0	0	0	0	0	0	0	0	0	0	0	0	0	0	0	0	0	0	0	0	0	0	0	0	0	0	0	0	0	0	0	0	0	0
Seq_06394	0	0	0	0	0	0	0	0	0	0	0	0	0	0	0	0	0	0	0	0	0	0	0	0	0	0	0	0	0	0	0	0	0	0	0	0	0	0	0	0	0	0	0	0	0	0	0	0	0
Seq_06395	0	0	0	0	0	0	0	0	0	0	0	0	0	0	0	0	0	0	0	0	0	0	0	0	0	0	0	0	0	0	0	0	0	0	0	0	0	0	0	0	0	0	0	0	0	0	0	0	0
Seq_06396	0	0	0	0	0	0	0	0	0	0	0	0	0	0	0	0	0	0	0	0	0	0	0	0	0	0	0	0	0	0	0	0	0	0	0	0	0	0	0	0	0	0	0	0	0	0	0	0	0
Seq_06397	0	0	0	0	0	0	0	0	0	0	0	0	0	0	0	0	0	0	0	0	0	0	0	0	0	0	0	29	0	0	0	0	0	0	0	0	0	0	0	0	0	0	0	0	0	0	0	0	0
Seq_06400	0	0	0	0	0	0	0	0	0	0	0	0	0	0	0	0	0	0	0	0	0	0	0	0	0	0	0	0	0	0	0	0	0	0	0	0	0	0	0	0	0	0	0	0	0	5	0	0	0
Seq_06402	0	0	0	0	0	0	0	0	0	0	0	0	0	0	0	0	0	0	0	0	0	0	0	0	0	0	0	0	0	0	0	0	0	0	0	0	0	0	0	0	0	0	0	0	0	0	0	0	0
Seq_06403	0	0	0	0	0	0	0	0	0	0	0	0	0	0	0	0	0	0	0	0	0	0	0	0	0	0	0	0	0	0	0	0	0	0	0	0	0	0	0	0	0	0	0	0	0	0	0	0	0
Seq_06405	0	0	0	0	0	0	0	0	0	0	0	0	0	0	0	0	0	0	0	0	0	0	0	0	0	0	0	0	0	0	0	0	0	0	0	0	0	0	0	0	0	0	0	0	0	0	0	0	0
Seq_06406	0	0	0	0	0	0	0	0	0	0	0	0	0	0	0	0	0	0	0	0	0	0	0	0	0	0	0	0	0	0	0	0	0	0	0	0	0	0	0	0	0	0	0	0	0	0	0	0	0
Seq_06407	0	0	0	0	0	0	0	0	0	0	0	0	0	0	0	0	0	0	0	0	0	0	0	0	0	0	0	0	0	0	0	0	0	0	0	0	0	0	0	0	0	0	0	0	0	0	0	0	0
Seq_06408	0	0	0	0	0	0	0	0	0	0	0	0	0	0	0	0	0	0	0	0	0	0	0	0	0	0	0	0	0	0	0	0	0	0	0	0	0	0	0	0	0	0	0	0	0	0	0	0	0
Seq_06409	0	0	0	0	0	0	0	0	0	0	0	0	0	0	0	0	0	0	0	0	0	0	0	0	0	0	0	0	0	0	0	0	0	0	0	0	0	0	0	0	0	0	0	0	0	0	0	0	0
Seq_06410	0	0	0	0	0	0	0	0	0	0	0	0	0	0	0	0	0	0	0	0	0	0	0	0	0	0	0	0	0	0	0	0	0	0	0	0	0	0	0	0	0	0	0	0	0	0	0	0	0
Seq_06411	0	0	0	6	0	0	0	0	0	0	0	0	0	0	0	0	0	0	0	0	0	0	0	0	0	0	0	0	0	0	0	0	0	0	0	0	0	0	0	0	0	0	0	0	0	0	0	0	0
Seq_06412	0	0	0	0	0	0	0	0	0	0	0	0	0	0	0	0	0	0	0	0	0	0	0	0	0	0	0	0	0	0	0	0	0	0	0	0	0	0	0	0	0	0	0	0	0	0	0	0	0
Seq_06413	0	0	0	0	0	0	0	0	0	0	0	0	0	0	0	0	0	0	0	0	0	0	0	0	0	0	0	0	0	0	0	0	0	0	0	0	0	0	0	0	0	0	0	0	0	0	0	0	0
Seq_06414	0	0	0	0	0	0	0	0	0	0	0	0	0	0	0	0	0	0	0	0	0	0	0	0	0	0	0	0	0	0	0	0	0	0	0	0	0	0	0	0	0	0	0	0	0	0	0	0	0
Seq_06416	0	0	0	0	0	0	0	0	0	0	0	0	0	0	0	0	0	0	0	0	0	0	0	0	0	0	0	0	0	0	0	0	0	0	0	0	0	0	0	0	0	0	0	0	0	0	0	0	0
Seq_06417	0	0	0	0	0	0	0	0	0	0	0	0	0	0	0	0	0	0	0	0	0	0	0	0	0	0	0	0	0	0	0	0	0	0	0	0	0	0	0	0	0	0	0	0	0	0	0	0	0
Seq_06418	0	0	0	0	0	0	0	0	0	0	0	0	0	0	0	0	0	0	0	0	0	0	0	0	0	0	0	0	0	0	0	0	0	0	0	0	0	0	0	0	0	0	0	0	0	0	0	0	0
Seq_06429	0	0	0	0	0	0	0	0	0	0	0	0	0	0	0	0	0	0	0	0	0	0	0	0	0	0	0	4	0	0	0	0	0	0	0	0	0	0	0	0	0	0	0	0	0	0	0	0	0
Seq_06431	0	0	0	0	0	0	0	0	0	0	0	0	0	0	0	0	0	0	0	0	0	0	0	0	0	0	0	0	0	0	0	0	0	0	0	0	0	0	0	0	0	0	0	0	0	0	0	0	0
Seq_06432	0	0	0	0	0	0	0	0	0	0	0	0	0	0	0	0	0	0	0	0	0	0	0	0	0	0	0	0	0	0	0	0	0	0	0	0	0	0	0	0	0	0	0	0	0	0	0	0	0
Seq_06435	0	0	0	0	0	0	0	0	0	0	0	0	0	0	0	0	0	0	0	0	0	0	0	0	0	0	0	0	0	0	0	0	0	0	0	0	0	0	0	0	0	0	0	0	0	0	0	0	0
Seq_06436	0	0	0	0	0	0	0	0	0	0	0	0	0	0	0	0	0	0	0	0	0	0	0	0	0	0	0	0	0	0	0	0	0	0	0	0	0	0	0	0	0	0	0	0	0	0	0	0	0
Seq_06437	0	0	0	0	0	0	0	0	0	0	0	0	0	0	0	0	0	0	0	0	0	0	0	0	0	0	0	0	0	0	0	0	0	0	0	0	0	0	0	0	0	0	0	0	0	0	0	0	0
Seq_06439	0	0	0	0	0	0	0	0	0	0	0	0	0	0	0	0	0	0	0	0	0	0	0	0	0	0	0	0	0	0	0	0	0	0	0	0	0	0	0	0	0	0	0	0	0	0	0	0	0
Seq_06442	0	0	0	0	0	0	0	0	0	0	0	0	0	0	0	0	0	0	0	0	0	0	0	0	0	0	0	0	0	0	0	0	0	0	0	0	0	0	0	0	0	0	0	0	0	0	0	0	0
Seq_06445	0	0	0	0	0	0	0	0	0	0	0	0	0	0	0	0	0	0	0	0	0	0	0	0	0	0	0	0	0	0	0	0	0	0	0	0	0	0	0	0	0	0	0	0	0	0	0	0	0
Seq_06455	4	0	3	0	0	0	0	0	0	0	0	0	0	0	0	0	0	0	0	0	0	0	0	0	0	0	0	0	3	0	0	0	8	0	0	0	0	0	0	38	39	16	15	36	35	96	48	22	18
Seq_06460	0	0	0	0	0	0	0	0	0	0	2	0	0	0	0	0	0	0	0	0	0	0	0	0	0	0	0	0	0	0	0	0	0	0	0	0	0	0	0	0	0	0	0	0	0	0	0	0	0
Seq_06462	0	0	0	0	0	0	0	0	0	0	0	0	0	0	0	0	0	0	0	0	0	0	0	0	0	0	0	0	0	0	0	0	0	0	0	0	0	0	0	0	0	0	0	0	0	0	0	0	0
Seq_06485	0	0	0	0	0	0	0	0	0	0	0	0	0	0	0	0	0	0	0	0	0	0	0	0	0	0	0	0	0	0	0	0	0	0	0	0	0	0	0	0	0	0	0	0	0	0	0	0	0
Seq_06490	0	0	0	0	0	0	0	0	0	0	0	0	0	0	0	0	0	0	0	0	0	0	0	0	0	0	0	0	0	0	0	0	0	0	0	0	0	0	0	0	0	0	0	0	0	0	0	0	0
Seq_06492	0	0	0	0	0	0	0	0	0	0	0	0	0	0	0	0	0	0	0	0	0	0	0	0	0	0	0	0	0	0	0	0	0	0	0	0	0	0	0	0	0	0	0	0	0	0	0	0	0
Seq_06496	0	0	0	0	0	0	0	0	0	0	0	0	0	0	0	0	0	0	0	0	0	0	0	0	0	0	0	0	0	0	0	0	0	0	0	0	0	0	0	0	0	0	0	0	0	0	0	0	0
Seq_06498	0	0	0	0	0	0	0	0	0	0	0	0	0	0	0	0	0	0	0	0	0	0	0	0	0	0	0	0	0	0	0	0	0	0	0	0	0	0	0	0	0	0	0	0	0	0	0	0	0
Seq_06500	0	0	0	0	0	0	0	0	0	0	0	0	0	0	0	0	0	0	0	0	0	0	0	0	0	0	0	0	0	0	0	0	0	0	0	0	0	0	0	0	0	0	0	0	0	0	0	0	0
Seq_06586	0	0	0	0	0	0	0	0	0	0	0	0	0	0	0	0	0	0	0	0	0	0	0	0	0	0	0	0	0	0	0	0	0	0	0	0	0	0	0	0	0	0	0	0	0	0	0	0	0
Seq_06588	0	0	0	0	0	0	0	0	0	0	0	0	0	0	0	0	0	0	0	0	0	0	0	0	0	0	0	0	0	0	0	0	0	0	0	0	0	0	0	0	0	0	0	0	0	0	0	0	0
Seq_06589	0	0	0	0	0	0	0	0	0	0	0	0	0	0	0	0	0	0	0	0	0	0	0	0	0	0	0	0	0	0	0	0	0	0	0	0	0	0	0	0	0	0	0	0	0	0	0	0	0
Seq_06590	0	0	0	0	0	0	0	0	0	0	0	0	0	0	0	0	0	0	0	0	0	0	0	0	0	0	0	0	0	0	0	0	0	0	0	0	0	0	0	0	0	0	0	0	0	0	0	0	0
Seq_06593	0	0	0	0	0	0	0	0	0	0	0	0	0	0	0	0	0	0	0	0	0	0	0	0	0	0	0	0	0	0	0	0	0	0	0	0	0	0	0	0	0	0	0	0	0	0	0	0	0
Seq_06594	0	0	0	0	0	0	0	0	0	0	0	0	0	0	0	0	0	0	0	0	0	0	0	0	0	0	0	0	0	0	0	0	0	0	0	0	0	0	0	0	0	0	0	0	0	0	0	0	0
Seq_06595	0	0	0	0	0	0	0	0	0	0	0	0	0	0	0	0	0	0	0	0	0	0	0	0	0	0	0	0	0	0	0	0	0	0	0	0	0	0	0	0	0	0	0	0	0	0	0	0	0
Seq_06596	11	0	17	16	0	0	0	9	0	0	0	0	0	0	0	0	29	56	42	33	23	14	11	0	0	10	24	0	60	0	12	0	14	71	0	0	0	0	0	0	0	0	0	0	0	0	0	0	0
Seq_06597	0	0	0	0	0	0	0	0	0	0	0	0	0	0	0	0	0	0	0	0	0	0	0	0	0	0	0	0	0	0	0	0	0	0	0	0	0	0	0	0	0	0	0	0	0	0	3	0	0
Seq_06598	0	0	0	0	0	0	0	0	0	0	0	0	0	0	0	0	0	0	0	0	0	0	0	0	0	0	0	0	0	0	0	0	0	0	0	0	0	0	0	0	0	0	0	0	0	0	0	0	0
Seq_06599	0	0	0	0	0	0	0	0	0	0	0	0	0	0	0	0	0	0	0	0	0	0	0	0	0	0	0	0	0	0	0	0	0	0	0	0	0	0	0	0	0	0	0	0	0	0	0	0	0
Seq_06600	0	0	0	0	9	0	8	0	0	10	5	0	0	0	36	58	32	58	49	0	0	0	0	23	28	0	0	0	70	6	0	0	0	80	12	4	0	0	0	0	0	6	0	0	0	0	0	0	0
Seq_06601	0	0	0	0	0	0	0	0	0	0	0	0	0	0	0	0	0	0	0	0	0	0	0	0	0	0	0	0	0	0	0	0	0	0	0	0	0	0	0	0	0	0	0	0	0	0	0	0	0
Seq_06617	0	0	0	0	0	0	0	0	0	0	0	0	0	0	0	0	0	0	0	0	0	0	0	0	0	0	0	0	0	0	0	0	0	0	0	0	0	0	0	0	0	0	0	0	0	0	0	0	0
Seq_06630	0	0	0	0	0	0	0	0	0	0	0	0	0	0	0	0	0	0	0	0	0	0	0	0	0	0	0	0	0	0	0	0	0	0	0	0	0	0	0	0	0	0	0	0	0	0	0	0	0
Seq_06631	0	0	0	0	0	0	0	0	0	0	0	0	0	0	0	0	0	0	0	0	0	0	0	0	0	0	0	0	0	0	0	0	0	0	0	0	0	0	0	0	0	0	0	0	0	0	0	0	0
[truncated: 483 more columns]

## Sheet: Table_S2_shotgun_species
### Supplementary table 2: Full taxonomic annotation and feature counts for the samples sequenced by shotgun.
### Each sample is in a column, named by participant and cycle day, and each taxon in a row.
Species	subject_104_day_4	subject_104_day_5	subject_104_day_6	subject_104_day_7	subject_104_day_8	subject_104_day_9	subject_104_day_10	subject_104_day_11	subject_104_day_12	subject_104_day_13	subject_104_day_14	subject_104_day_15	subject_104_day_16	subject_104_day_17	subject_104_day_18	subject_104_day_19	subject_104_day_20	subject_104_day_21	subject_104_day_22	subject_104_day_23	subject_104_day_24	subject_104_day_25	subject_104_day_26	subject_104_day_27	subject_104_day_28	subject_104_day_29	subject_104_day_30	subject_120_day_4	subject_120_day_5	subject_120_day_6	subject_120_day_7	subject_120_day_8	subject_120_day_9	subject_120_day_10	subject_120_day_11	subject_120_day_12	subject_120_day_13	subject_120_day_14	subject_120_day_15	subject_120_day_16	subject_120_day_17	subject_120_day_18	subject_120_day_19	subject_120_day_20	subject_120_day_21	subject_120_day_22	subject_120_day_23	subject_120_day_24	subject_120_day_25
Acidaminococcus fermentans	0	0	0	0	0	0	0	0	0	0	0	0	0	0	0	0	0	0	0	0	0	0	0	0	0	0	0	0	0	0	0	0	0	0	0	0	0	0	0	0	0	0	0	0	0	0	0	0	0
Acidaminococcus intestini	0	0	0	0	0	0	0	0	0	0	0	0	0	0	4.57469e-05	0	0	0	0	0	0	0	0	0	0	0	0	0	0	0	0	0	0	0	0	0	0	0	0	0	0	0	0	0	0	0	0	0	0
Acinetobacter baumannii	0	0	0	0	0	0	0	0	0	0	0	0	0	0	0	0	0	0	0	0	0	0	8.2915e-06	0	0	0	0	0	0	0	0	0	0	0	0	0	0	0	0	0	0	0	0	0	0	0	0	0	0
Acinetobacter calcoaceticus	0	0	0	0	0	0	0	0	0	0	0	0	0	0	0	0	0	0	0	0	0	0	0	0	0	0	0	0	0	0	0	0	0	0	0	0	0	0	0	0	0	0	0	0	0	0	0	0	0
Acinetobacter johnsonii	0	0	0	0	7.441e-07	0	0	0	0	0	0	0	0	0	0.000503899	0	3.52033e-05	0	0	1.754e-05	0	0	9.15256e-05	0	0	2.71673e-05	0	0	0	0	0	0	0	0	0	0	0	0	0	0	2.49294e-05	0	0	0	0	0	0	0	0
Actinobaculum massiliense	0	0	0	0	0	0	0	0	0	0	0	0	0	0	3.07256e-05	0	0	0	0	0	0	0	0	0	0	0	0	0	0	0	0	0	0	0	0	0	0	0	0	0	0	0	0	0	0	0	0	0	0
Actinomyces graevenitzii	0	0	0	0	0	0	0	0	0	0	0	6.01539e-05	0	0	0	0	0	0	0	0	0	0	2.39178e-05	0	0	0	0	0	0	0	0	0	0	0	0	0	0	0	0	3.40336e-05	2.49294e-05	0	0	0	0	0	0	0	0
Actinomyces israelii	0	0	0	0	0	0	0	0	0	0	0	0	0	0	0	0	0	0	0	0	0	0	0	0	0	0	0	0	0	0	0	0	0	0	0	0	0	0	0	0	0	0	0	0	0	0	0	0	0
Actinomyces naeslundii	0	0	0	0	0	0	0	2.61229e-05	0	0	0	0	0	0	1.02419e-05	0	0	0	0	0	0	0	0.00033772	0	0	0	0	0	0	0	0	0	0	0	0	0	0	0	0	2.55252e-05	0.000976646	0	0	1.62454e-05	0	0	0	0	0
Actinomyces urinae	0	0	0	0	0	0	0	0	0	0	0	0	0	0	8.1935e-06	0	0	0	0	0	0	0	0	0	0	0	0	0	0	0	0	0	0	0	0	0	0	0	0	0	0	0	0	0	0	0	0	0	0
Actinomyces urogenitalis	3.04876e-05	0	0	0	0	0	0	0	0	0	0	0	0	0	2.52632e-05	4.02999e-05	0	0	0	0	0	0.000208275	0	0	0	0	0	0	0	0	0	0	0	1.03384e-05	0	0	0	0	0	0	0	0	0	0	0	0	0	0	0
Actinomyces viscosus	0	0	0	0	0	0	0	3.91844e-05	0.000455805	0	0	0	0	0	1.6387e-05	0	0	0	0	0	0	0	0.000184327	0	0	0	0	0	0	0	0	0	0	0	0	0	0	0	0	0	0.00160868	0	0	0	0	0	0	0	0
Actinotignum schaalii	0	0	0	0	0	0	0	0	0	0	0	0	0	0	0	0	0	0	0	0	0	0	0	0	0	0	0	2.6864e-06	0	0	0	0	0	1.30953e-05	0	0	0	0	0	0	0	5.31826e-05	0	0	0	0	0	0	0
Actinotignum timonense	0	0	0	0	0	0	0	0	0	0	0	0	0	0	2.25321e-05	0	0	0	0	0	0	0	0	0	0	0	0.000127889	0	0	0	0	0	0	0	0	0	0	0	0	0	0	0	0	0	0	0	0	0	0
Actinotignum urinale	0	0	0	0	0	0	0	0	0	0	0	0	0	0	7.5107e-06	0	0	0	0	0	0	2.61e-06	0	0	0	0	0	7.874e-07	0	0	0	0	0	0	0	0	0	0	0	0	0	0	0	0	0	0	0	0	0
Aerococcus christensenii	0.0306579	0.0053577	0.000128979	0	0.00219373	1.84683e-05	0	0	0.00331826	0	0	0	6.65942e-05	0.0069458	2.79944e-05	0	7.27536e-05	0.00538421	0	0.000155161	0	0.00040572	0.00971638	0	0	0.00228749	0	0.000705132	9.24636e-05	4.0963e-05	0.00346814	0.00632686	8.03501e-05	0.00251913	0	0	0.000126436	0	0	0.000100683	0.000356344	0	0	5.4151e-06	0	0.00898896	0	0	0.00011377
Aerococcus sanguinicola	0	0	0	0	0	0	0	0	0	0	0	0	0	0	0	0	0	0	0	0	0	4.894e-07	0	0	0	0	0	6.484e-07	0	0	0	0	0	0	0	0	0	0	0	0	0	0	0	0	0	0	0	0	0
Aerococcus urinae	0	0	0	0	0	0	0	0	0	0	0	0	0	0	0	0	0	0	0	0	0	1.9575e-06	0	0	0	0	0	0	0	0	0	0	0	0	0	0	0	0	0	0	0	0	0	0	0	0	0	0	0
Aerococcus viridans	0	0	0	0	0	0	0	0	0	0	0	0	0	0	2.5946e-05	0	0	0	0	0	0	0	0	0	0	0	0	0	0	0	0	0	0	0	0	0	0	0	0	0	0	0	0	0	0	0	0	0	0
Aeromonas hydrophila	0	0	0	0	0	0	0	0	0	0	0	0	0	0	0	0	0	0	0	0	0	0	0	0	0	0	0	0	0	0	0	0	0	0	0	0	0	0	0	0	0	0	0	0	0	0	0	0	0
Agrobacterium tumefaciens	0	0	0	0	0	0	0	0	0	0	0	0	0	0	0	0	0	0	0	0	0	0	5.7403e-06	0	0	0	0	0	0	0	0	0	0	0	0	0	0	0	0	0	0	0	0	0	0	0	0	0	0
Alistipes finegoldii	0	0	0	0	0	0	0	0	0	0	0	0	0	0	0	0	0	0	0	0	0	0	0	0	0	0	0.000138444	0	0	0	0	0	0	0	0	0	0.000302041	0	4.17734e-05	0	0	0	0	0	4.4402e-06	0	0	0	0
Alloiococcus otitis	0	0	0	0	0	0	0	0	0	0	0	0	0	0	0	0	0	0	0	0	0	0	0	0	0	0	0	0	0	0	0	0	0	0	0	0	0	0	0	0	0	0	0	0	6.148e-06	0	0	0	0
Alloprevotella tannerae	0	2.79741e-05	0	0	2.65649e-05	0	0	0	0	0	0	0	0	0	0	0	0	0	0	0	0	6.525e-07	2.51934e-05	0	0	0	0	4.64098e-05	0	0	0	0	0	0	0	0	0	0	0	0	0.000332881	0	0	0	0	6.7229e-06	0	0	0
Alloscardovia omnicolens	0	0	0	0	0	0	0	0	0	0	0	1.55236e-05	0	3.37553e-05	0	0	0	0	0	0	0	6.851e-07	0	0	0	0	0.00192579	0	0	0	0	0	0	0.000786409	0	0	0	0	0	3.68697e-05	0	0	0	0	0	0	0	0	0
Anaerococcus hydrogenalis	7.87598e-05	1.85623e-05	1.41877e-05	0	2.0091e-06	7.61817e-05	0	0.000329802	0	0	0	2.61961e-05	0.000147208	0.000298604	0.000210982	0.000449056	5.16316e-05	6.82173e-05	0	0	7.11073e-05	1.5334e-06	0.000118632	0	0	2.3545e-05	0	2.5474e-06	0.000499744	0	0.000872241	0.000811965	2.63649e-05	5.78951e-05	0	1.00217e-05	0.000516279	0	4.51153e-05	0.000163078	0.000124647	0.000836548	0	0	5.8064e-06	7.3454e-06	0	0	0
Anaerococcus lactolyticus	0.000106707	4.28762e-05	0.000325026	0	1.89749e-05	3.92451e-05	0	0	0	0	0	0	0	0.000205128	0.000223955	0	0	0.00015752	0	4.99215e-05	0	0.000301517	0.000176992	0	0	0	0	8.42972e-05	2.20151e-05	0	0.00403054	0.000186824	0	1.24061e-05	0	0	0	0	0.000172107	2.69432e-05	0	2.731e-05	0	0	6.4895e-06	2.20362e-05	0	0	0.000224547
Anaerococcus mediterraneensis	3.04876e-05	0	0	0	0	0	0	0	0	0	0	0	0	4.1545e-05	2.86772e-05	0	0	2.10853e-05	0	0	0	1.82698e-05	4.7836e-06	0	0	0	0	0	0	0	0.000234333	0.00023353	0	0	0	0	0	0	2.58995e-05	3.26155e-05	0	2.29979e-05	0	0	0	0	0	0	0
Anaerococcus obesiensis	0	0.000398697	0	0	1.89749e-05	0	0	0	0	0	0	0	0	0	2.73116e-05	0	0	0	0	0	0	0	0.000823092	0	0	0	0	7.11894e-05	0	0	9.37334e-05	0	0	0	0	0	0	0	0	0	0	0	0	0	0	0.000348906	0	0	0
Anaerococcus octavius	5.5894e-05	0	0	0	0	0.00048941	0	0.000124084	0	0	0	3.29876e-05	0	7.01071e-05	0.000443131	0.000236043	7.27536e-05	0	2.90131e-05	5.12707e-05	4.50346e-05	4.2738e-06	7.0159e-06	0	0	0	1.86247e-05	2.2232e-06	3.08212e-05	0	0	0.000201195	3.89196e-05	0	6.01812e-05	1.11352e-05	7.72662e-05	0	0.00031163	6.94852e-05	0	0.000106365	0	0	0	0	0	0	0
Anaerococcus prevotii	5.5894e-05	3.3987e-06	0	0	0	0.000115427	0	0	0	0	0	0	0	0.00047517	0.000107198	0.000143928	0	0	5.0587e-05	0	0	1.8922e-06	3.5079e-06	0	0	0	1.17956e-05	6.9476e-06	0.000343436	0	0	0.000201195	7.90947e-05	0	0	2.3384e-05	0.000105363	0	0.000168765	1.55987e-05	0	2.01232e-05	0	0	0	8.092e-07	0	0	0
Anaerococcus sp. Marseille-P3915	0	0	0	0	0	0	0	0	0	0	0	0	0	5.97209e-05	0.000344126	0	0	0	0	0	5.92561e-05	6.0356e-06	4.4647e-06	0	0	0	9.9332e-06	9.263e-07	0.000990681	0	8.33186e-05	0.0008443	3.26422e-05	0	0	0	0.000136972	0	7.43567e-05	9.35923e-05	0	0	0	0	0	0	0	0	0
Anaerococcus tetradius	0	0.00208185	0	0	0.000491414	0	0	0	0	0	0	0	0	0.000142811	2.25321e-05	0	0	0	0	3.37307e-05	0	0.00535856	0.000750382	0	0	7.42573e-05	0.000282475	0.00293512	0	0	0.000676963	0.000161675	0.00018581	0.00149356	0	0	0	0	0	0	0	0	0	0	0	0.000489776	0	0	0
Anaerococcus urinomassiliensis	0	4.60135e-05	0	0	1.4882e-06	0	0	0	0	0	0	0	0	0	4.71125e-05	0	0	0	0	0	0	1.3376e-06	7.6856e-05	0	0	0	4.15951e-05	6.6233e-06	0	0	0.000153619	0.000143711	0	0	0	0	0	0	0	2.1271e-05	0	2.15605e-05	0	0	0	3.13735e-05	0	0	0
Anaerococcus vaginalis	0.000205792	2.8497e-05	0.00036501	4.54225e-05	1.62961e-05	7.27189e-05	0	0	0.000875146	0	0	0	0	0.0010542	0.00145161	0	0	0.000604033	0	6.61122e-05	6.16263e-05	9.13489e-05	0.000154031	0	0	0.000202849	3.1662e-05	6.79472e-05	8.1456e-05	0	0.0127139	0.00150896	7.15618e-05	0.000226756	0	0	0.000305553	0	0.000328339	0.00109758	0	0.00165441	0	0	4.47435e-05	2.43394e-05	0	0	0.00037125
Anaeroglobus geminatus	0	0	0	0	0	0	0	0	0	0	0	0	0	0	0	0	0	0	0	0	0	0	0	0	0	0	0	0	0	0	0	0	0	0	0	0	0	0	0	0	0	0	0	0	0	0	0	0	0
Anoxybacillus pushchinoensis	0	0	0	0	0	0	0	0	0	0	0	0	0	0	0	0	0	0	0	0	0	0	5.7403e-06	0	0	0	0	0	0	0	0	0	0	0	0	0	0	0	0	0	0	0	0	0	0	0	0	0	0
Aquabacterium parvum	0	0	0	0	0	0	0	0	0	0	0	0	0	0	0	0	0	0	0	0	0	0	0	0	0	0	0	0	0	0	0	0	0	0	0	0	0	0	0	0	0	0	0	0	1.02466e-05	0	0	0	0
Arcanobacterium urinimassiliense	0	3.6602e-06	3.22447e-05	0	1.265e-06	0	0	0	0	0	0	0	0	0.000106459	2.45804e-05	0	0	0	0	0	0	1.2724e-06	9.88604e-05	0	0	0	0	1.019e-06	0	0	0.000223919	4.6706e-05	0	0	0	5.51195e-05	0	0	0	0	0	0	0	0	0	7.47e-07	0	0	2.39516e-05
Arthrobacter sp. HMSC06H05	0	0	0	0	0	0	0	0	0	0	0	0	0	0	0.000630898	0	0	0	0	0	0	0	0	0	0	0	0	0	0	0	0	0	0	0	0	0.000109125	0	0	0	0	0	0	0	0	0	0	0	0	0
Atopobium deltae	0	4.07847e-05	0	0	8.51268e-05	0	0	0	0	0	0	0	0	4.1545e-05	0	0	0	0	0	7.55568e-05	1.54066e-05	2.74047e-05	3.9863e-05	0	0	0	1.11748e-05	0.000289667	0	0	0.00214806	0	0	1.58522e-05	0	0	0	0	1.83803e-05	0	0.000552846	1.72484e-05	0	0	7.8557e-06	5.3534e-06	0	0	3.89214e-05
Atopobium minutum	0.000243901	0	3.74038e-05	0	0	0	0	0	0.000200554	0	0	0	0.000248852	0.000150601	0.00267176	0	4.92847e-05	0.000266668	0	0.000534295	0	0.000146582	0	0	0	0.000128592	0.000130994	0	3.52242e-05	0	0.0042154	0	0	0.00066993	0	3.45193e-05	5.97057e-05	0	0	0	0.00306045	0	0	0	0	0	0	0	3.74244e-05
Bacillus cereus	0	0	0	0	0	0	0	0	0	0	0	0	0	0	0	0	0	0	0	0	0	0	0	0	0	0	0	0	0	0	0	0	0	0	0	1.05785e-05	0	0	0	0	0	0	0	0	0	0	0	0	0
Bacillus mycoides	0	0	0	0	0	0	0	0	0	0	0	0	0	0	0	0	0	0	0	0	0	0	0	0	0	0	0	0	0	0	0	0	0	0	0	0	0	0	0	0	0	0	0	0	0	0	0	0	0
Bacillus subtilis	0	0	0	0.000139106	0	7.96445e-05	0.0518135	0.000301502	0.00193261	5.68625e-05	0	4.56006e-05	0	0.000412853	0.000208251	0	0	0.000168683	1.93421e-05	0	9.48098e-05	2.9688e-06	0	0.000578559	3.32227e-05	0	5.15283e-05	0	0.000242166	5.42157e-05	8.07149e-05	0.000154489	0	0	0.000262145	0.000998831	0.000951779	0	7.93695e-05	0.000330409	5.86574e-05	0.00035503	3.93399e-05	0	0	0	0	0.0798479	0
Bacteroides faecis	0	0	0	0	0	0	0	0	0	0	0	0	0	0	0	0	0	0	0	0	0	0	0	0	0	0	0	0	0	0	0	0	0	0	0	0	0	0	0.000213044	0	0	7.33058e-05	0	0	0	0	0	0	0
Bacteroides fragilis	0	0.000452292	0	0	0.000502873	0	0	2.17691e-05	0	0	0	0	0	0	0	0	0	0.000193489	0	1.61907e-05	0	3.41253e-05	0	0	0	0	0.000223496	0.000786002	0	0	0	0	0	0	0	0	0.000906122	0	0	0	0	2.01232e-05	0	0	0	0.000134707	0	0	0
Bacteroides nordii	0	0	0	0	0	0	0	0	0	0	0	0	0	0	0	0	0	0	0	0	0	0	0	0	0	0	6.8291e-06	0	0	0	0	0	0	0	0	0	0	0	0	0	0	0	0	0	0	0	0	0	0
Bacteroides ovatus	0	0	0	0	0	0	0	9.68725e-05	0	0	0	0	0	0	0	0	0	0	0	0	0	0	0	0	0	0	0.000166381	0	0	0	0	0	0	0	0	0	0.000147508	0	9.52434e-05	0	0	9.34289e-05	0	0	6.8311e-06	0	0	0	0
Bacteroides salyersiae	0	0	0	0	0	0	0	0	0	0	0	0	0	0	0	0	0	0	0	0	0	0	0	0	0	0	0.000125406	0	0	0	0	0	0	0	0	0	0	0	0	0	0	0	0	0	0	0	0	0	0
Bacteroides stercoris	0	0	0	0	0	0	0	0	0	0	0	0	0	0	0	0	0	0	0	0	0	6.4597e-06	0	0	0	6.88239e-05	2.42121e-05	0	0	0	0	0	0	0	0	0	0.000235311	0	6.43311e-05	0	0	0	0	0	5.1233e-06	0	0	0	0
Bacteroides thetaiotaomicron	0	0	0	0	0	0	0	0	0	0	0	2.03747e-05	0	0	0	0	0	0	0	0	0	1.2397e-06	0	0	0	0	0.000176935	0	0	0	0	7.90409e-05	0	0	0	0	0.00048467	0	2.33931e-05	0	0	0	0	0	0	0	0	0	0
Bacteroides uniformis	0	0	0	0	0	3.69366e-05	0	1.74153e-05	0	0	0	4.17197e-05	0	0	1.36558e-05	0	0	0	0	0	0	3.16459e-05	1.02049e-05	0	0	0	0.00207976	0	0	0	0	9.34119e-05	0	0	0	0	0.0028448	0	0.000512978	2.55252e-05	0	8.48047e-05	0	0	1.22959e-05	0	0	0	0
Bacteroides xylanisolvens	0	0	0	0	0	0	0	0	0	0	0	4.07494e-05	0	0	0	0	0	0	0	0	0	0	0	0	0	0	4.34576e-05	0	0	0	0	0	0	0	0	0	0.000312577	0	0	0	0	2.87474e-05	0	0	0	0	0	0	0
Bacteroides zoogleoformans	0	2.8758e-06	0	0	3.8694e-06	0	0	0	0	0	0	0	0	0	0	0	0	0	0	0	0	6.1334e-06	0	0	0	0	0	1.1533e-05	0	0	0	0	0	0	0	0	0	0	0	0	0	0	0	0	0	9.337e-07	0	0	0
Barnesiella viscericola	0	0	0	0	0	0	0	0	0	0	0	0	0	0	0	0	0	0	0	0	0	0	0	0	0	0	0	0	0	0	0	0	0	0	0	0	0	0	0	0	0	0	0	0	0	0	0	0	0
Bifidobacterium adolescentis	0	0	0	0	0	0	0	3.37421e-05	0	0	0	0	0	0	2.66288e-05	0	0	0	0	0	0	0	0	0	0	0	9.9332e-06	0	0	0	0	0.000344906	0	0	9.5882e-05	0	0	0	0	0	0	9.91784e-05	0	0	1.50284e-05	0	0	0	0
Bifidobacterium biavatii	0	0	0	0	0	0	0	0	0	0	0	0	0	0	0	0	0	0	0	0	0	0	0	0	0	0	1.36581e-05	0	0	0	0	0	0	0	0	0	0	0	0	0	0	0	0	0	0	0	0	0	0
Bifidobacterium bifidum	0	0	0	0	0	0	0	0	0	0	0	0	0	0	0	0	0	0	0	0	0	0	0	0	0	0	0	0	0	0	0	0	0	0	0	0	0	0	0	0	0	0	0	0	9.5635e-06	0	0	0	0
Bifidobacterium breve	0	0	0	0	0	0	0	0	0	0	0	0	0	0	0	0	0	0	0	0	0	0	0	0	0	0	0.00217971	0	0	0	0	0	0	0	0	0	0	0	0	0	0	0	0	0	0	0	0	0	0
Bifidobacterium dentium	0	3.9216e-06	0	0	0.000124342	0	0	0	0	0	0	0	0	0	0	0	0	0	0	0	0	0	1.11617e-05	0	0	0	0.0456715	2.8717e-06	0	0	0	0	0	0	0	0	0	0	0	0	0	0	0	0	0	0	0	0	0
Bifidobacterium longum	0	0	0	0	0	0	0	2.50345e-05	0	0	0	0	0	0	1.50214e-05	0	0	0	0	0	0	6.525e-07	0	0	0	0	0.432774	0	0	0	0	0.000176046	0	0	1.22403e-05	0	5.97057e-05	0	0	0	0	0	0	0	1.43453e-05	0	0	0	0
Bifidobacterium pseudocatenulatum	0	0	0	0	0	0	0	2.06807e-05	0	0	0	0	0	0	0	0	0	0	0	0	0	0	0	0	0	0	0.000262608	0	0	0	0	0	0	0	0	0	0	0	0	0	0	0	0	0	0	0	0	0	0
Bifidobacterium scardovii	0	0	0	0	0	0	0	0	0	0	0	0	0	0	0	0	0	0	0	0	0	0	0	0	0	0	5.71157e-05	0	0	0	0	0	0	0	0	0	0	0	0	0	0	0	0	0	0	0	0	0	0
Bilophila wadsworthia	0	0	0	0	0	0	0	0	0	0	0	0	0	0	0	0	0	0	0	0	0	0	0	0	0	0	2.42121e-05	0	0	0	0	0	0	0	0	0	0.00028448	0	2.08867e-05	0	0	0	0	0	6.8311e-06	0	0	0	0
Blautia hydrogenotrophica	0	0	0	0	0	0	0	0	0	0	0	0	0	0	0	0	0	0	0	0	0	0	0	0	0	0	0	0	0	0	0	0	0	0	0	0	0	0	0	0	0	0	0	0	0	0	0	0	0
Blautia obeum	0	0	0	0	0	3.11652e-05	0	0.000187214	0	0	0	0	0	0	3.68707e-05	0	0	0	0	0	0	0	0	0	0	0	0.000891502	0	9.0262e-05	0	0	0.000186824	0	0	2.85606e-05	0	0.000523303	0	0.000105269	0	0	0.000165297	0	0	2.2201e-05	0	0	0	0
Blautia producta	0	0	0	0	0	0	0	0	0	0	0	0	0	0	0	0	0	0	0	0	0	0	0	0	0	0	0	0	0	0	0	0	0	0	0	0	0	0	0	0	0	0	0	0	0	0	0	0	0
Bradyrhizobium japonicum	0	0	0	0	0	0	0	0	0	0	0	0	0	0	0	0	0	0	0	0	0	0	0	0	0	0	0	0	0	0	0	0	0	0	0	5.5676e-06	0	0	0	3.26155e-05	0	0	0	0	0	0	0	0	0
Brevibacterium luteolum	0	0	0	0	0	0	0	0	0	0	0	0	0	0	1.84353e-05	0	0	0	0.000220946	0	0	0	0	0	0	1.99227e-05	0	0	0	0	0	0	0	0	0	0	0	0	0	0	0	0	0	0	0	0	0	0	0
Brevibacterium mcbrellneri	0	0	0	0	0	0	0	0	0	0	0	0	0	3.63518e-05	0.00070737	0	0	0	0	4.7223e-05	0	0	0	8.86502e-05	0	0	0	0	0.000147501	0	0	0	0.000163211	0	0	9.57631e-05	0	0	0	0	0	0	0	0	0	0	0	0	0
Brevibacterium paucivorans	0	0	0	0	0	7.27189e-05	0	0	0	0	0	0	0	0	6.55478e-05	0	0	0	0	0	0.000190805	0	0	0	0	0	0	0	0	0	0	0	0.000632757	0	0	0	0	0	0	0	0	0	0	0	0	0	0	0	0
Brevibacterium ravenspurgense	0	0	0	0	0	0	0	0	0	0	0	0	0	0.000511522	0.000107198	0	0	0	0	0	0.000668409	0	0	0	0	0.000123159	0	0	0	0	0	0	0	0	0	0.000128612	0	0	0	0	0	0	0	0	0	0	0	0	0
Brevibacterium sp. HMSC22B09	0	0	0	0	0	0	0	0	0	0	0	0	0	0	0	0	0	0	0	0	0.000273763	0	0	0	0	0	0	0	0	0	0	0	0	0	0	0	0	0	0	0	0	0	0	0	0	0	0	0	0
Bulleidia extructa	0	0	0	0	0	0	0	0	0	0	0	0	0	0	0	0	0	0	0	0	0	0	0	0	0	0	0	0	0	0	0	0	0	0	0	0	0	0	0	0	0	0	0	0	0	0	0	0	0
Burkholderia cepacia	0	0	0	0	0	0	0	0	0	0	0	0	0	0	0	0	0	0	0	0	0	0	0	0	0	0	0	0	0	0	0	0	0	0	0	0	0	0	0	0	0	0	0	0	0	0	0	0	0
Butyricimonas vaginalis	0	0	0	0	0	0	0	0	0	0	0	0	0	0	0	0	0	0	0	0	0	0	0	0	0	0	0	0	0	0	0	0	0	0	0	0	0	0	0	0	0	0	0	0	0	0	0	0	0
Campylobacter gracilis	0	0	0	0	0	0	0	0	0	0	0	0	0	0	0	0	0	0	0	0	0	0	6.697e-06	0	0	0	0	0	0	0	0	0	0	0	0	0	0	0	0	0	3.66609e-05	0	0	0	0	0	0	0	0
Campylobacter hominis	5.08127e-05	1.83008e-05	0	0	1.265e-05	3.57823e-05	0	0	0	0	0	0	0	9.34761e-05	0.000745607	0	0	0	0	1.61907e-05	0	2.5773e-06	0.000399268	1.16645e-05	0	0	2.29705e-05	5.7989e-05	0	0	0	6.1077e-05	0	8.96e-06	0	0	5.26815e-05	0	0.000283224	3.54516e-05	0	0	0	0	0	1.16406e-05	0	0	3.89214e-05
Campylobacter sputorum	0	0	0	0	0	0	0	0	0	0	0	0	0	0	0	0	0	0	0	0	0	0	0	0	0	0	0	0	0	0	0	0	0	0	0	0	0	0	0	0	0	0	0	0	0	0	0	0	0
Campylobacter ureolyticus	7.62191e-05	2.82356e-05	0.000198627	0	9.40562e-05	1.38512e-05	0	0	0.00032818	0	0	0	5.60794e-05	0.000184356	0.00147346	4.02999e-05	6.57129e-05	0.000106667	0	0.000855411	1.54066e-05	0.000201098	0.000184327	0	0	3.98454e-05	4.78034e-05	0.000108567	2.42166e-05	0	0.000164033	0.000100597	1.38102e-05	0.00130747	0	0	0.000105363	0	7.43567e-05	3.68697e-05	0	0.000152361	0	0	7.5142e-06	1.00844e-05	0	0	0.000241013
Capnocytophaga ochracea	0	0	0	0	0	0	0	0	0	0	0	0	0	0	0	0	0	0	0	0	0	0	1.97721e-05	0	0	0	0	0	0	0	0	0	0	0	0	0	0	0	0	0	0.000243428	0	0	0	0	0	0	0	0
Capnocytophaga sputigena	0	0	0	0	0	0	0	0	0	0	0	0	0	0	0	0	0	0	0	0	0	0	6.697e-06	0	0	0	0	0	0	0	0	0	0	0	0	0	0	0	0	5.53046e-05	0.000115848	0	0	0	0	0	0	0	0
Cardiobacterium hominis	0	0	0	0	0	0	0	1.08846e-05	0	0	0	0	0	0	0	0	0	0	0	0	0	0	1.11617e-05	0	0	0	0	0	0	0	0	0	0	0	0	0	0	0	0	0	0.000104117	0	0	0	0	0	0	0	0
Catonella morbi	0	0	0	0	0	0	0	0	0	0	0	0	0	0	0	0	0	0	0	0	0	6.8512e-06	0	0	0	0	0	0	0	0	0	0	0	0	0	0	0	0	0	0	0	0	0	0	0	0	0	0	0
Chlamydia abortus	0	0	0	0	0	0	0	0	0	0	0	0	0	0	0	0	0	0	0	0	0	0	0	0	0	0	0	0	0	0	0	0	0	0	0	0	0	0	0	0	0	0	0	0	0	0	0	0	0
Chlamydia trachomatis	0	0	0	0	0	0	0	0	0	0	0	0	0	0	0	0	0	0	0	0	0.000835511	0	0	0	0	0	0	0	0	0	0	0	0	0	0	0	0	0	0	0	0	0	0	0	0	0	0	0	0
Chryseobacterium aquaticum	0	0	0	0	0	0	0	0	0	0	0	0	0	0	0	0	0	0	0	0	0	0	0	0	0	0	0	0	0	0	0	0	0	0	0	0	0	0	0	0	0	0	0	0	0	0	0	0	0
Citrobacter freundii	0	0	0	0	0	0	0	0	0	0	0	0	0	0	0	4.31785e-05	0	0	0	0	0	0	0	0	0	0	0	0	0	0	0	0	0	0	0	0	0	0	0	0	0	0	0	0	0	0	0	0	0
Citrobacter koseri	0	0	0	0	0	0	0	0	0	0	0	0	0	0	0	0.000218771	0	0	0	0	0	0	0	0	0	0	0	0	0	0	0	0	0	0	0	0	0	0	0	0	0	0	0	0	0	0	0	0	0
Citrobacter youngae	0	0	0	0	0	0	0	0	0	0	0	0	0	0	0	0	0	0	0	0	0	0	0	0	0	0	0	0	0	0	0	0	0	0	0	0	0	0	0	0	0	0	0	0	0	0	0	0	0
Cloacibacterium normanense	0	2.6144e-06	0	0	0	0	0	0	0	0	0	0	0	0	0	0	0	0	0	0	0	0	7.84505e-05	0	0	0	0	0	0	0	0	0	0	0	0	0	0	0	8.18759e-05	0	0	0	0	0	0	0	0	0	0
Clostridiales bacterium KA00274	0	5.7517e-06	2.19264e-05	0	7.5156e-06	0	0	0	0	0	0	9.7022e-06	0	0	1.2973e-05	0	0	4.21707e-05	0	8.2303e-05	0	0.000257049	4.0182e-05	0	0	3.80342e-05	0	0.00266574	0	0	7.29038e-05	0	2.1343e-05	0.000738852	0	0	0	0	0	0.000170168	0	0	0	0	0	0	0	0	5.98791e-05
Clostridiales genomosp. BVAB1	8.63817e-05	0.000140394	0.000150905	0	0.000145549	1.15427e-05	0	0	0	0	0	0	0	0	1.2973e-05	0	0	2.85272e-05	0	5.53184e-05	0	0.000297471	1.91343e-05	0	0	0.00101425	3.8491e-05	0.000167344	0.000484333	0.000178309	0.00011977	0	1.63211e-05	0.000280516	0	1.78164e-05	0	0	0	0	0	0	0	0	0	9.48054e-05	0	0	0.000115267
Clostridioides difficile	0	0	0	0	0	0	0	0	0	0	0	0	0	0	0	0	0	0	0	0	4.14793e-05	9.135e-07	0	0	0	0	0	0	0	0	0	0	0	0	0	0	0	0	0	0	0	0	0	0	0	0	0	0	0
Clostridium perfringens	0	0	0	0	0	0	0	0	0	0	0	0	0	0	0	0	0	0	0	0	0	0	0	0	0	0	0	0	0	0	0	0	0	0	0	0	0	0	0	0	0	0	0	0	0	0	0	0	0
Collinsella vaginalis	0	0	0	0	0	0	0	0	0	0	0	0	0	0	0	0	0	0	0	0	0	0	0	0	0	0	0	6.021e-07	0	0	0	0	0	0	0	0	0	0	0	0	0	0	0	0	0	0	0	0	0
Comamonas terrigena	0	0	0	0	0	0	0	0	0	0	0	0	0	0	0	0	0	0	0	0	0	0	0	0	0	0	0	0	0	0	0	0	0	0	0	0	0	0	0	0	0	0	0	0	0	0	0	0	0
Corynebacterium accolens	0	3.29415e-05	0	0	8.0364e-06	0.000160443	0	5.76881e-05	0.000455805	0	0	0	0	0	0.00011266	0	2.81627e-05	0	0	0.000383181	0	0	0.000589973	0	0	0	0	0	0	0	0	0	0	0	9.18019e-05	0	0	0	2.00512e-05	0.000280777	6.15903e-05	0.000125051	0	0	0	9.5241e-06	0	0	0
Corynebacterium amycolatum	0	0	0.000279884	0	0	0.000590985	0	0	0	0	0	0	0	0.000368711	0.00225799	0	0	0	0.000306498	7.55568e-05	0.000241765	0	0	6.64877e-05	0	0.000134025	0	0	0.00385925	5.78301e-05	0	0.00152693	0.000286247	2.20553e-05	0	8.85252e-05	0.000249359	0	4.51153e-05	0	0	0	0	0	0	0	0	0	0.00025748
Corynebacterium appendicis	0	0	0	0	0	0	0	0	0	0	0	0	0	0	1.16074e-05	0	0	0	1.85982e-05	0	0	0	0	0	0	0	0	0	0	0	0	0	0	0	0	0	0	0	0	0	0	0	0	0	0	0	0	0	0
Corynebacterium aurimucosum	0.000688513	0	0.00115694	0	0	0.0256398	0	0.00049307	0.00448512	0	0	0.000350251	0.00047317	0.010233	0.0125326	0.000713885	0.000168976	0	0.00151538	0.00173106	0.00278741	2.5773e-06	0.000121822	0.000561063	0	0.00106134	3.35244e-05	0	0.0011624	5.90349e-05	0	0.00931964	0.00353541	7.8572e-05	0.000143823	0.000418128	0.000621642	0	0.00270942	0.000650892	0.000497121	0.000794865	0	3.49522e-05	0.000218594	0	0	0	0.00188918
Corynebacterium coyleae	0	0	0	0	0	0	0	0	0	0	0	0	0	0.000511522	0.00304866	0	0	0	0	0	0.000572414	0	0	0	0	0.000146703	0	0	0.0101116	2.8915e-05	0	5.02987e-05	0	0	0	0.000391961	0	0	0	0	0	0	0	0	0	0	0	0	0
Corynebacterium fournierii	0	0	0	0	0	0	0	0	0	0	0	0	0	2.59656e-05	3.14083e-05	0	0	0	1.19028e-05	0	2.25173e-05	0	0	0	0	0	0	0	0	0	0	0	0	0	0	0	0	0	0	0	0	0	0	0	0	0	0	0	0
Corynebacterium genitalium	0	0	0	0	0	0	0	0	0	0	0	3.68685e-05	0	7.53002e-05	0.000785209	0	0	0	4.98431e-05	0	0	8.482e-07	0	0	0	0	0	0	0	1.92767e-05	0	0	0	0	0	0	0	0	0	2.97794e-05	0	0	0	0	0	0	0	0	0
Corynebacterium glucuronolyticum	0	0	0	0	0	0	0	0.000998114	0.000856914	0	0	0	0	0.00420643	2.25321e-05	3.45428e-05	0	0	0	0	2.13322e-05	0	4.7836e-06	0	0	0	0	0	0	0	0	0	0	0	0	0	0	0	0.000247299	0.00218666	0.000237562	0.00906548	0	0	0	0	0	0	0
Corynebacterium glutamicum	0	0	0	0	0	0	0	0	0	0	0	0	0	0	0	0	0	0	0	0	0	0	0	0	0	0	0	0	0	0	0	0	0	0	0	0	0	0	0	0	0	0	0	0	0	0	0	0	0
Corynebacterium jeikeium	0	0	0.000891243	0	0	0	0	0	0.000218787	0	0	0	0	0.00544758	0.0228844	0	0	0	0.000120516	0.000257703	0.000479974	4.8284e-06	0	0.000149306	0	5.07123e-05	0	0	0.00250312	0	0	0.00371851	0.00156808	0	0	0.000692612	0.000231798	0	0	0	0	0	0	0	0	0	0	0	0.000591306
Corynebacterium kroppenstedtii	0	0	0	0	0	7.15646e-05	0	0	0	0	0	0	0	0	0	0	0	0	0	0	0	0	0	0	0	0	0	0	0	0	0	0	0	1.5163e-05	0	0	0	0	3.25833e-05	0	0	0	0	0	0	0	0	0	0
Corynebacterium lactis	0	0	0	0	0	0	0	0	0	0	0	0	0	0	0	0	0	0	0	0	0	0	0	0	0	0	0	0	0	0	0	0	0	0	0	0	0	0	0	0	0	0	0	0	0	0	0	0	0
Corynebacterium lipophiloflavum	0	0	0	0	0	0	0	0	0	0	0	0	0	0	3.48223e-05	0	0	0	9.671e-06	0	0	0	0	0	0	0	0	0	0	0	0	0	0	0	0	0	0	0	0	0	0	0	0	0	0	0	0	0	0
Corynebacterium matruchotii	0	0	0	0	0	0	0	1.1973e-05	0	0	0	0	0	0	0	0	0	0	0	0	0	0	0.000112254	0	0	0	0	0	0	0	0	0	0	0	0	0	0	0	0	0	0.00157642	0	0	1.47685e-05	0	0	0	0	0
Corynebacterium minutissimum	0	0	0	0	0	0	0	0	0.000237019	0	0	0	0	0	2.32149e-05	0	0	0	0	0	1.30363e-05	0	0	0	0	0	0	0	0	0	0	0	0	0	0	0	0	0	0	0	0	0	0	0	0	0	0	0	0
Corynebacterium mucifaciens	0	0	0	0	0	0	0	0	0	0	0	1.64938e-05	0	3.89484e-05	1.91181e-05	0	0	0	1.63664e-05	0	0	0	0	0	0	0	0	0	0	0	0	0	0	0	0	0	0	0	0	2.41071e-05	0	0	0	0	0	0	0	0	0
Corynebacterium otitidis	0	0	0	0	0	0	0	0	0	0	0	0	0	0	0	0	0	0	0	0	0	0	0	0	0	0	0	0	0	0	0	0	0	0	0	0	0	0	0	0	0	0	0	0	0	0	0	0	0
Corynebacterium pseudodiphtheriticum	0	0	0	0	0	0	0	0	0	0	0	0	0	0	0	0	0	0	0	0	0	0	0	0	0	0	0	0	0	0	0	0	0	0	0	0	0	0	0	0	0	0	0	0	0	0	0	0	0
Corynebacterium pseudogenitalium	6.85972e-05	0	6.19098e-05	0	0	0.000963814	0	0.000139322	0.000783985	0	0	6.50051e-05	0	0.000493346	0.00260143	0	0	0	3.49645e-05	0.000126827	0.000357907	3.915e-07	1.56263e-05	0	0	3.62231e-05	0	0	5.28363e-05	0	0	0.000301792	4.51969e-05	0	1.22403e-05	6.6811e-06	0	0	0.000101092	5.53046e-05	9.97176e-05	0.000221355	0	0	1.63946e-05	0	0	0	0.000116764
Corynebacterium pyruviciproducens	0	4.3922e-05	0	0	8.9294e-06	1.7314e-05	0	7.94573e-05	0.00291715	1.54518e-05	0	0	0	7.53002e-05	0.00080501	0.000207257	5.63253e-05	2.23257e-05	0	4.85722e-05	5.57007e-05	0	0.000211753	5.36567e-05	0	0	0	0	0	0	0	0	0	0.000316356	7.54816e-05	0	0	0	0.000192993	5.67226e-05	0.000690691	0.00174209	0	0	0	1.6185e-06	0	0	0
Corynebacterium riegelii	0	0	0	0	0	0	0	0	0	0	0	0	0	0.00194742	0	0	0	0	0	0	0.000647077	0	0	0	0	0	0	0	0.00301827	0	0	0	0	0	0	0.00048327	0	0	0	0	0	0	0	0	0	0	0	0	0
Corynebacterium singulare	0	0	0	0	0	0	0	0	0	0	0	0	0	0.00017397	2.73116e-05	0	0	0	0	0	0.00122423	0	0	0	0	0	0	0	0	0	0	0	0	0	0	0	0	0	0	0	0	0	0	0	0	0	0	0	0
Corynebacterium sp. HMSC062E11	0	0	7.8677e-05	0	0	0	0	0	0	0	0	0	0	9.86693e-05	0.000710784	0	0	0	8.40637e-05	0	0	3.0667e-06	0	0	0	0	0	0	0.00056799	0	0	0.000125747	0.000178277	0	0	0	0	0	0	0	0	0	0	0	0	0	0	0	0.000119758
Corynebacterium sp. HMSC068H04	0	0	0.000188309	0	0	0	0	0	0	0	0	0	0	0.00017397	0.000878751	0	0	0	0.00012126	0	0	0	0	0	0	0	0	0	0.000319219	0	0	0.000107783	0.000244817	0	0	0	0	0	0	0	0	0	0	0	0	0	0	0	0.00029191
Corynebacterium striatum	0	0	1.8057e-05	0	0	4.38622e-05	0	0	0	0	0	0	0	7.78968e-05	4.98437e-05	0	0	0	0	0	1.8962e-05	0	3.28472e-05	0	0	0	0	0	4.62318e-05	0	0	9.34119e-05	1.50656e-05	0	0	0	0	0	0	2.41071e-05	0	1.86858e-05	0	0	0	0	0	0	2.84426e-05
Corynebacterium tuscaniense	0	0	0	0	0	0	0	0	0.000218787	0	0	0	0	0.000205128	2.38977e-05	0	0	0	0	0	4.50346e-05	0	0	3.616e-05	0	0	0	0	0.00017392	4.0963e-05	0	0.000147303	0.000124292	0	0	0.000273927	0	0	0	0	0	0	0	0	0	0	0	0	0
Corynebacterium urealyticum	0	0	2.06366e-05	0	0	0.000262019	0	0	0	0	0	0	0	5.45278e-05	0.000208934	4.60571e-05	0	0	4.0172e-05	0	5.33305e-05	0	0	0	0	2.3545e-05	0	0	0.000339033	0	0	0.000158082	5.90071e-05	0	0	1.28055e-05	5.61936e-05	0	0	0	0	0	0	0	0	0	0	0	0
Corynebacterium urinapleomorphum	0	0	0	0	0	0	0	0	0	0	0	0	0	0	0	0	0	0	0	0	0	0	0	0	0	0	0	0	0	0	0	0	0	0	0	0	0	0	0	0	0	0	0	0	0	0	0	0	0
Corynebacterium xerosis	0	0	0	0	0	0	0	0	0	0	0	0	0	0	9.14939e-05	0	0	0	0	0	0	0	0	0	0	0	0	0	0	0	0	0	0	0	0	0	0	0	0	0	0	0	0	0	0	0	0	0	0
Criibacterium bergeronii	0	0.000143269	0.000141876	0	0.000342219	0	0	0	0	0	0	0	0	7.27037e-05	0.000258777	0	0	1.9845e-05	0	0	0	3.71921e-05	2.71069e-05	0	0	0	0	0.000151272	0	0	0.00116386	0.000114968	1.50656e-05	0	0	0	0	0	0	0	0	0	0	0	0	1.66205e-05	0	0	0.000715555
Cronobacter sakazakii	0	0	0	0	0	0	0	0	0	0	0	0	0	0	0	0	0	0	0	0	0	0	0	0	0	0	0	0	0	0	0	0	0	0	0	0	0	0	0	0	0	0	0	0	0	0	0	0	0
Curtobacterium flaccumfaciens	0	0	0	0	0	0	0	0	0	0	0	0	0	0	0	0	0	0	0	0	0	0	0	0	0	0	0	0	0	0	0	0	0	0	0	0	0	0	0	0	0	0	0	0	0	0	0	0	0
Cutibacterium acnes	2.54064e-05	0	0	6.2456e-05	3.9438e-06	0.00197842	0	0.00240549	0.00824096	6.7988e-06	0	0.001336	5.60794e-05	0.0021889	0.00489287	0.00104492	0.00126263	0	1.93421e-05	0.00100922	0.000223988	1.5334e-06	0.000305829	0.000281115	1.33701e-05	0.00136923	3.41453e-05	6.948e-07	0.000176121	5.90349e-05	0	0.00905018	0.0012743	2.4123e-05	0.0009782	0.000565114	9.13146e-05	0	0.00188565	0.00330126	0.000951716	0.000957287	7.025e-06	0.000716274	1.05882e-05	1.5562e-06	0	0	5.83821e-05
Cutibacterium avidum	3.81096e-05	0	0	0	0	0.000106193	0	3.26537e-05	0.000218787	0	0	2.03747e-05	0	0	0.000256729	0	3.98971e-05	0	0	2.15877e-05	2.60727e-05	0	1.11617e-05	1.98297e-05	0	0	7.4499e-06	0	5.50378e-05	0	0	0	0	0	1.02002e-05	1.67029e-05	4.91694e-05	0	4.92927e-05	0.000120536	0	4.59958e-05	0	0	3.68878e-05	0	0	0	0
Cutibacterium granulosum	0	0	0	0	0	5.07878e-05	0	0.000166534	0	0	0	0.000100903	0	0.000103862	0.000431523	0.000146807	0	0	0	0	3.55537e-05	0	0	0	0	0	0	0	0	0	0	0	0	0	0	3.45193e-05	0	0	7.26858e-05	0.000143225	1.61308e-05	3.01847e-05	0	7.8766e-06	0	0	0	0	0
Dakarella massiliensis	0	0	0	0	0	0	0	0	0	0	0	0	0	0	0	0	0	0	0	3.77784e-05	3.9109e-05	0	0	0	0	0	0	0	9.0262e-05	0	0	0	0	5.03136e-05	0	0	0	0	0	0	0	0	0	0	0	0	0	0	0
Delftia tsuruhatensis	0	0	0	6.2456e-05	8.929e-07	3.80908e-05	0	0	0	8.0349e-06	0	0	0	2.59656e-05	0	7.77213e-05	0.000103263	0	0	2.83338e-05	0	1.566e-06	0	0	0	2.89785e-05	0	0	0.000107874	3.97582e-05	0	0	0	1.92984e-05	0	0	0	0	2.84059e-05	2.41071e-05	6.45231e-05	0	0	1.3784e-05	5.4649e-06	0	0	0	0
Dermabacter hominis	0	0	5.80404e-05	0	0	0	0	4.7892e-05	0	0	0	0	0	0.000199935	0.000288137	0	0	0	4.90991e-05	0	0.000124438	0	0	0	0	0	0	0	7.26499e-05	0	0	5.02987e-05	0.00010546	0	0	1.94867e-05	0	0	0	0.000236817	0	3.01847e-05	0	0	0	0	0	0	5.38912e-05
Dermabacter vaginalis	0	0	0	0	0	0	0	2.06807e-05	0	0	0	0	0	0	7.64725e-05	0	0	0	0	0	4.97751e-05	0	0	0	0	0	0	0	0	0	0	0	0	0	0	0	0	0	0	0	0	0	0	0	0	0	0	0	0
Desulfovibrio desulfuricans	0	0	0	0	0	0	0	0	0	0	0	0	0	0	0	0	0	0	0	0	0	0	0	0	0	0	0	0	0	0	0	0	0	0	0	0	0	0	0	0	0	0	0	0	0	0	0	0	0
Desulfovibrio fairfieldensis	0	0	0	0	0	0	0	0	0	0	0	0	0	0	0	0	0	0	0	0	0	0	0	0	0	0	0	0	0	0	0	0	0	0	0	0	0	0	0	0	0	0	0	0	0	0	0	0	0
Desulfovibrio piger	0	0	0	0	0	0	0	0	0	0	0	0	0	0	0	0	0	0	0	0	0	0	0	0	0	0	0	0	0	0	0	0	0	0	0	0	0	0	0	0	0	0	0	0	0	0	0	0	0
Dialister invisus	8.13004e-05	7.0589e-06	0	0	1.03432e-05	0	0	0	0	0	0	0	0	0	7.30585e-05	0	0	1.36435e-05	0	9.84937e-05	0	4.62617e-05	2.96581e-05	0	0	0	5.09075e-05	4.54834e-05	0	0	0	0.000122154	0	9.64919e-05	0	0	0	0	0	0	3.3728e-05	0	0	0	0	7.47e-07	0	0	0
Dialister micraerophilus	0.000731704	0.00294722	0.000345663	9.08451e-05	0.00113537	2.07768e-05	0	0	0.000382876	0	0	2.13449e-05	0.000161228	0.000257059	0.00297014	5.75714e-05	0.000213567	0.00320869	2.15739e-05	0.00168384	0.000255986	0.0087093	0.00112509	0	0	0.000255373	0.00305631	0.00505037	0.000266383	2.04815e-05	0.00236416	0.00012934	6.02626e-05	0.004338	0	0	0.000161557	0	8.10405e-05	0.000102101	4.98588e-05	0.000666939	6.5567e-06	0	1.74192e-05	0.00167195	0	0	0.000324844
Dialister pneumosintes	0	0	0	0	0	0	0	0	0	0	0	0	0	0	0	0	0	0	0	0	0	0	0	0	0	0	0	0	0	0	0	0	0	0	0	0	0	0	0	0	0	0	0	0	0	0	0	0	0
Dorea longicatena	0	0	0	0	0	0	0	1.63268e-05	0	0	0	0	0	0	0	0	0	0	0	0	0	1.71932e-05	0	0	0	4.89012e-05	0.000223496	0	0	0	0	0.000384426	0	0	0	0	0.000604081	0	3.67606e-05	0	0	7.18684e-05	0	0	1.33206e-05	0	0	0	0
Eggerthella lenta	0	0	0	0	0	0	0	0	0	0	0	0	0	0	0	0	0	0	0	0	0	0	0	0	0	0	2.17288e-05	0	0	0	0	0	0	0	0	0	0	0	0	0	0	0	0	0	0	0	0	0	0
Eggerthia catenaformis	0	0	0	0	7.441e-07	0	0	0	0	0	0	0	0	0	0	0	0	0	0	0	0	2.4795e-06	0	0	0	0	0	9.727e-07	0	0	0	0	0	0	0	0	0	0	0	0	0	0	0	0	0	0	0	0	0
Eikenella corrodens	0	0	0	0	0	0	0	0	0	0	0	0	0	0	0	0	0	0	0	0	0	0	0	0	0	0	0	0	0	0	0	0	0	0	0	0	0	0	0	0	0	0	0	0	0	0	0	0	0
Enterobacter asburiae	0	0	0	0	0	0	0	0	0	0	0	0	0	0	0	0	0	0	0	0	0	0	0	0	0	0	0	0	0	0	0	0	0	0	0	0	0	0	0	0	0	0	0	0	0	0	0	0	0
Enterobacter cloacae	0	0	0	0	0	0	0	0	0	0	0	0	0	0	0	0	0	0	0	0	0	0	0	0	0	0	0	0	0	0	0	0	0	0	0	0	0	0	0	0	0	0	0	0	0	0	0	0	0
Enterococcus avium	0	0	0	0	0	0	0	0	0	0	0	0	0	0	0	0	0	0	0	0	0	0	0	0	0	0	0	0	0	0	0	0	0	0	0	0	0	0	0	0	0	0	0	0	0	0	0	0	0
Enterococcus durans	0	0	0	0	0	0	0	0	0	0	0	0	0	0	0	0	0	0	0	0	0	0	0	0	0	0	0	0	0	0	0	0	0	0	0	0	3.86331e-05	0	0	0	0	0	0	0	0	0	0	0	0
Enterococcus faecalis	0	0	0	0.000255502	0	0.000311652	0.0673575	0.000292794	0.00355528	0.000127323	0	5.53028e-05	0	0.000999675	0.000301793	0.000713885	0	0.000343567	2.23178e-05	0	9.00693e-05	2.5121e-06	0	0.000465414	6.5635e-05	0	0.000107402	0	0.000521759	5.30109e-05	0.000127582	0.000334127	0	0	0.000269285	0.00105061	0.00882942	0	0.000210538	0.000618277	7.47882e-05	0.000424024	6.74399e-05	0	0	0	0	0.10076	0
Enterococcus faecium	0	0	0	0	0	0	0	0	0	0	0	0	0	0	0	0	0	0	0	0	0	0	0	0	0	0	0	0	0	0	0	0	0	0	0	0	0	0	0	0	0	0	0	0	0	0	0	0	0
Enterococcus hirae	0	0	0	0	0	0	0	0	0	0	0	0	0	0	0	0	0	0	0	0	0	0	0	0	0	0	0	0	0	0	0	0	0	0	0	0	0	0	0	0	0	0	0	0	0	0	0	0	0
Eremococcus coleocola	0	0	0	0	0	0	0	0	0	0	0	0	0	6.23174e-05	0	0	0	0	0	0	0	0	0	0	0	0	0	0	0	0	0	0.000114968	4.01751e-05	0	0	0	0	0	0	0	0	0	0	0	0	0	0	0	0
Erwinia rhapontici	0	0	0	0	0	0	0	0	0	0	0	0	0	0	0	0	0	0	0	0	0	0	0	0	0	0	0	0	0	0	0	0	0	0	0	0	0	0	0	0	0	0	0	0	0	0	0	0	0
Erysipelatoclostridium ramosum	0	0	0	0	0	0	0	2.28576e-05	0	0	0	0	0	0	0	0	0	0	0	0	0	0	0	0	0	0	4.2216e-05	0	0	0	0	0	0	0	0	0	0	0	0	0	0	0	0	0	0	0	0	0	0
Escherichia coli	0.00171239	0.00014876	0.000641024	0	4.65072e-05	0	0	0.000952399	0	0.000878897	0	0	0.00216957	0	0.000757897	0.0861584	0.00175782	0	0	0.0014909	0.0021344	0	0.000308381	0.000973986	0.000639334	0.00140546	0	3.38115e-05	0	0	0	0	0.000912727	0.000361845	0.00100064	0.000761651	0.0503881	0	0	0	0.00115848	0.00256714	0.000474421	0.000351491	0.000460073	4.22671e-05	0	0	0.000532924
Escherichia fergusonii	0	0	0	0	0	0	0	0	0	0	0	0	0	0	0	0.000233164	0	0	0	0	3.31834e-05	0	0	0	0	0	0	0	0	0	0	0	0	0	0	2.39408e-05	0.000526815	0	0	0	0	0	0	0	0	0	0	0	0
Escherichia sp. KTE114	0	0	0	0	0	0	0	0	0	0	0	0	0	0	0	3.45428e-05	0	0	0	0	0	0	0	0	0	0	0	0	0	0	0	0	0	0	0	0	0	0	0	0	0	0	0	0	0	0	0	0	0
Ezakiella coagulans	0.000828248	0.000384579	0.00230356	0	3.67593e-05	5.07878e-05	0	0	0	0	0	0	0	8.04933e-05	0.00203813	9.49927e-05	0	0	8.1832e-06	0	2.60727e-05	6.3618e-06	0.00206937	0	0	5.25235e-05	0.000132235	4.73361e-05	0	0	0.000499911	0.000696997	0.000102949	4.20429e-05	0	0	6.32178e-05	0	0.000345049	2.1271e-05	0	0	8.43e-06	0	0	4.63756e-05	0	0	0.00273947
Ezakiella massiliensis	0	9.9347e-06	0	0	8.0364e-06	0	0	0	0	0	0	0	0	0	4.09674e-05	8.34785e-05	0	0	0	0	3.67388e-05	3.18416e-05	5.51705e-05	0	0	0	4.40784e-05	2.24638e-05	2.86197e-05	0	4.4263e-05	0.000750888	0	9.6492e-06	0	0	0	0	0	0	0	0	0	0	0	1.1205e-06	0	0	0
Facklamia hominis	0	4.9674e-06	2.96651e-05	0	1.6371e-06	0	0	0	0	0	0	0	0	0.000267446	0.000632946	0	0	0	0	0	3.79239e-05	0	7.0159e-06	0	0	0	6.8291e-06	1.4358e-06	5.50378e-05	0	0	0.000643105	2.51094e-05	0	0	0	7.0242e-05	0	0	0	0	0	0	0	0	8.715e-07	0	0	2.24547e-05
Facklamia ignava	0	0	0	0	0	0	0	0	0	0	0	0	0	0.000394677	0	0	0	0	0	0	0.000228728	0	0	0	0	0	0	0	0	0	0	0.000912563	0	0	0	1.44758e-05	0	0	0	0	0	0	0	0	0	0	0	0	0
Faecalibacterium prausnitzii	0	2.69284e-05	0	0	2.03143e-05	2.19311e-05	0	3.91844e-05	0	0	0	3.39579e-05	0	0	6.14511e-05	0	0	0	0	0	0	0.000191833	1.69019e-05	5.36567e-05	0	4.89012e-05	0.000556257	2.30196e-05	6.60454e-05	0	0	0.000865857	0	0	7.24215e-05	0	0.00188951	0	0.000454495	0	0	0.000416837	0	0	5.08915e-05	1.5251e-05	0	0	3.89214e-05
Fannyhessea vaginae	3.04876e-05	0.0311425	0.00103441	0	0.0904229	0	0	0	0.00091161	0	0	0	0	0	0	0	0	0.000369614	0	0	0	0.0503865	0.00393974	3.26606e-05	0	0.000249939	0	0.0363945	0	2.04815e-05	0.00311143	0	0.000287503	0.00144462	0	0.000260565	0	0	1.83803e-05	0	0	0	0	0	5.8064e-06	0.00294301	0	0	0.00090118
Fenollaria massiliensis	0.00205792	0.000378566	0.00012382	0	3.95125e-05	0.000109656	0	0	0.000401109	0	0	0	0.000112159	0.00104382	0.00368024	0	0	6.82173e-05	9.671e-06	0.00170947	2.25173e-05	0.00145082	0.00441268	3.03277e-05	0	2.3545e-05	4.84242e-05	7.20231e-05	0	1.32527e-05	0.0131409	0.00196884	0.000833633	0.000351506	0	0	0.000273944	0	0.000821266	1.70168e-05	0	0	9.78815e-05	0	0	3.2743e-05	0	0	0.00049999
Filifactor alocis	0	0	0	0	0	0	0	0	0	0	0	0	0	0	2.18493e-05	0	0	0	0	0	0	0	0	0	0	0	0	5.095e-07	0	0	0	0	0	0	0	0	0	0	0	0	0	0	0	0	0	0	0	0	0
Finegoldia magna	0.000726622	0.000524188	0.00018186	0.000190207	0.000148079	0.00129624	0	0.00206915	0.00499562	1.29795e-05	0	0.000362864	0.000420595	0.00374424	0.00787871	0.0023374	0.00146446	0.00123163	0.000151761	0.00166495	0.000520269	6.69783e-05	0.00181297	0.000176134	1.17495e-05	0.000458222	0.000328415	0.000131726	0.0016071	9.03595e-05	0.0035853	0.00419635	0.000655356	0.00162037	0.000285606	0.000131953	0.00159098	0	0.00157904	0.0129001	0.00141951	0.00817288	0	2.85525e-05	9.05117e-05	0.000155	0	0	0.000615257
Fusobacterium gonidiaformans	0	0	0.000285043	0	0	0	0	0	0.000984539	0	0	0	0	0	0	0	0	0.100821	0	0	0	0	0	0	0	0	0	1.9916e-06	0	0	0.000697793	0	0	4.06644e-05	0	0	0	0	0	0	0	0	0	0	0	0	0	0	0.000288917
Fusobacterium necrophorum	0	0	0	0	0	0	0	0	0	0	0	0	0	0	0	0	0	0.00098481	0	0	0	0	0	0	0	0	0	0	0	0	0	0	0	0	0	0	0	0	0	0	0	0	0	0	0	0	0	0	0
Fusobacterium nucleatum	0.000663106	0	0.000248929	0	0	0	0	2.17691e-05	0	0	0	0	0	0.000171373	0.00064114	0	2.58158e-05	0	0	0.000376435	1.42215e-05	4.567e-07	0.000133302	0	0	0	7.4499e-06	0	0	0	0	9.34119e-05	0	0	0	0	0	0	0	4.53781e-05	0.000328481	0	0	7.8766e-06	5.4649e-06	0	0	0	0.000520948
Fusobacterium periodonticum	0	0	0	0	0	0	0	0	0	0	0	2.81365e-05	0	0	0	0	0	0	0	0	0	0	7.0159e-06	0	0	0	0	0	0	0	0	0	0	0	0	0	0	0	0	5.81407e-05	0	0	0	0	0	0	0	0	0
Gardnerella vaginalis	0.378585	0.419625	0.0999224	0	0.564359	0.00145322	0	0	0.047112	1.54518e-05	0	0	0.0713925	0	2.936e-05	6.90856e-05	0	0.384374	0.000101174	0	0.00157858	0.101232	0.490674	0.00239239	7.2928e-06	0.0225217	0	0.367516	0.338157	1.80719e-05	0.0929731	0	0	0.0552781	0	0.42135	0.000105363	0	0.00044614	0	0.000431132	0	5.62e-06	8.36884e-05	0.000177608	0.652543	0	0	0.0691289
Gemella asaccharolytica	0.000602131	0.0004936	0	0	2.29187e-05	0	0	0	0.000401109	0	0	0	0	0	1.02419e-05	0	0	0.00117458	0	0	0	7.90494e-05	0.000664916	0	0	0	0	0.000205416	0	0	0.00258548	0	0.000208408	0	0	0	0.00078671	0	0	0	0	0	0	0	0	0.000247378	0	0	0
Gemella bergeri	0	0	0	0	0	0	0	0	0	0	0	0	0	0	0	0	0	0	0	0	0	0	0	0	0	0	0	0	0	0	0	0	0	0	0	0	0	0	0	0	0	0	0	0	0	0	0	0	0
Gemella haemolysans	0.000767273	0	0	0	0	0	0	0	0.0492634	0	0	0.00025711	0	0	8.1935e-06	0	0	0	0	0	4.74049e-05	0	0	0	0	0	0	0	0	0	0	0	0	0	1.42803e-05	0	0	0	0	7.51575e-05	0.000225831	0.000761805	0	0	0	0	0	0	0
Gemella morbillorum	0	0	0	0	0	0	0	0	0	0	0	0	0	0	0	0	0	0	0	0	0	0	9.2482e-06	0	0	0	0	0	0	0	0	0	0	0	0	0	0	0	0	0	1.75972e-05	3.44968e-05	0	0	0	0	0	0	0
Gemella sanguinis	0	0	0	0	0	0	0	0	0.000309947	0	0	7.66478e-05	0	0	0	0	0	0	0	0	1.30363e-05	0	0	0	0	0	0	0	0	0	0	0	0	0	0	0	0	0	0	0.000155987	0	0	0	0	0	0	0	0	0
Geobacillus stearothermophilus	0	0	0	0	0	0	0	0	0	0	0	0	0	0	0	0	0	0	0	0	0	0	0	0	0	0	0	0	0	0	0	0	0	0	0	0	0	0	0	0	0	0	0	0	0	0	0	0	0
Gleimia europaea	0	0	0	0	0	0	0	0	0	0	0	0	0	3.89484e-05	0.000443813	0	0	0	0	0	6.28115e-05	0	0	0	0	0	0	6.948e-07	3.74257e-05	0	0	0.000276643	0	0	0	2.28272e-05	0	0	0	0	0	0	0	0	0	0	0	0	0
Globicatella sanguinis	0	0	0	0	0	0	0	0	0	0	0	0	0	0.000140214	0	0	0	0	0.000119028	0	0.000180138	0	0	2.21626e-05	0	5.79569e-05	0	0	0	0	0	0	0	0	0	0	0	0	0	0	0	0	0	0	0	0	0	0	0
Granulicatella elegans	0	0	0	0	0	0	0	0	0.00140388	0	0	0	0	0	1.02419e-05	0	0	4.58916e-05	0	0	2.13322e-05	2.9362e-06	0.000118313	0	0	0	0	0	0	0	0	0	0	0	0	0	0	0	0	4.11239e-05	0	9.91784e-05	0	0	0	0	0	0	0
Haemophilus haemolyticus	0	0	0	0	0	0	0	0	0	0	0	1.45534e-05	0	0	0	0	0	0	0	0	0	0	0	0	0	0	0	0	0	0	0	0	0	0	0	0	0	0	0	0	4.25266e-05	0.000770429	0	0	0	0	0	0	0
Haemophilus influenzae	0	0	0	0	0	0	0	0	0	0	0	0	0	0	0	0	0	0	0	0	0	1.09292e-05	0	0	0	0	0	0	0	0	0	0	0	0	0	0	0	0	0	0	5.7191e-05	7.61805e-05	0	0	0	0	0	0	0
Haemophilus parahaemolyticus	0	0	0	0	0	0	0	0	0	0	0	8.05287e-05	0	0	0	0	0	0	0	0	0	0	0	0	0	0	0	0	0	0	0	0	0	0	1.22403e-05	0	0	0	0	0.00016166	1.75972e-05	2.731e-05	0	0	0	0	0	0	0
Haemophilus parainfluenzae	0	0	0	0	0	0	0	0.000107757	0.00315417	0	0	0.000197926	0	0	0	0	0	0	0	0	0	0	0.000141275	0	0	0	0	0	0	0	0	0	0	0	6.12013e-05	0	0	0	0	0.000442436	0.000542581	0.00121458	0	0	0	0	0	0	0
Hafnia alvei	0	0	0	0	0	0	0	0	0	0	0	0	0	0	0	0	0	0	0	0	0	0	0	0	0	0	0	0	0	0	0	0	0	0	0	0	0	0	0	0	0	0	0	0	0	0	0	0	0
Herbaspirillum seropedicae	0	0	0	0	0	0	0	0	0	0	0	0	0	0	0	0	0	0	0	0	0	0	0	0	5.267e-06	0	0	0	0	2.53007e-05	0	0	1.63211e-05	0	0	0	0	0	0	0	3.22616e-05	0	6.0883e-06	0	0	0	0	0	0
Janibacter massiliensis	0	0	0	0	0	0	0	0	0	0	0	0	0	0	0	0	0	0	0	0	0	0	0	0	0	0	0	0	0	0	0	0	0	0	0	0	0	0	0	0	0	0	0	0	0	0	0	0	0
Janthinobacterium lividum	0	0	0	0	0	0	0	0	0	0	0	0	0	0	0	0	0	0	0	0	0	0	0	0	0	0	0	0	0	0	0	0	0	0	0	0	0	0	0	0	0	0	0	0	0	0	0	0	0
Jonquetella anthropi	0	0	0	0	0	0	0	0	0.000218787	0	0	0	0	0	2.32149e-05	0	0	0	0	7.01599e-05	0	0	0	0	0	0	0	0	0	0	0	0	2.25985e-05	0	0	0	0	0	0	0	0	0	0	0	0	0	0	0	0
Klebsiella aerogenes	0	0	0	0	0	0	0	0	0	0	0	0	0	0	0	0.00026195	0	0	0	0	0	0	0	0	0	0	0	0	0	0	0	0	0	0	0	0	0	0	0	0	0	0	0	0	0	0	0	0	0
Klebsiella oxytoca	0	0	0	0	0	0	0	0	0	0	0	0	0	0	0	0.000103628	0	0	0	0	0	0	0	0	0	0	0	0	0	0	0	0	0	0	0	0	0	0	0	0.000933087	0	0	0	0	0	0	0	0	0
Klebsiella pneumoniae	0	0	0	0	0	0	0	0	0	0	0	0	0	0	0	0	0	0	0	0	0	0	0	0	0	0	0	0	0	0	0	0	0	0	0	0	0	0	0	0	0	0	0	0	0	0	0	0	0
Lachnoanaerobaculum saburreum	0	0	0	0	0	0	0	0	0	0	0	0	0	0	0	0	0	0	0	0	0	0	2.51934e-05	0	0	0	0	0	0	0	0	0	0	0	0	0	0	0	0	4.96323e-05	0.00016864	0	0	0	0	0	0	0	0
Lachnoclostridium phocaeense	0	0	0	0	0	0	0	0	0	0	0	0	0	0	0	0	0	0	0	0	0	0	0	0	0	0	0	0	0	0	0	0	0	0	0	0	0	0	0	0	0	0	0	0	0	0	0	0	0
Lachnospira eligens	0	0	0	0	0	0	0	5.11574e-05	0	0	0	0	0	0	0	0	0	0	0	0	0	0	0	0	0	0	3.60077e-05	0	0	0	0	0.000132932	0	0	1.83604e-05	0	0	0	0.000116966	0	0	0.000137987	0	0	0	0	0	0	0
Lactiplantibacillus plantarum	0	0	0	0	0	0	0	0	0	0	0	0	0	0	0	0	3.28564e-05	0	0	0	0	0	0	0	0	0	0	0	0	0	0	0	0	0	0	0	0	0	0	0	0	0	0	0	0	0	0	0	0
Lactobacillus acidophilus	0	0	0	0	0	0	0	0	0	0	0	0	0	0	0	0	0	0	0	0	0	0	0	0	0	0	1.67622e-05	0	0	0	0	0	0	0	0	0	0	0	0	0	0	0	0	0	0	0	0	0	0
Lactobacillus amylovorus	0	0	0	0.00182542	4.7623e-06	0.00026779	0	0.000142588	0	7.35505e-05	0	0.00242168	0	0	0	0	0	0	0	0	0.00121475	0	8.9293e-06	0.000274116	7.98154e-05	0.00018836	0	1.9453e-06	0	0	0	0	0.000189576	0.000138535	9.6902e-05	0.000143645	0	0	0.000175448	0.00163078	8.79861e-05	6.03695e-05	4.12132e-05	0	0	1.32591e-05	0	0	0
Lactobacillus casei	0	0	0	0	0	0	0	0	0	0	0	0	0	0	0	0	0	0	0	0	0	0	0	0	0	0	0	0	0	0	0	0	0	0	0	0	0	0	0	0	0	0	0	0	0	0	0	0	0
Lactobacillus coleohominis	0	0	0.00269436	0.000178851	0	4.84793e-05	0	0	0	2.03963e-05	0	9.21714e-05	0	0	0	0	0.000229995	0	0	0.000118732	5.92561e-05	0	0	0	1.98526e-05	2.89785e-05	0.000684768	0	0	0	0	0	0.00189827	2.27445e-05	0	0	0	0	2.6735e-05	9.07562e-05	0	0	1.17083e-05	0	0.00016702	0	0	0	0.00320802
Lactobacillus crispatus	0.00848573	9.20271e-05	0.28553	0.822906	9.3759e-06	0.529986	0.683938	0.958453	0	0.982572	1	0.862373	0.21226	0	0.777268	0.878665	4.2244e-05	0	0.984744	5.93661e-05	0.821601	0	9.886e-06	0.985396	0.983235	0.533227	0.183755	0	0.157879	0.982652	0	0	0.75848	0.480164	0.951583	0.556293	0	0	0.907016	0.445066	2.63958e-05	0.774481	0.981996	0.954163	0.98779	4.9177e-06	1	0.576046	0.326564
Lactobacillus curvatus	0	0	0	0	0	0	0	0	0	0	0	0	0	0	1.6387e-05	0	0.000107957	0	0	0	0	0	0	0	0	0	0	0	0	0	0	0	0	0	0	0	0	0	0	0	0	0	0	0	0	0	0	0	0
Lactobacillus delbrueckii	0	0	0	0	0	0	0	0	0	0	0	0	0	0	0	0	0	0	0	0	0	0	0	0	0	0	0	0	0	0	0	0	0	0	0	0	0	0	0	0	0	0	0	0	0	0	0	0	0
Lactobacillus gasseri	0	1.56864e-05	0	7.94895e-05	1.0418e-06	3.57823e-05	0.196891	4.68036e-05	0.00140388	0	0	0.000131951	0	0	0.00183739	0	0.000251117	4.3411e-05	6.62094e-05	0.00153272	0.00154421	0	1.14806e-05	3.03277e-05	0	0.000148515	0.0136705	1.899e-06	0	0.000650588	0.186027	0	0.000189576	0.000372183	0	1.61461e-05	0.000906122	0	6.7673e-05	3.97058e-05	0	0	0	0	2.04932e-05	1.245e-06	0	0	0
Lactobacillus helveticus	0	0	0	0	0	7.73359e-05	0	0	0	3.70843e-05	0	6.8886e-05	0	0	1.02419e-05	0	0	0	0	0	0.000203841	0	0	2.79948e-05	3.11969e-05	0	0.000472446	0	0	0	0	0	8.03501e-05	0	0	1.61461e-05	0	0	0.000119472	0.000107773	0	0	4.73016e-05	0	5.8064e-06	0	0	0	0
Lactobacillus iners	0.120157	0.0104362	0.558124	0.130536	0.0170672	0.361001	0	0	0.190253	0.000490748	0	0.0342955	0.679917	0.770921	0	0	0.403839	0.033744	0.000107125	0.810282	0.111375	0.000732259	0.019663	0	0.00262905	0.400526	0	0.00635541	0.416771	0.0065866	0.424144	0.796549	0.20172	0.113441	0	0	0.866452	1	0.0305531	0.449852	0.545484	0	0.000218711	0.037233	0.00382574	0.0446267	0	0	0.544069
Lactobacillus jensenii	0.00307163	1.28106e-05	0.00731567	0.0135132	0.000114073	0.00150863	0	0	0.000638127	0	0	0.0650856	0	0.0217358	0.00539131	0	0.570205	9.0543e-05	0.00702936	0.0792483	0.0070254	0	3.38039e-05	0	3.56536e-05	0.000715406	0	1.51457e-05	0.00376679	0	0.00242145	0.0824396	0.00820952	0.00114067	0	0	0.00312928	0	0.00266932	0.0330792	0.317574	0	0	0	0.0027338	0.000498989	0	0	0.00453734
Lactobacillus johnsonii	0	0	0	0	0	0	0	0	0	0	0	0	0	0	0	0	0	0	0	0	0	0	0	0	0	0	1.48998e-05	0	0	0	0.000312445	0	0	0	0	0	0	0	0	0	0	0	0	0	0	0	0	0	0
Lactobacillus kefiranofaciens	7.36785e-05	0	0	0	0	0.00636348	0	0.0206687	0	0.00968765	0	0	0	0	0.0107539	0	0	0	0	0	0.0148946	0	0	0	0.00763311	0	0	0	0	0	0	0	0	0	0.0206717	0	0	0	0.00953771	0	0	0.0150234	0.0109974	0	0	0	0	0	0
Lactobacillus kitasatonis	0	0	0	0	0	0	0	0	0	0	0	2.71663e-05	0	0	0	0	0	0	0	0	1.8962e-05	0	0	0	0	0	0	0	0	0	0	0	0	0	0	0	0	0	0	0.000109191	0	0	0	0	0	0	0	0	0
Lactobacillus mucosae	0	0	0	0	0	0	0	0	0	0	0	0	0	0	0	0	0	0	0	0	0	0	0	0	0	0	0	0	0	0	0	0	0	0	0	0	0	0	0	0	0	0	0	0	0	0	0	0	0
Lactobacillus mulieris	0	0	0	0	0	0	0	0	0	0	0	0.00751342	0	0	0	0	0	0	0	0	0	0	0	0	0	0	0	0	0	0	0	0	0	0	0	0	0	0	0	0.00261208	0	0	0	0	0	0	0	0	0
Lactobacillus reuteri	0	0	0.000134138	3.97447e-05	0	0	0	0.000675931	0	1.17433e-05	0	2.32854e-05	0	0	0	0	0.000190098	0	0	0.000110637	5.09602e-05	0	0	0	2.26886e-05	3.07896e-05	2.17288e-05	0	0	0	0	0	0.000165722	1.86092e-05	0.00211756	0	0	0	0	3.40336e-05	0	0.00156817	1.124e-05	2.11682e-05	3.34723e-05	0	0	0	0.00017814
Lactobacillus rhamnosus	0	0	0	0	0	0	0	0	0	0	0	0	0	0	0	0	0	0	0	0	0	0	0	0	0	0	0	0	0	0	0	0	0	0	0	0	0	0	0	0	0	0	0	0	0	0	0	0	0
Lactobacillus ruminis	0	0	0	0	0	0	0	0	0	0	0	0	0	0	0	0	0	0	0	0	0	0	0	0	0	0	0	0	0	0	0	0	0	0	0	0	0	0	0	0	0	0	0	0	0	0	0	0	0
Lactobacillus vaginalis	0.000223576	0	0.00181215	0.00234778	0	0.000589831	0	0	0	0.000322633	0	0.00105852	0	0	0	0.000172714	0.00259566	0	0	0.00176749	0.000671964	0	0	0	0.000481323	0.000449166	0.00117149	0	0.000543774	0	0	0	0.00172125	0.000247433	0	0	0	0	0.000249805	0.00110893	0	0	0.000320339	0	0.000497985	0	0	0	0.00241462
Lactococcus lactis	0	0	0	0	0	0	0	0	0	0	0	0	0	0	1.02419e-05	0	0	0	0	0	0	4.2412e-06	0	0	0	0	0	0	0	0	0	0	0	0	0	0	0	0	0	0	2.19965e-05	0	0	0	0	0	0	0	0
Lancefieldella parvula	0	0	0	0	0	0	0	0	0	0	0	0	0	0	0	0	0	0	0	0	0	0	1.78586e-05	0	0	0	8.6915e-06	0	0	0	0	0	0	0	0	0	0	0	0	0	6.7456e-05	0	0	0	0	0	0	0	0
Lancefieldella rimae	0	0	0	0	0	0	0	0	0	0	0	0	0	0	0	0	0	0	0	0	0	0	7.0159e-06	0	0	0	0.0019885	0	0	0	0	0	0	0	0	0	0	0	0	0	0	0	0	0	0	0	0	0	0
Leptotrichia buccalis	0	0	0	0	0	0	0	0	0	0	0	0	0	0	0	0	0	0	0	0	0	0	0.000555213	0	0	0	0	0	0	0	0	0	0	0	0	0	0	0	0	0	3.51944e-05	0	0	0	0	0	0	0	0
Leuconostoc carnosum	0	0	0	0	0	6.11762e-05	0	0	0	0	0	0	0	0	0	0	0	0	0	0	0	0	0	0	0	0	0	0	0	0	0	0	0	0	0	0	0	0	0	0	0	0	0	0	0	0	0	0	0
Leuconostoc mesenteroides	0	0	0	0	0	0	0	0	0	0	0	0	0	0	1.43386e-05	0	0	0	0	0	0	0	0	0	0	0	0	0	0	0	0	0	0	0	0	0	0	0	0	0	0	0	0	0	0	0	0	0	0
Ligilactobacillus salivarius	0	0	0	0	0	0	0	0	0	0	0	0	0	0	0	0	0	0	0	0	0	0	0	0	0	0	0	0	0	0	0	0	0	0	0	0	0	0	0	0	0	0	0	0	0	0	0	0	0
Limosilactobacillus fermentum	0	0	0	0.000127751	0	0.000365903	0	0.000372252	0.00388346	0.000128559	0	4.17197e-05	0	0.00102304	0.000178891	0	0	0.000422947	2.52935e-05	0	0.000165917	1.90201e-05	0	0.00100198	7.69793e-05	0	0.000191834	0	0.000530565	3.4939e-05	0.000124978	0.000528137	1.88321e-05	0	0.000326407	0.00595958	0.00287992	0	0.000313301	0.000314811	5.42581e-05	0.000527514	6.97815e-05	0	0	0	0	0.0608365	2.54486e-05
Limosilactobacillus oris	0	0	3.09549e-05	0	0	0	0	0	0	0	0	0	0	0	0	0	0	0	0	0	0	0	0	0	0	0	0	0	0	0	0	0	2.76204e-05	0	0	0	0	0	0	0	0	0	0	5.4151e-06	9.5635e-06	0	0	0	3.89214e-05
Limosilactobacillus sp. c9Ua_26_M	0.000579265	0	0.0041041	0.00318809	0	0.000958042	0	0	0	0.000731796	0	0.00164453	0.00457397	0	0	0.000371335	0.00476184	0	3.71963e-05	0.00333125	0.00144229	0	0	0	0.00106556	0.000927311	0.00274155	0	0.000662656	0	0	0	0.0040966	0.000556896	0	0	0	0	0.000373455	0.001601	0	0	0.000860326	0.00239546	0.00113567	0	0	0	0.00534271
Listeria monocytogenes	0	0	0	5.11004e-05	0	3.92451e-05	0	0.000223133	0.000419341	1.79241e-05	0	0	0	0.000106459	0.000189816	0	0	4.46513e-05	2.82692e-05	0	5.57007e-05	2.088e-06	0	0.000304444	1.21546e-05	0	1.48998e-05	0	6.82469e-05	5.30109e-05	0	3.59277e-05	0	0	0.000193804	0.000225489	0.000431988	0	3.84316e-05	7.09033e-05	4.98588e-05	0.000329157	8.43e-06	0	0	0	0	0	0
Mageeibacillus indolicus	0	2.22224e-05	0	0	7.73136e-05	0	0	0	0	0	0	0	0	0	0	0	0	2.3566e-05	0	0	5.21454e-05	0.00187148	1.21184e-05	0	0	0	0	4.19633e-05	0	0	3.38482e-05	0	0	1.99876e-05	0	0	0	0	0	0	0	0	0	0	0	1.53133e-05	0	0	0
Massilia timonae	0.00222814	0.000141962	0.000496568	0.00913845	4.7549e-05	0.003382	0	0.000432117	0.00289892	0.00164778	0	0.00196956	0.0062213	0.00477248	0.00169127	0.00101901	0.00244546	0.000111628	0.000864443	0.000608502	0.00230032	8.81191e-05	0.000551067	0.00220342	0.00094401	0.00202306	0.000718292	2.1028e-05	0.00369634	0.00402521	0.00032286	0.0100382	0.00216443	0.000328073	0.000200944	0.00189299	0.000252871	0	0.00287401	0.00795109	0.0721369	0.000439835	0.0010692	0.00223645	0.000528042	3.33033e-05	0	0	0.000532924
Megasphaera genomosp. type_2	0	0.000430331	0	0	0.000395051	0	0	0	0	0	0	0	0	0	2.52632e-05	0	0	7.31786e-05	0	0	0	0.00053475	5.6765e-05	0	0	0	0.000293649	0.000361644	0	0	3.38482e-05	0	0	0.000101316	0	0	0	0	0	0	0	0	0	0	0	0.000317346	0	0	0
Megasphaera micronuciformis	0	0	0	0	0	0	0	0	0	0	0	0	0	0	0	0	0	0	0	0	0	2.3163e-06	0	0	0	0	0	0	0	0	0	0	0	0	0	0	0	0	0	5.95588e-05	0	0	0	0	0	0	0	0	0
Megasphaera sp. UPII 199-6	0	0.0363306	5.4171e-05	0	0.0341576	0	0	0	0.00125802	0	0	0	0	0	0	0	0	0	0	0	0	0.0611011	0.00471022	0	0	0	0.0394527	0.0261948	0	3.01198e-05	8.33186e-05	6.1077e-05	0	0	0	0	0	0	0	0	0	0	0	0	0	0.0277559	0	0	3.44305e-05
Methylobacterium radiotolerans	0	0	0	0	0	0	0	0	0	0	0	0	0	0	0	0	0	0	0	0	0	0	0	0	0	0	0	0	0	0	0	0	0	0	0	0	0	0	0	0	0	0	0	0	0	0	0	0	0
Micrococcus luteus	0	0	1.41877e-05	0.000303763	8.185e-07	0.000132741	0	0.000171976	0.00216963	0	0	3.0077e-05	0	0.000843882	0.00256046	0.00072252	4.2244e-05	5.45738e-05	0.00168574	0.000326513	0	2.088e-06	3.12526e-05	4.78245e-05	7.2928e-06	0.00186911	0	0	7.48515e-05	0	0	0.000172453	0.000175766	4.96244e-05	0.000111182	6.1244e-06	7.0242e-05	0	4.01025e-05	9.64285e-05	0.000161308	0.000189733	0	1.96914e-05	5.49901e-05	0	0	0	0.000134728
Mobiluncus curtisii	0	0	0	0	3.7206e-06	0	0	0	0	0	0	0	0	6.4914e-05	6.48651e-05	0	0	0	0	0	0	0.00176949	7.3348e-06	0	0	0	0	1.75542e-05	0	0	0	0	0	0	0	0	0	0	3.59252e-05	5.53046e-05	0	0	0	0	0	0	0	0	0
Mobiluncus mulieris	0	0	5.28813e-05	0	0	0	0	0	0	0	0	0	0	0	0	0	0	0	0	0	0	4.46957e-05	0	0	0	0	0	0	0	0	0	0	0	0	0	0	0	0	0	0	0	0	0	0	0	0	0	0	4.64063e-05
Mogibacterium timidum	0	0	0	0	0	0	0	0	0	0	0	0	0	0	0	0	0	0	0	0	0	0	0	0	0	0	0	0	0	0	0	0	0	0	0	0	0	0	0	0	0	0	0	0	0	0	0	0	0
Moraxella nonliquefaciens	0	0	0	0	0	0	0	0	0	0	0	0	0	0	0	0	0	0	0	0	0	0	0	0	0	0	0	0	0	0	0	0	0	0	0	0	0	0	0	0	0	0	0	0	0	0	0	0	0
Moraxella osloensis	0	0	0	0	0	3.11652e-05	0	0	0.00032818	0	0	0	0	0	2.52632e-05	0	0	0	0	0	0	0	6.18675e-05	0	0	0.000117725	0	0	0	0	0	0	1.75766e-05	0	0	0	0	0	0	3.40336e-05	0.00010265	0	0	0	0	0	0	0	0
Morganella morganii	0	0	0	0	0	0	0	0	0	0	0	0	0	0	0	0	0	0	0	0	0	0	0	0	0	0	0	0	0	0	0	0	0	0	0	0	0	0	0	0	0	0	0	0	0	0	0	0	0
Murdochiella vaginalis	0	0	3.99834e-05	0	0	0	0	0	0	0	0	0	0	0	1.77525e-05	0	0	1.86047e-05	0	0	0	1.39633e-05	4.1458e-06	0	0	0	0	7.411e-07	0	0	0.000151015	0	0	0	0	0	0	0	0	0	0	0	0	0	0	0	0	0	4.34123e-05
Mycoplasma fermentans	0	0	0	0	0	0	0	0	0	0	0	0	0	0	0	0	0	0	0	0	0	0	0	0	0	0	0	0	0	0	0	0	0	0	0	0	0	0	0	0	0	0	0	0	0	0	0	0	0
Mycoplasma genitalium	0	0	0	0	0	0	0	0	0	0	0	0	0	4.1545e-05	0	0	0	0	0	0	0	0	0	0	0	0	0	0	0	0	0	9.70047e-05	0	0	0	0	0	0	0	0	0	0	0	0	0	0	0	0	0
Mycoplasma hominis	0	0	0	0	0	0	0	0	0	0	0	0	0	0	0	0	0	0	0	0	0	0	0	0	0	0	0	0	0	0	0	0	0	0	0	0	0	0	0	0	0	0	0	0	0	0	0	0	0
Mycoplasma salivarium	0	0	0	0	0	0	0	0	0	0	0	0	0	0	0	0	0	0	0	0	0	0	0	0	0	0	0	0	0	0	0	0	0	0	0	0	0	0	0	0	0	0	0	0	0	0	0	0	0
Negativicoccus succinicivorans	0	0	0	0	7.441e-07	0	0	2.3946e-05	0	0	0	0	0	4.41415e-05	0.000110612	0	0	0	0	4.18261e-05	0	1.33761e-05	0	0	0	0	8.0707e-06	3.7517e-06	0	0	0	0	0	3.79075e-05	0	0	3.86331e-05	0	4.17734e-05	1.84349e-05	0	0.000314784	0	0	0	0	0	0	0
Neisseria elongata	0	0	0	0	0	0	0	3.70075e-05	0	0	0	0	0	0	0	0	0	0	0	0	0	0	0	0	0	0	0	0	0	0	0	0	0	0	0	0	0	0	0	4.67962e-05	0.000133446	0	0	1.13225e-05	0	0	0	0	0
Neisseria gonorrhoeae	0	0	0	0	0	0	0	0	0	0	0	0	0	0	0	0	0	0	0	0	0	0	0	0	0	0	0	0	0	0	0	0	0	0	0	0	0	0	0	0	0	0	0	0	0	0	0	0	0
Neisseria lactamica	0	0	0	0	0	0	0	0	0	0	0	0	0	0	0	0	0	0	0	0	0	0	0	0	0	0	0	0	0	0	0	0	0	0	0	0	0	0	0	0	0	0	0	0	0	0	0	0	0
Neisseria meningitidis	0	0	0	0	0	0	0	0.000155649	0	0	0	9.89629e-05	0	0	0	0	0	0	0	0	0	0	0	0	0	0	0	0	0	0	0	0	0	0	0	0	0	0	0	0.000268014	0	0.000277412	0	0	0	0	0	0	0
Neisseria mucosa	0	0	0	0	0	0	0	3.04768e-05	0.00357351	0	0	0	0	0	0	0	0	0	0	0	0	0	0	0	0	0	0	0	0	0	0	0	0	0	0	0	0	0	0	0.000147479	0.000305018	0	0	0	0	0	0	0	0
Neisseria polysaccharea	0	0	0	0	0	0	0	0	0	0	0	0	0	0	0	0	0	0	0	0	0	3.4908e-06	0	0	0	0	0	0	0	0	0	0	0	0	0	0	0	0	0	0	0	0	0	0	0	0	0	0	0
Neisseria subflava	0	0	0	0	0	0	0	0	0	0	0	0	0	0	0	0	0	0	0	0	0	0	0	0	0	0	0	0	0	0	0	0	0	0	0	0	0	0	0	0	0	0	0	0	0	0	0	0	0
Odoribacter splanchnicus	0	0	0	0	0	0	0	0	0	0	0	0	0	0	0	0	0	2.23257e-05	0	0	0	0.000148997	0	0	0	0	0.000168243	6.948e-07	0	0	0	0	0	0	0	0	0.000449549	0	4.76217e-05	0	0	3.16221e-05	0	0	3.7571e-06	0	0	0	0
Olegusella massiliensis	7.11378e-05	0	0	0.000116395	0	0	0	0	0	0	0	1.35831e-05	0	0.000553067	0.000175477	0	0.000161935	0	0	0.000704298	3.9109e-05	4.241e-07	1.69019e-05	0	0	0	0	6.948e-07	4.18288e-05	0	0.000473874	0.000355684	0.000134335	2.27445e-05	0	0	3.86331e-05	0	2.50641e-05	8.79201e-05	0	0	1.03033e-05	0	6.8311e-06	0	0	0	2.39516e-05
Oligella urethralis	0	0	0	0	0	0	0	0	0	0	0	0	0	0	0	0	0	0	0	0	0.000303391	0	0	0	0	0	0	0	0	0	0	0	2.88758e-05	0	0	0	0	0	0	0	0	0	0	0	0	0	0	0	0
Olsenella uli	0	0	0	0	0	0	0	0	0	0	0	0	0	0	0	0	0	0	0	0	0	0	0	0	0	0	0	0	0	0	0	0	0	0	0	0	0	0	0	0	0	0	0	0	0	0	0	0	0
Olsenella urininfantis	0	0	0	0	0	0	0	0	0	0	0	0	0	2.59656e-05	8.8763e-06	0	0	0	0	0	0	3.4908e-06	0	0	0	0	0	1.4358e-06	0	0	0	6.1077e-05	0	7.5815e-06	0	0	0	0	0	0	0	0	0	0	0	0	0	0	0
Pantoea agglomerans	0	0	0	0	0	0	0	0	0	0	0	0	0	0	1.50214e-05	0	0	0	0	0	0	0	0	0	0	0	0	0	0	0	0	0	0	0	0	0	0	0	0	0	0	0	0	0	0	0	0	0	0
Parabacteroides merdae	0	0	0	0	0	0	0	0	0	0	0	0	0	0	0	0	0	0	0	0	0	7.5363e-06	0	0	0	0	1.7383e-05	0	0	0	0	0	0	0	0	0	0.00056896	0	0.000135346	0	0	1.86858e-05	0	0	0	0	0	0	0
Paraburkholderia fungorum	0	0	0	0	0	0	0	0	0	0	0	0	0	0	0	0	0	0	0	0	0	0	0	0	0	0	0	0	0	0	0	0	0	0	0	0	0	0	0	0	0	0	0	0	0	0	0	0	0
Paracoccus yeei	0	0	0	0	0	0	0	0	0	0	0	0	0	0	1.09246e-05	0	0	0	0	0	0	0	3.189e-06	0	0	0	0	0	0	0	0	0	0	0	0	0	0	0	0	0	0	0	0	0	0	0	0	0	0
Parvimonas micra	0	0	0	0	0	0	0	0	0	0	0	0	0	0	0	0	0	0	0	0	0	9.3306e-06	0	0	0	0	0	1.1579e-06	0	0	4.68667e-05	0	0	0	0	0	0	0	0	0	0	0	0	0	0	0	0	0	0
Parvimonas sp. KA00067	0	1.09805e-05	0	0	9.5247e-06	0	0	0	0	0	0	0	0	0	0	0	0	0.000326203	0	0	0	8.809e-07	6.697e-06	0	0	7.24462e-05	0	2.43165e-05	0	0	0.000221315	0	0	0.000184024	0	0	0	0	0	0	0	0	0	0	0	2.4277e-06	0	0	0
Pauljensenia hongkongensis	0	0	0	0	0	0	0	0	0	0	0	0	0	0	0	0	0	0	0	0	0	0	1.17995e-05	0	0	0	0	0	0	0	0	0	0	0	0	0	0	0	0	0	7.18553e-05	0	0	0	0	0	0	0	0
Pectobacterium carotovorum	0	0	0	0	0	0	0	0	0	0	0	0	0	0	0	0	0	0	0	0	0	0	0	0	0	0	0	0	0	0	0	0	0	0	0	0	0	0	0	0	0	0	0	0	0	0	0	0	0
Pediococcus acidilactici	0	0	0	0	0	0	0	0	0	0	0	0	0	0	0	0	0	0	0	0	0	0	0	0	0	0	0	0	0	0	0	0	0	0	0	0	0	0	0	0	0	0	0	0	0	0	0	0	0
Pediococcus pentosaceus	0	0	0	0	0	0	0	0	0	0	0	0	0	0	0	0	0	0	0	0	0	0	0	0	0	0	0	0	0	0	0	0	0	0	0	0	0	0	0	0	0	0	0	0	0	0	0	0	0
Peptococcus niger	3.81096e-05	0	2.06366e-05	0	0	0	0	0	0	0	0	0	0	7.27037e-05	0	0	0	1.9845e-05	0	0	0	0.000233821	3.5079e-06	0	0	0	0	4.632e-07	0	0	0.00152838	0.000132932	0	0	0	0	0	0	1.75448e-05	0	0	0	0	0	0	0	0	0	2.84426e-05
Peptoniphilus coxii	6.09753e-05	2.27453e-05	0.000145746	0.000110717	2.47046e-05	2.88567e-05	0	0	0	0	0	3.49281e-05	0	0.000197339	0.000370072	0	5.16316e-05	0	8.9271e-06	0.000138971	4.74049e-05	9.4938e-06	0.000144783	0	0	4.34677e-05	8.0707e-05	2.7605e-05	9.24636e-05	0	0.000455649	0.00131855	4.2686e-05	7.44366e-05	0	1.00217e-05	4.91694e-05	0	8.18759e-05	0.000173004	1.61308e-05	0.000260164	1.07716e-05	0	1.70777e-05	3.0502e-06	0	0	0.000136225
Peptoniphilus harei	0.000823167	0.000926545	8.64157e-05	0.000167496	0.000368486	0.00046517	0	9.46956e-05	0.0015862	0	0	0.000103814	0.000231327	0.00142291	0.00480206	0.000270585	0.000661823	0.000421707	7.66244e-05	0.00160288	0.000333019	0.000883638	0.00228367	0	0	0.000445544	0.000423401	0.000248816	0.00171718	0	0.00293958	0.00485024	0.000315123	0.00180922	4.38609e-05	2.00434e-05	0.00194219	0	0.000842988	0.000628203	0.000272757	0.00183839	1.35816e-05	0	7.24094e-05	0.000282922	0	0	0.000214068
Peptoniphilus indolicus	0	0	0	0	0	0	0	0	0	0	0	0	0	0	0	0	0	0	0	0	0	0	0	0	0	0	4.53201e-05	5.095e-07	0	0	0	0	0	0	0	0	0	0	0	0	0	0	0	0	0	0	0	0	0
Peptoniphilus lacrimalis	0.0555206	0.00168708	0.00413506	0	0.00212311	5.77134e-05	0	0	0	0	0	0	0.00931969	0.00168517	0.0011307	0	9.38756e-05	0.00192745	2.30617e-05	0.000951206	0.0009718	0.0706098	0.00346426	0	0	0.000284351	0.000184384	0.00517362	0.00135173	2.28911e-05	0.00765489	0.0014407	0.000298802	0.00363016	0	7.12656e-05	0	0	0.000217222	0.000547373	0	0	0	0	6.8311e-06	0.00294501	0	0	0.00324994
Peptoniphilus pacaensis	0	0	0	0	0	0	0	0	0	0	0	0	0	0	0.000128364	0	0	0	0	0	0	3.589e-07	1.24373e-05	0	0	0	0	6.484e-07	0	0	0	6.82626e-05	1.75766e-05	0	0	0	0	0	0	0	0	0	0	0	0	0	0	0	0
Peptoniphilus raoultii	0	0	0	0	0	0	0	0	0	0	0	0	0	0	1.50214e-05	0	0	0	0	0	0	3.589e-07	5.4214e-06	0	0	0	0	5.095e-07	0	0	0	0	0	0	0	0	0	0	0	0	0	0	0	0	0	0	0	0	0
Peptoniphilus sp. DNF00840	0	0	0	0	7.59e-06	0	0	0	0	0	0	0	0	0	0	0	0	0	0	0	0	5.546e-07	1.46696e-05	0	0	0	7.57404e-05	1.6674e-06	0	0	9.37334e-05	0	0	0	0	0	0	0	0	0	0	0	0	0	0	9.9599e-06	0	0	0
Peptoniphilus urinimassiliensis	0	0	0	0	0	0	0	0	0	0	0	0	0	0	5.46232e-05	0	0	0	0	0	0	0	1.14806e-05	0	0	0	0	0	0	0	0	0	0	0	0	0	0	0	1.75448e-05	0	0	0	0	0	0	0	0	0	0
Peptoniphilus vaginalis	0	0	0	0	2.0091e-06	0	0	0	0	0	0	0	0	0	8.1252e-05	0	0	0	0	0	0	3.3603e-06	2.48745e-05	0	0	0	0	1.6211e-06	0	0	0	0	0	0	0	0	0	0	0	0	0	0	0	0	0	0	0	0	0
Peptostreptococcus anaerobius	0.00158028	0.000184316	2.96651e-05	0	4.74001e-05	3.34738e-05	0	0	0.000401109	0	0	0	0.000206793	0.000480363	0.00260826	0	3.75502e-05	0.00911879	0	0.000561279	0.000106661	0.00250443	0.000874755	0	0	0.00020466	0	0.000836904	0.000609819	0	0.0124249	0.000718553	0.000173255	0.000802261	0	0	0.000878025	0	0.000216386	0	5.13252e-05	0.000721559	1.35816e-05	0	0	6.50503e-05	0	0	0
Peptostreptococcus stomatis	0	0	0	0	0	0	0	0	0	0	0	0	0	2.59656e-05	0	0	0	2.23257e-05	0	0	0	5.29824e-05	5.4214e-06	0	0	0	0	1.9453e-06	0	0	0.000275993	0	0	0	0	0	0	0	0	0	0	0	0	0	0	0	0	0	0
Phocaeicola barnesiae	0	0	0	0	0	0	0	0	0	0	0	0	0	0	0	0	0	0	0	0	0	0	0	0	0	0	0	0	0	0	0	0	0	0	0	0	0	0	0	0	0	0	0	0	1.02466e-05	0	0	0	0
Phocaeicola dorei	0	0	0	0	0	0	0	0.000155649	0	0	0	2.32854e-05	0	0	0	0	0	0	0	0	0	2.66869e-05	0	0	0	0	0.00186185	0	0	0	0	0	0	1.03384e-05	0	0	0.00217048	0	0	0	0	0.000222792	0	0	0	0	0	0	0
Phocaeicola vulgatus	0	0	0	0	0	0	0	0	0	0	0	0	0	0	0	0	0	0	0	0	0	0	0	4.89909e-05	0	5.07123e-05	0.000198043	0	0	0	0	0.000287421	0	0	0	0	0.0022056	0	0.000185474	0	0	0	0	0	2.42503e-05	0	0	0	0
Photobacterium phosphoreum	0	0	0	0	0	0	0	0	0	0	0	0	0	0	6.00855e-05	0	0	0	0	0	0	0	0	0	0	0	0	0	0	0	0	0	0	0	0	0	0	0	0	0	0	0	0	0	0	0	0	0	0
Porphyromonas asaccharolytica	0.000175304	8.07851e-05	0.000580404	0	0.000110352	0	0	0	0	0	0	1.45534e-05	0	0.000119442	5.80372e-05	0	0	3.59691e-05	0	0	0	0.00558772	5.07058e-05	0	0	0	0	0.000488738	2.86197e-05	0	0.00110137	0.000405983	0	0.000157144	0	0	0	0	4.84572e-05	0	0	0	0	0	9.5635e-06	3.4237e-05	0	0	0.000760464
Porphyromonas bennonis	7.11378e-05	3.3987e-06	0.000341794	0	1.1906e-06	0	0	0	0	0	0	0.000125159	0	0.00017397	0.000312718	0.000385728	0	0	1.48785e-05	0	0	0.000172813	6.53754e-05	0	0	0	1.98663e-05	1.23667e-05	0.000107874	1.56623e-05	0	0.00122154	3.01313e-05	0.000155765	0	0	0.000196678	0	4.67862e-05	0.000123372	0	0	6.5567e-06	0	0	1.245e-06	0	0	0.000479033
Porphyromonas catoniae	0	0	0	0	0	0	0	0	0	0	0	0	0	0	0	0	0	0	0	0	0	0	0	0	0	0	0	0	0	0	0	0	0	0	0	0	0	0	0	0	0	0	0	0	0	0	0	0	0
Porphyromonas endodontalis	0	0	0	0	0	0	0	0	0	0	0	0	0	0	0	0	0	0	0	0	0	7.7647e-06	0	0	0	0	0	0	0	0	0	0	0	0	0	0	0	0	0	0	0	0	0	0	0	0	0	0	0
Porphyromonas gingivalis	0	0	0	0	8.185e-07	0	0	0	0	0	0	0	0	0	0	0	0	0	0	0	0	0.000116437	4.7836e-06	0	0	0	0	2.75587e-05	0	0	0	0	0	4.47998e-05	0	0	0	0	0	0	0	0	0	0	0	0	0	0	0
Porphyromonas levii	3.81096e-05	0	0	0	0	0	0	0	0	0	0	0	0	0	0	0	0	0	0	0	0	0.000138655	0	0	0	0	0	4.8633e-06	0	0	0	0	0	2.82583e-05	0	0	0	0	0	0	0	0	0	0	0	9.337e-07	0	0	0
Porphyromonas somerae	0	0	0	0	2.7532e-06	0	0	0	0	0	0	1.94045e-05	0	0	2.25321e-05	0	0	0	0	0	6.04412e-05	0.000131967	1.40318e-05	0	0	0	8.0707e-05	8.9855e-06	0.00327585	0	0	0.000319756	0	2.06768e-05	0	6.6811e-06	0.000136972	0	0	6.66491e-05	2.19965e-05	0	0	0	0	2.4277e-06	0	0	0
Porphyromonas uenonis	0.00409805	5.98699e-05	0.000932516	0	1.51799e-05	5.77134e-05	0	0	0	0	0	0	0	0.00178124	0.000370755	0	0	5.45738e-05	0	0.000179448	0	0.0769896	0.00136013	0	0	0	9.74692e-05	0.00424084	4.84333e-05	2.53007e-05	0.00756897	0.000826336	0.000151912	0.000579641	0	0	0	0	0.00133926	7.79936e-05	0	0	1.87333e-05	0	0	3.85944e-05	0	0	0.000794895
Prevotella amnii	0.000388718	0.00106798	0.000522364	0	0.00124029	0	0	0	0.0141847	0	0	0	0	0	0.000187767	0	0	0.157396	0	0.000138971	2.01471e-05	0.000756956	8.86554e-05	0	0	0	0.000846182	0.0023449	0	0.000274693	0.011688	0	0	0.000742988	0	0	0	0	1.58739e-05	3.26155e-05	0	3.16221e-05	0	0	0	0.000355816	0	0	0.000528433
Prevotella baroniae	0	0	0	0	1.1162e-06	0	0	0	0	0	0	0	0	0	0	0	0	0	0	0	0	7.1774e-06	9.2482e-06	0	0	0	0	2.4687e-05	0	0	0	0	0	0	0	0	0	0	0	0	0	0	0	0	0	2.1165e-06	0	0	0
Prevotella bergensis	0.00016006	6.90203e-05	3.48242e-05	0	1.1757e-05	0	0	0	0	0	0	0	5.25744e-05	3.37553e-05	0.000292917	0	0	0.000208373	0	0.000198337	0	0.000323864	0.00027075	0	0	0	0.00156385	0.0010212	0.00026198	0	0.000669152	6.46698e-05	2.63649e-05	0.000224688	0	0	0	0	4.01025e-05	1.98529e-05	0	1.72484e-05	0	0	0	3.2494e-05	0	0	4.94002e-05
Prevotella bivia	0.140848	0.00645497	0.00460196	0.00124628	0.00620257	0.000850695	0	0.000103403	0.0022061	4.01746e-05	0	0.0003454	0.00340682	0.0012074	0.0255452	0	0.00238679	0.141749	0.000317657	0.0291164	0.00324249	0.379167	0.000816076	6.29883e-05	5.06443e-05	0.00508391	0.230884	0.0108594	0.00963823	1.56623e-05	0.00823031	0.0011928	0.000114248	0.1542	9.7922e-05	3.00652e-05	0.000112387	0	0.00117885	0.00291412	7.91875e-05	0.013816	2.15433e-05	0	0.000575518	0.00657637	0	0	0.006437
Prevotella buccae	0	0.00025961	0	0	0.000238935	0	0	0	0	0	0	0	0	0	0	0	0	0	0	0	0	0	0	0	0	0	3.78702e-05	0.000444922	0	0	0	0	0	4.68675e-05	0	0	0	0	0	0	0	0	0	0	0	7.03415e-05	0	0	0
Prevotella buccalis	0.000386177	0.00226852	0.000228292	0.00015614	0.00262397	5.42506e-05	0	2.06807e-05	0.00109393	0	0	3.0077e-05	0.000143703	0.000467381	0.00644759	0.000135293	3.75502e-05	0.000409304	0.00012126	0.000574772	7.58478e-05	0.00207509	0.00101539	2.3329e-05	0	0	0.000260125	0.00518585	0.000460116	4.81917e-05	0.00310362	0.000362869	0.000188321	0.000538976	1.53003e-05	7.2379e-06	0.000674323	0	0.000624931	0.000545955	0	0.000872482	1.21766e-05	0	6.148e-06	0.000822186	0	0	0.000511966
Prevotella colorans	0.000391258	0.00450645	0.00252024	5.39393e-05	0.00480989	0.000109656	0	0	0.000565198	0	0	0	0	0.00127751	0.00648855	0	0.000117344	0.00373583	0	0.00131955	0.000404127	0.0200121	0.000255124	0	0	4.34677e-05	0.00536267	0.0078458	8.1456e-05	5.30109e-05	0.00817824	0.000423946	3.64087e-05	0.00411607	0	0	0	0	0.00361006	0.000494905	4.69259e-05	0.000365092	0	3.19985e-05	2.11763e-05	0.0013556	0	0	0.002723
Prevotella copri	0	0.000266669	0	0	0.00029586	0	0	0.000688992	0	0	0	0	0	0	4.91609e-05	0	0	0.000148838	0	0	0	0.000378445	4.27332e-05	6.41548e-05	0	0	0	0.000471277	0	0	0	0.000154489	0	0	0.000569172	0	0	0	0	0	0	0.00198357	0	0	0	7.56327e-05	0	0	0
Prevotella corporis	0.00011941	0.00740007	0.000168962	0	0.00100076	0.000218157	0	0	0.00264367	0	0	0	0	4.1545e-05	0.00362766	0	7.51004e-05	0.00194729	0	0.00164066	5.33305e-05	0.00157309	0.027392	5.59896e-05	0	8.87466e-05	0.000333382	0.00132597	0	4.57821e-05	0.0581616	5.02987e-05	0	0.000613413	0	3.00652e-05	0.000878025	0	0.00293584	0	0	0	0	0	7.5142e-06	0.00263451	0	0	0.000684118
Prevotella dentalis	0.00020071	0	1.54774e-05	0	0	0	0	0	0	0	0	0	0	0	0	0	0	3.84498e-05	0	8.63507e-05	0	8.8086e-06	0	0	0	0	1.98663e-05	0	0	0	0	0	0	0.000212282	0	0	0	0	0	0	0	0	0	0	0	0	0	0	0
Prevotella denticola	0	0	0	0	0	0	0	0	0	0	0	0	0	0	0	0	0	0	0	0	0	7.83e-07	1.24373e-05	0	0	0	0	1.93142e-05	0	0	0	0	0	4.41106e-05	0	0	0	0	0	0	0.000847599	0	0	0	0	0	0	0	1.64667e-05
Prevotella disiens	0.00986021	0.000571509	0.00917812	0.000516681	0.00183692	0.000145438	0	1.63268e-05	0.00308124	1.48337e-05	0	0.000105754	0	0.00740539	0.0362179	0	0.000959878	0.0175108	0.000177798	0.0367422	0.000373313	0.00276291	0.000406284	1.51639e-05	1.0534e-05	0.00201581	0.00129317	0.0373122	0.000402877	0	0.0121645	0.00748733	0.00141366	0.0805618	0	0	0.00253222	0	0.00215217	0.00190163	0.00039887	9.34289e-05	0.000214496	0	5.84057e-05	0.000303962	0	0	0.00928126
Prevotella histicola	0	5.43796e-05	0	0	6.95748e-05	0	0	0	0	0	0	6.8886e-05	0	0	0	0	0	1.36435e-05	0	0	1.54066e-05	1.05704e-05	1.30751e-05	0	0	0	0	0.000131031	0	0	0	0	0	0	0	0	0	0	0	4.2542e-05	0	0	0	0	0	1.93595e-05	0	0	0
Prevotella intermedia	0.000142276	0.00233571	4.90119e-05	0	0.0028676	0	0	0	0	0	0	0	0	0	4.64297e-05	0	0	0.000140156	0	0.000121431	0	5.67342e-05	3.76307e-05	0	0	0	0.000116094	0.00466937	0	0	0.000255163	0	0	0.00022331	0	0	0	0	3.59252e-05	9.07562e-05	0.000152509	0	0	0	0	0.000757385	0	0	2.84426e-05
Prevotella lascolaii	0	0	0	0	0	0	0	0	0	0	0	0	0	0	0	0	0	0	0	0	0	0	0	0	0	0	0	0	0	0	0	0	0	0	0	0	0	0	0	0	0	1.5811e-05	0	0	0	0	0	0	0
Prevotella loescheii	0	0	0	0	0	0	0	0	0	0	0	0	0	0	0	0	0	0	0	0	0	0	6.3781e-06	0	0	0	0	1.8527e-06	0	0	0	0	0	0	0	0	0	0	0	1.70168e-05	0	0	0	0	0	0	0	0	0
Prevotella marshii	0	0	0	0	0	0	0	0	0	0	0	0	0	0	0	0	0	3.84498e-05	0	0	0	1.32782e-05	0	0	0	0	0	0	0	0	0	0	0	5.16921e-05	0	0	0	0	0	0	1.61308e-05	0	0	0	0	0	0	0	0
Prevotella melaninogenica	0	0.000369154	0	0	0.000432405	0	0	0	0	0	0	0.000125159	0	0	1.2973e-05	0	0	3.10079e-05	0	0	3.9109e-05	0.000350421	8.25962e-05	0	0	0	0	0.000741954	0	0	0	0	0	4.82459e-05	0	0	0	0	0	0.000604096	0.000617369	0	0	0	0	0.000119394	0	0	0
Prevotella micans	0	0	0	0	0	0	0	0	0	0	0	0	0	0	0	0	0	0	0	0	0	0	0	0	0	0	0	0	0	0	0	0	0	0	0	0	0	0	0	0	0	0	0	0	0	0	0	0	0
Prevotella nigrescens	6.60566e-05	5.20267e-05	0	0	2.99878e-05	0	0	0	0	0	0	0	0	0	1.43386e-05	0	0	6.3256e-05	0	0	0	0.000417204	0.000132026	0	0	0	0.000112369	0.000118618	0	0	0.000273389	0	0	0.000168172	0	0	0	0	0	2.97794e-05	0	0	0	0	0	2.31567e-05	0	0	0
Prevotella oralis	0	0	0	0	1.0418e-06	0	0	0	0	0	0	0	0	0	8.1935e-06	0	0	0.000506048	0	0	0	6.7533e-06	4.4647e-06	0	0	0	0.00100015	3.12641e-05	0	0	0	0	0	0	0	0	0	0	0	0	0	0	0	0	0	0	0	0	0
Prevotella oris	5.08127e-05	0.000229283	1.67672e-05	0	0.000268551	0	0	0	0	0	0	1.16427e-05	0	0	1.77525e-05	0	0	3.47288e-05	0	3.64292e-05	0	0.000249807	0.000126924	0	0	0	2.48329e-05	0.000458632	0	0	0.000260371	0	0	7.44366e-05	0	0	0	0	0	3.11974e-05	0.000824136	0	0	0	0	7.50102e-05	0	0	3.44305e-05
Prevotella pleuritidis	0	0	2.83753e-05	0	0	0	0	0	0	0	0	0	0	0	0	0	0	0	0	0	0	0	0	0	0	0	0	0	0	0	0	0	0	7.5815e-06	0	0	0	0	0	0	0	0	0	0	0	0	0	0	0
Prevotella ruminicola	0	0	0	0	0	0	0	0	0	0	0	0	0	0	0	0	0	0	0	0	0	0	0	0	0	0	0	0	0	0	0	0	0	0	0	0	0	0	0	0	0	0	0	0	0	0	0	0	0
Prevotella shahii	0	3.6602e-06	0	0	3.7206e-06	0	0	0	0	0	0	0	0	0	0	0	0	2.23257e-05	0	0.000103891	0	6.4597e-06	7.6537e-06	0	0	0	0	9.495e-06	0	0	0	0	0	0	0	0	0	0	0	0	0	0	0	0	0	1.3695e-06	0	0	0
Prevotella stercorea	0	0	0	0	0	0	0	0	0	0	0	0	0	0	0	0	0	0	0	0	0	0	0	0	0	0	0	0	0	0	0	0.000147303	0	0	0	0	0	0	0	0	0	0	0	0	0	0	0	0	0
Prevotella timonensis	0.0118368	0.195934	0.0012382	0.000579137	0.254353	6.92561e-05	0	0	0.0031724	1.05072e-05	0	2.52258e-05	0.000991904	0.00247452	0.0131253	0.000138171	0.00153721	0.00875166	0.000143578	0.0130605	0.0006293	0.197421	0.00384152	0.000159804	1.62062e-05	0.00114827	0.00424022	0.43682	0.00283775	0.000271079	0.0598019	0.00209099	0.00108724	0.0424978	0	5.846e-05	0.0014224	0	0.000848001	0.000899054	8.21203e-05	0.00375584	6.74399e-05	9.8457e-06	1.33206e-05	0.0653815	0	0	0.00111525
Prevotella veroralis	0	0	0	0	1.3394e-06	0	0	0	0	0	0	0	0	0	8.1935e-06	0	0	0.000166202	0	5.26199e-05	0	8.67162e-05	5.9954e-05	0	0	0	0.000263229	5.2802e-06	0	0	3.90556e-05	0	0	9.9938e-05	0	0	0	0	0	1.84349e-05	1.61308e-05	0	0	0	0	0	0	0	0
Propionimicrobium lymphophilum	0	1.88237e-05	0	0	5.8785e-06	0	0	0	0	0	0	0	0	5.97209e-05	0.000127682	0	0	0	0	0	0	3.132e-06	3.89063e-05	0	0	0	0	2.918e-06	0	0	0	3.59277e-05	0	4.13537e-05	0	0	0	0	0	1.41807e-05	0	0	0	0	0	1.1827e-06	0	0	0
Pseudoflavonifractor capillosus	0	0	0	0	0	0	0	0	0	0	0	0	0	0	0	0	0	0	0	0	0	0	0	0	0	0	0	0	0	0	0	0	0	0	0	0	0	0	0	0	0	0	0	0	0	0	0	0	0
Pseudoglutamicibacter albus	0	0	0	0	0	0	0	0	0	0	0	0	0	0.000630964	0.000463615	0	0	0	1.33907e-05	0	0.00114483	0	0	9.68154e-05	0	0	0	0	3.08212e-05	0	0	0	0	0	0	0.000410891	0	0	0	0	0	0	0	0	0	0	0	0	0
Pseudomonas aeruginosa	0.00238566	0.000169413	0.000589433	0.00976869	5.03022e-05	0.00413805	0	0.000808722	0.02104	0.0019667	0	0.00216748	0.00690828	0.0058111	0.00207432	0.00109961	0.0026778	0.00105055	0.000891224	0.000725885	0.00235958	9.22298e-05	0.000610702	0.00302111	0.00115307	0.00205204	0.000866669	2.38533e-05	0.00480811	0.00406859	0.00172626	0.0102969	0.00223725	0.000378386	0.000550811	0.00394856	0.00352264	0	0.00345884	0.00870267	0.0271994	0.000994659	0.00117036	0.0023994	0.000609332	4.50061e-05	0	0.157795	0.000541906
Pseudomonas amygdali	0	0	0	0	0	0	0	0	0	0	0	0	0	0	0	0	0	0	0	0	0	0	0	0	0	0	0	0	0	0	0	0	0	0	0	0	0	0	0	0	0	0	0	0	0	0	0	0	0
Pseudomonas azotoformans	0	0	0	0	0	0	0	0	0	0	0	0	0	0	0	0	0	0	0	0	0	0	0	0	0	0	0	0	0	0	0	0	0	0	0	0	0	0	0	0	0	0	0	0	0	0	0	0	0
Pseudomonas chlororaphis	0	0	0	0	0	0	0	0	0	0	0	0	0	0	0	0	0	0	0	0	0	0	0	0	0	0	0	0	0	0	0	0	0	0	0	0	0	0	0	0	0	0	0	0	0	0	0	0	0
Pseudomonas fluorescens	0	0	0	0	0	0	0	0	0	0	0	0	0	0	0	0	0	0	0	0	0	0	0	0	0	0	0	0	0	0	0	0	0	0	0	0	0	0	0	0	0	0	0	0	0	0	0	0	0
Pseudomonas fulva	0	0	0	0	0	0	0	0	0	0	0	0	0	0	0	0	0	0	0	0	0	0	0	0	0	0	0	0	0	0	0	0	0	0	0	0	0	0	0	0	0	0	0	0	0	0	0	0	0
Pseudomonas oleovorans	0	0	1.28979e-05	8.80062e-05	0	2.65482e-05	0	0	0	1.42156e-05	0	1.84343e-05	5.95843e-05	3.63518e-05	0.000223955	3.16642e-05	2.81627e-05	0	0	0	2.37024e-05	4.241e-07	1.17995e-05	2.44955e-05	1.21546e-05	0	6.2082e-06	0	2.42166e-05	3.25294e-05	0	7.54481e-05	1.38102e-05	0	0	2.00434e-05	0	0	1.83803e-05	8.50839e-05	0.000379807	0	8.43e-06	1.3784e-05	1.57115e-05	0	0	0	1.94607e-05
Pseudomonas orientalis	0	0	0	0	0	0	0	0	0	0	0	0	0	0	0	0	0	0	0	0	0	0	0	0	0	0	0	0	0	0	0	0	0	0	0	0	0	0	0	0	0	0	0	0	0	0	0	0	0
Pseudomonas psychrophila	0	0	0	0	0	0	0	0	0	0	0	0	0	0	0	0	0	0	0	0	0	0	0	0	0	0	0	0	0	0	0	0	0	0	0	0	0	0	0	0	0	0	0	0	0	0	0	0	0
Pseudomonas putida	0	0	0	0	0	0	0	0	0	0	0	0	0	0	2.25321e-05	0	0	0	0	0	0	0	0	0	0	0	0	0	0	0	0	0	0	0	0	0	0	0	0	2.97794e-05	2.78623e-05	0	0	0	0	0	0	0	0
Pseudomonas synxantha	0	0	0	0	0	0	0	0	0	0	0	0	0	0	0	0	0	0	0	0	0	0	0	0	0	0	0	0	0	0	0	0	0	0	0	0	0	0	0	0	0	0	0	0	0	0	0	0	0
Pseudomonas syringae	0	0	0	0	0	0	0	0	0	0	0	0	0	0	0	0	0	0	0	0	0	0	0	0	0	0	0	0	0	0	0	0	0	0	0	0	0	0	0	0	0	0	0	0	0	0	0	0	0
Pseudomonas syringae group genomosp. 3	0	0	0	0	0	0	0	0	0	0	0	0	0	0	0	0	0	0	0	0	0	0	0	0	0	0	0	0	0	0	0	0	0	0	0	0	0	0	0	0	0	0	0	0	0	0	0	0	0
Psychrobacter phenylpyruvicus	0	0	0	0	0	0	0	0	0	0	0	0	0	0	0	0	0	0	0	0	0	0	0	0	0	0	0	0	0	0	0	0	0	0	0	0	0	0	0	0	0	0	0	0	0	0	0	0	0
Rahnella aquatilis	0	0	0	0	0	0	0	0	0	0	0	0	0	0	0	0	0	0	0	0	0	0	0	0	0	0	0	0	0	0	0	0	0	0	0	0	0	0	0	0	0	0	0	0	0	0	0	0	0
Ralstonia pickettii	0	5.7517e-06	3.35345e-05	0.000153301	2.0835e-06	6.69475e-05	0	1.74153e-05	0	0	0	2.81365e-05	0.000115664	0.000114249	0	9.78713e-05	7.97942e-05	0	1.85982e-05	2.02384e-05	2.84429e-05	5.0242e-06	2.64691e-05	3.96593e-05	0	4.34677e-05	1.67622e-05	7.874e-07	9.90681e-05	0	0	0.00016886	0	2.75691e-05	1.73404e-05	2.78381e-05	0	0	7.10148e-05	0.00013188	0	1.86858e-05	0	4.52902e-05	1.57115e-05	1.8052e-06	0	0	2.84426e-05
Raoultella planticola	0	0	0	0	0	0	0	0	0	0	0	0	0	0	0	0	0	0	0	0	0	0	0	0	0	0	0	0	0	0	0	0	0	0	0	0	0	0	0	0	0	0	0	0	0	0	0	0	0
Rhodococcus fascians	0	0	0	0	0	0	0	0	0	0	0	0	0	0	0	0	0	0	0	0	0	0	0	0	0	0	0	0	0	0	0	0	0	0	0	0	0	0	0	0	0	0	0	0	0	0	0	0	0
Roseburia intestinalis	0	0	0	0	0	0	0	0	0	0	0	0	0	0	0	0	0	0	0	0	0	0	0	0	0	0	0.000119198	0	0	0	0	0.000186824	0	0	0	0	0.00132055	0	6.93439e-05	0	0	0	0	0	0	0	0	0	0
Roseburia inulinivorans	0	0	0	0	0	0	0	0	0	0	0	0	0	0	0	0	0	0	0	0	0	0.000146223	0	0	0	0	0.000250813	0	0	0	0	0.000122154	0	0	0	0	0.000136972	0	2.6735e-05	0	0	4.45584e-05	0	0	0	0	0	0	0
Rothia mucilaginosa	0	0	0	0	0	4.7325e-05	0	1.63268e-05	0.00156797	0	0	0.000270693	0	0	8.8763e-06	0	0	0	0	0	0.000151696	0	4.91113e-05	0	0	0	0	0	0	0	0	0	0	0	0	0	0	0	0	0.000964285	0.000821204	3.16221e-05	0	0	0	0	0	0	0
Ruminococcus bromii	0	0	0	0	0	3.11652e-05	0	0	0	0	0	5.33624e-05	0	0	6.00855e-05	0	0	0	0	0	0	0	0	0	0	3.44119e-05	8.6915e-06	0	0	0	0	0.00100238	0	0	0	0	0.00191761	0	0.000126156	2.83613e-05	0	0	0	0	4.06449e-05	0	0	0	2.09577e-05
Sanguibacter keddieii	0	0	0	0	0	0	0	0	0	0	0	1.84343e-05	0	0	0	0	0	0	0	0	0	0	0	0	0	0	0	0	0	0	0	0	0	0	0	0	0	0	0	0	0	0	0	0	0	0	0	0	0
Schaalia odontolytica	0	0	0	0	0	0	0	0	0	0	0	1.55236e-05	0	0	0	0	0	0	0	0	0	0	1.37129e-05	0	0	0	0	0	0	0	0	0	0	0	0	0	0	0	0	5.53046e-05	0.00027129	0	0	0	0	0	0	0	0
Schaalia radingae	0	0	0	0	0	0	0	0	0	0	0	0	0	4.1545e-05	8.60315e-05	0	0	0	0	0	0	0	0	0	0	0	0	0	0	0	3.64519e-05	0	0	0	0	0	0	0	8.3547e-06	0	0	0	0	0	0	0	0	0	0
Schaalia turicensis	2.54064e-05	3.3987e-06	0	0	3.2741e-06	0	0	0	0	0	0	0	0	0.000106459	6.69134e-05	0	0	5.20932e-05	0	0	0	5.36675e-05	1.88154e-05	0	0	0	8.6915e-06	2.5011e-06	0	0	0.000106752	0	0	4.47998e-05	0	0	0	0	9.1902e-06	0	0	3.88089e-05	0	0	0	8.715e-07	0	0	0
Serratia marcescens	0	0	0	0	0	0	0	0	0	0	0	0	0	0	0	0	0	0	0	0	0	0	0	0	0	0	0	0	0	0	0	0	0	0	0	0	0	0	0	0	0	0	0	0	0	0	0	0	0
Shigella boydii	0	0	0	0	0	0	0	0	0	0	0	0	0	0	0	0.00177032	0	0	0	0	0	0	0	0	0	0	0	0	0	0	0	0	0	0	0	0	0.000505742	0	0	0	0	0	0	0	0	0	0	0	0
Shigella flexneri	0	0	0	0	0	0	0	0	0	0	0	0	0	0	0	0.000837663	0	0	0	0	0	0	0	0	0	0	0	0	0	0	0	0	0	0	0	0	0.00594247	0	0	0	0	0	0	0	0	0	0	0	0
Shigella sonnei	0	0	0	0	0	0	0	0	0	0	0	0	0	0	0	0.000788727	0	0	0	0	0.00354114	0	0	0	0	0	0	0	0	0	0	0	0	0	0	0.00185569	0.000491694	0	0	0	0	0	0	0	0	0	0	0	0
Slackia exigua	0	7.3203e-06	0	0	3.4973e-06	0	0	0	0	0	0	0	0	0	4.98437e-05	0	0	0	0	0	0	2.89707e-05	1.21184e-05	0	0	0	1.24165e-05	6.68356e-05	0	0	0	0	0	0.000288097	0	0	0	0	0	0	0	0	0	0	4.7818e-06	1.245e-06	0	0	0
Sneathia amnii	0	0.251099	0.000192178	0	0.00722015	0	0	0	0	0	0	0	0	0	2.04837e-05	0	0	0.000274109	0	0	0	0	0.39106	0	0	0	0	0.0277292	0	4.93965e-05	0	0	0	0	0	0	0	0	0	0	0	0	0	0	0	0.174375	0	0	0.000176643
Sneathia sanguinegens	0	0.00212996	4.12732e-05	0	5.99013e-05	0	0	0	0.0136012	0	0	0	0	0	0	0	0	0.0264968	0	0	0	5.22e-07	0.00309816	0	0	0	0	0.000244786	0	1.44575e-05	0.00254642	0	0	0	0	0	0	0	0	0	0	0	0	0	0	0.00142158	0	0	2.69456e-05
Solobacterium moorei	0	0	0.000110922	0	1.0418e-06	0	0	0	0	0	0	0	0	0	1.91181e-05	0	0	0.00023814	0	0	0	7.83e-07	4.7836e-06	0	0	0	6.8291e-06	1.1579e-06	0	0	0.0158566	0	0	1.24061e-05	0	0	0.000414428	0	0	0	2.05301e-05	2.29979e-05	0	0	0	0	0	0	0.000104788
Sphingobium amiense	0	0	0	0	0	0	0	0	0	0	0	0	0	0	0	0	0	0	0	0	0	0	0	0	0	0	0	0	0	0	0	0	0	0	0	0	0	0	0	0	0	0	0	0	0	0	0	0	0
Sphingobium yanoikuyae	0	0	0	6.81338e-05	9.673e-07	6.57933e-05	0	0	0	7.4169e-06	0	1.06725e-05	0	6.23174e-05	9.5591e-06	0.000143928	0.00013612	0	2.15739e-05	4.58738e-05	1.8962e-05	1.4681e-06	8.6104e-06	2.21626e-05	6.0773e-06	5.43346e-05	0	0	0.000171718	2.8915e-05	0	7.54481e-05	1.75766e-05	2.96368e-05	0	1.33623e-05	3.5121e-05	0	6.34956e-05	2.69432e-05	7.47882e-05	0	7.9616e-06	2.75679e-05	9.2219e-06	8.092e-07	0	0	0
Staphylococcus argenteus	0	0	0	0	0	0	0	0	0	0	0	0	0	0	0	0	0	0	0	0	0	0	0	0	0	0	0	0	0	0	0	0	0	0	0	0	0	0	0	0	0	0	0	0	0	0	0	0	0
Staphylococcus aureus	0.000210873	9.6733e-06	4.38527e-05	0.000147623	3.1997e-06	0.000147746	0	0.000290618	0.00297185	6.30432e-05	0	9.70225e-05	0.000154218	0.000903603	0.000206885	6.04499e-05	3.98971e-05	0.00023566	6.47216e-05	5.80168e-05	0.000105476	3.0667e-06	2.51934e-05	0.000403592	4.33515e-05	5.07123e-05	8.38111e-05	1.2042e-06	0.000321421	6.86732e-05	0.000291615	0.000434725	5.77517e-05	2.27445e-05	0.000224405	0.000556205	0.000755101	0	0.000103598	0.000262342	0.000153976	0.000386652	4.49599e-05	8.3688e-06	2.15179e-05	2.1787e-06	0	0.0247148	4.04184e-05
Staphylococcus auricularis	0	0	0	0	0	0	0	0	0	0	0	0	0	0	0	0	0	0	0	0	0	0	0	0	0	0	0	0	0	0	0	0	0	0	0	0	0	0	0	0	0	0	0	0	0	0	0	0	0
Staphylococcus capitis	0.000101625	0	0	0	0	3.4628e-05	0	0.000426675	0.000382876	0	0	1.64938e-05	0	0.000155794	0.000564667	0.000169835	3.52033e-05	0	0	8.09537e-05	0	0	0	0	0	0.000108669	0	0	0	0	0	0	2.63649e-05	0	2.75406e-05	6.18006e-05	0	0	4.01025e-05	0	9.38518e-05	0.000196919	0	0	0	0	0	0	0
Staphylococcus caprae	0	0	0	0	0	1.61598e-05	0	0	0	0	0	0	0	0	1.09246e-05	0	0	0	0	0	0	0	8.6104e-06	0	0	0	0	0	0	0	0	0	0	0	0	0	0	0	0	0	0	0	0	0	0	0	0	0	0
Staphylococcus epidermidis	0.0891967	2.69284e-05	0	0	1.7115e-06	0.0422231	0	0.00180031	0.000765753	0	0	0.000659753	0	0.00137098	0.0022457	0.00898689	0.000222954	0	6.62094e-05	0.000532946	0.00033776	0	0.000492388	0.000173801	8.1031e-06	0.000653827	0	0	2.64182e-05	3.01198e-05	0	0.000495802	8.03501e-05	1.44738e-05	0.000159123	9.01955e-05	0.00800056	0	0.00618581	0.000579989	0.000582175	0.026163	0	1.82145e-05	4.67928e-05	7.47e-07	0	0	2.09577e-05
Staphylococcus equorum	0	0	0	0	0	0	0	0	0	0	0	0	0	0	1.84353e-05	0	0	0	0	0	0	0	0	0	0	0	0	0	0	0	0	0	0	0	0	0	0	0	0	0	0	0	0	0	0	0	0	0	0
Staphylococcus haemolyticus	0.000149898	0	1.93468e-05	0	0	6.00219e-05	0	0	0.00129449	0	0	0	0	0.00237585	0.00160934	6.04499e-05	0	1.24031e-05	0	0.000597709	0	1.0114e-06	5.7403e-06	0	0	0.000210094	0	0	0	3.73486e-05	0	0.00100597	1.63211e-05	0	0	0	0.00190005	0	1.83803e-05	1.41807e-05	0	0.0038004	0	0	3.48385e-05	0	0	0	0
Staphylococcus hominis	0.000254064	0	1.28979e-05	0	0	0.00274139	0	3.5919e-05	0.000182322	0	0	0.000631616	0	0.00394417	0.00185309	0.00124066	0	0	0.000291619	4.85722e-05	0.000333019	0	3.8269e-06	0.000250787	0	0	0	0	0	2.65054e-05	0	0.00145148	8.78829e-05	0	0	0	0.00783549	0	0.00167511	0.000253834	0.000130513	0.000143737	0	2.21528e-05	2.08348e-05	0	0	0	0
Staphylococcus hyicus	0	0	0	0	0	0	0	0	0	0	0	0	0	0	0	0	0	0	0	0	0	0	0	0	0	0	0	0	0	0	0	0	0	0	0	0	0	0	0	0	0	0	0	0	0	0	0	0	0
Staphylococcus lugdunensis	0	0	0	0	0	1.61598e-05	0	0.000146941	0.000237019	0	0	5.33624e-05	0	0	2.79944e-05	0	0	0	0	0	0	0	1.94532e-05	0	0	2.53562e-05	0	0	0	0	0	0	0	0	0	0	0	0	0	1.98529e-05	0	0.00165585	0	0	0	0	0	0	0
Staphylococcus saprophyticus	0	0	0	0	0	0	0	0	0	0	0	0	0	0	4.50641e-05	0	0	0	0	0	0	0	0	0	0	0	0	0	0	0	0	0	0	0	0	0	0	0	0	0	0	0	0	0	0	0	0	0	0
Staphylococcus sciuri	0	0	0	0	0	0	0	0	0	0	0	0	0	0	0	0	0	0	0	0	0	0	0	0	0	0	0	0	0	0	0	0	0	0	0	0	0	0	0	0	0	0	0	0	0	0	0	0	0
Staphylococcus simulans	0	0	7.09383e-05	0	0	0	0	0	0	0	0	0	0	0	0.00110407	0	0	0	0	0	0.000251246	0	0	0.000202962	0	0.000393021	0	0	0	0	0	0	0	1.30953e-05	0	5.5676e-06	0	0	0	0	0	0	0	0	4.37189e-05	0	0	0	5.68851e-05
Staphylococcus warneri	4.57315e-05	0	0	0	0	0	0	0	0	0	0	0	0	9.08796e-05	5.46232e-05	0	0	0	0	0	0	0	0.000260545	0	0	0	0	0	0	0	0	0	1.75766e-05	0	0	0	0	0	0	2.55252e-05	0.00010265	4.45584e-05	0	0	0	0	0	0	0
Stenotrophomonas maltophilia	0	0	0	3.40669e-05	0	1.50055e-05	0	0	0	0	0	1.16427e-05	5.95843e-05	2.85622e-05	1.09246e-05	0	0	0	0	0	0	0	8.6104e-06	0	0	0	0	0	0	0	0	3.59277e-05	0	0	0	6.1244e-06	0	0	1.83803e-05	3.82878e-05	8.21203e-05	0	0	1.0338e-05	6.4895e-06	0	0	0	0
Streptococcus agalactiae	0.00352132	1.38563e-05	0	0	3.2741e-06	0.000483638	0	0.000304768	0.019946	0	0	0	0	0.00281727	0	0	0	0.0230612	0	0	0	0	1.43507e-05	0	0	0	0.000967863	1.85732e-05	0.00107434	0	3.38482e-05	0	0.000188321	7.44366e-05	0.0191448	0	0	0	3.9267e-05	4.396e-05	6.45231e-05	0.103194	0	0	0	3.9839e-06	0	0	0
Streptococcus anginosus	0.0551979	0.00012157	0	0	7.04677e-05	5.42506e-05	0	0	0.00184145	0	0	3.29876e-05	7.36041e-05	0.00450763	0.000811155	0	0.000298055	0.000608995	0	6.88107e-05	9.24395e-05	2.80898e-05	0.00163088	0	3.6869e-05	0.000103236	0.00520001	8.54088e-05	0.000211345	0	0.000213504	0.000179638	0	0.00224344	0	0	0.00224774	0	0	0.000249579	0.000195036	0	0	0	0	6.2249e-06	0	0	0
Streptococcus australis	0	0	0	0	0	0	0	0	0.00206024	0	0	0.000254199	0	0	0	0	0	0	0	0	0	0	0	0	0	0	0	0	0	0	0	0	0	0	0	0	0	0	0	0.000304884	0.000461927	2.44353e-05	0	0	0	0	0	0	0
Streptococcus constellatus	0	0	0	0	0	0	0	0	0	0	0	0	0	0	0	0	0	0	0	0	0	0	0	0	0	0	0	0	0	0	0	0	0	0	0	0	0	0	0	0	0	0	0	0	0	0	0	0	0
Streptococcus equinus	0	0	0	0	0	0	0	0	0	0	0	0	0	0	0	0	0	0	0	0	0	0	0	0	0	0	0	0	0	0	0	0	0	0	0	0	0	0	0	0	0	0	0	0	0	0	0	0	0
Streptococcus gallolyticus	0.000401421	0	0	0	0	0	0	0	0	0	0	0	0	0	0	0	0	0	0	0	0	0	0	0	0	0	0	0	0	0	0	0	0	0	0	0	0	0	0	0	0	0	0	0	0	0	0	0	0
Streptococcus infantis	0	0	0	0	0	0	0	0	0.00366467	0	0	0.000338608	0	0	0	0	0	0	0	0	0.000180138	0	5.58083e-05	0	0	0	0	0	0	0	0	0	0	0	0	0	0	0	0	0.00131171	0.000105583	7.90552e-05	0	0	0	0	0	0	0
Streptococcus intermedius	0.000149898	0	0	0	0	0	0	0	0	0	0	0	0	0	0	0	0	0	0	0	0	7.504e-07	3.38039e-05	0	0	0	0	0	0	0	0	0	0	0	0	0	0	0	0	0	0.000334347	0	0	0	0	0	0	0	0
Streptococcus lutetiensis	0	0	0	0	0	0	0	0	0	0	0	0	0	0	0	0	0	0	0	0	0	0	0	0	0	0	0	0	0	0	0	0	0	0	0	0	0	0	0	0	0	5.60574e-05	0	0	0	0	0	0	0
Streptococcus mitis	0.0220908	0	0	0	0	0.000113118	0	0.000665046	0.293429	0	0	0.00202777	0	0.0925622	7.10102e-05	0	0	0.0255989	0	0	0.000446791	0	2.45556e-05	0	0	0	0.00272417	0	0	0	0.000111959	0.000183231	0	0	7.75216e-05	0	0	0	0.000179626	0.000623949	0.00178172	0.000866733	0	0	0	0	0	0	0
Streptococcus mutans	0	0	0	0	0	0	0	0	0	0	0	0	0	0	0	0	0	0	0	0	0	0	0	0	0	0	0	0	0	0	0	0	0	0	0	0	0	0	0	0	0	0	0	0	0	0	0	0	0
Streptococcus oralis	0.000106707	0	0	0	0	0	0	0.000274291	0.00760283	0	0	9.21714e-05	0	0.000127231	2.52632e-05	0	0	2.23257e-05	0	0	7.70329e-05	0	7.36669e-05	0	0	0	2.97995e-05	0	0	0	0	0	0	0	0	0	0	0	0	0.000497741	0.00165121	3.88089e-05	0	0	0	0	0	0	0
Streptococcus parasanguinis	0.000416664	0	0	0	0	0	0	0	0.00260721	0	0	0.000693711	0	9.60727e-05	0	0	0	0	0	0	9.95502e-05	0	8.29151e-05	0	0	0	1.30373e-05	0	0	0	0	0	0	0	0	0	0	0	0	0.001099	0.000278623	0	0	0	0	0	0	0	0
Streptococcus phocae	0	0	0	0	0	0	0	0	0	0	0	0	0	0	0	0	0	0	0	0	0	0	0	0	0	0	0	0	0	0	0	0	0	0	0	0	0	0	0	0	0	0	0	0	0	0	0	0	0
Streptococcus pneumoniae	0.000658025	0	0	0	0	0	0	0	0.0433015	0	0	0	0	0.000350536	0	0	0	0	0	0	0	1.3376e-06	0	0	0	0	0	0	0	0	0	0	0	0	0	0	0	0	0	0	0	0	0	0	0	0	0	0	0
Streptococcus porcinus	0	0	0	0	0	0	0	0	0	0	0	0	0	0	0	0	0	0	0	0	0	0	0	0	0	0	0	0	0	0	0	0	0	0	0	0	0	0	0	0	0	0	0	0	0	0	0	0	0
Streptococcus pseudopneumoniae	0.0040701	0	0	0	0	0.000103884	0	0.000117553	0.172641	0	0	0.0012351	0	0.000109055	5.25748e-05	0	0	0.00051101	0	0	0.000107846	0	2.328e-05	0	0	0	0	0	0	0	0.00237198	0	0	0	2.04004e-05	0	0	0	0	0.000570062	0.0014635	0.0002731	0	0	0	0	0	0	0
Streptococcus pseudoporcinus	0	0	0	0	0	0	0	0	0	0	0	0	0	0	0	0	0	0	0	0	0	5.0568e-06	0	0	0	0	0	3.6591e-06	0	0	0	0	0	0	0	0	0	0	0	0	0	0	0	0	0	8.715e-07	0	0	0
Streptococcus pyogenes	0	0	0	0	0	0	0	0	0	0	0	0	0	0	0	0	0	0	0	0	0	0	0	0	0	0	6.2082e-06	0	0	0	0	0	0	0	0	0	0	0	0	0	0	0	0	0	0	0	0	0	0
Streptococcus salivarius	0	0	0	0	0	0	0	1.74153e-05	0.00692824	0	0	0.00279037	0	0	0	0	0	0	0	0	0.000106661	0	8.19584e-05	0	0	0	1.30373e-05	0	0	0	0	0	0	0	0	0	0	0	0	0.00274396	0.000834401	0.000137987	0	0	0	0	0	0	0
Streptococcus sanguinis	0	0	0	0	0	0	0	5.76881e-05	0.00712879	0	0	0.000117397	0	0	9.5591e-06	0	0	0	0	0	0	0	0.000169338	0	0	0	2.17288e-05	0	0	0	9.37334e-05	0	0	0	0	0	0	0	0	0.0004396	0.00165267	2.29979e-05	0	3.88905e-05	0	0	0	0	0
Streptococcus thermophilus	0	0	0	0	0	0	0	0	0.00127625	0	0	5.53028e-05	0	0	1.09246e-05	0	0	0	0	0	0	0	1.37129e-05	0	0	0	3.29036e-05	0	0	0	0	0.00012934	0	0	0	0	0	0	0	9.92646e-05	3.07951e-05	5.31826e-05	0	0	0	0	0	0	0
Streptococcus uberis	0	0	0	0	0	0	0	0	0	0	0	0	0	0	0	0	0	0	0	0	0	0	0	0	0	0	0	0	0	0	0	0	0	0	0	0	0	0	0	0	0	0	0	0	0	0	0	0	0
Streptococcus urinalis	0	0	0	0	0	0	0	2.06807e-05	0	0	0	0	0	0	0	0	0	0	0	3.91276e-05	0	0	4.24143e-05	0	0	0	0	1.4358e-06	0	0	0	0	0	0	1.42803e-05	0	0	0	0	0	0	0.000751743	0	0	0	0	0	0	0
Sutterella wadsworthensis	0	0	0	0	0	0	0	1.41499e-05	0	0	0	0	0	0	1.50214e-05	0	0	0	0	0	0	1.4518e-05	0	0	0	0	0	7.7813e-06	0	0	0	0	0	0	0	0	0	0	0	0	0	5.462e-05	0	0	0	0	0	0	0
Tannerella forsythia	5.5894e-05	0	0	0	0	0	0	0	0	0	0	0	0	0	0	0	0	0	0	4.18261e-05	0	8.51829e-05	1.11617e-05	0	0	0	0	2.0843e-06	0	0	0	0	0	0.000170928	0	0	0	0	0	0	0	0	0	0	0	0	0	0	0
Treponema denticola	0	0	0	0	0	0	0	0	0	0	0	0	0	0	0	0	0	0	0	0	0	0	0	0	0	0	0	0	0	0	0	0	0	0	0	0	0	0	0	0	0	0	0	0	0	0	0	0	0
Treponema maltophilum	0	0	0	0	0	0	0	0	0	0	0	0	0	0	0	0	0	0	0	0	0	0	0	0	0	0	0	0	0	0	0	0	0	0	0	0	0	0	0	0	0	0	0	0	0	0	0	0	0
Treponema vincentii	0	0	0	0	0	0	0	0	0	0	0	0	0	0	0	0	0	0	0	0	0	0	0	0	0	0	0	0	0	0	0	0	0	0	0	0	0	0	0	0	0	0	0	0	0	0	0	0	0
Trueperella bernardiae	0	0	0	0	0	0	0	0	0	0	0	0	0	0	0	0	0	0	0	0	4.859e-05	0	0	0	0	0	0	0	0.00110516	0	0	0	0	0	0	0	0	0	0	0	0	0	0	0	0	0	0	0	0
Ureaplasma parvum	0.0387676	0.00915068	0.00420599	0.0016636	0.00122437	0.00796329	0	0	0	0.00100128	0	0.00638893	0	0.0173009	5.46232e-05	0	0	3.34885e-05	0	0	0.00622663	0.000111022	0.011796	0	0.00157443	0.011662	0.00165636	4.30749e-05	0.0202649	0	6.50926e-05	0.0201231	0.00196732	0.00784686	0	0	0	0	0.0058182	0.000109191	0.00303259	0	0.00196981	0	9.08533e-05	0.000902861	0	0	0.0035164
Ureaplasma urealyticum	0.000774894	0.000230591	5.4171e-05	0	3.53455e-05	0.00011889	0	0	0.00288069	1.85421e-05	0	8.82905e-05	0	0.000277832	0	0	0	0.00312187	0	0	0.000130363	3.35055e-05	0.000312207	0	3.44381e-05	0.000166626	3.41453e-05	7.411e-07	0.00036325	0	0.00811835	0.000280236	2.38539e-05	0.000835344	0	0	0	0	9.19016e-05	0	4.69259e-05	0	4.44916e-05	0	0	2.52731e-05	0	0	2.84426e-05
Urinicoccus massiliensis	0	5.09809e-05	3.09549e-05	0	1.5552e-05	0	0	0	0.000291715	0	0	0	0	0.000498539	0.000240342	0	0	1.61241e-05	0	0	0	2.01946e-05	0.000275852	0	0	0	0	1.55626e-05	7.04484e-05	0	6.24889e-05	0.00100957	0	2.27445e-05	0	0	0	0	1.4203e-05	0.000113445	0	0	0	0	0	1.80522e-05	0	0	5.98791e-05
Vaginella massiliensis	0	0	0	0	0	0	0	0	0	0	0	0	0	0	0	0	0	0	0	0	0	0	0	0	0	0	0	0	0	0	0	0	0	0	0	0	0	0	0	0	0	0	0	0	0	0	0	0	0
Varibaculum cambriense	3.04876e-05	1.5425e-05	1.67672e-05	4.82615e-05	9.1526e-06	0	0	0	0.000200554	0	0	3.58983e-05	0	0.000171373	0.00175067	5.75714e-05	4.69378e-05	0	9.671e-06	7.55568e-05	2.25173e-05	1.4681e-06	8.6742e-05	0	0	1.99227e-05	1.17956e-05	6.6697e-06	0	1.92767e-05	0.000304634	7.90409e-05	7.28173e-05	6.68551e-05	0	9.68766e-05	5.26815e-05	0	5.51409e-05	0.00042542	0	0.000166735	0	0	3.10814e-05	2.6145e-06	0	0	0
Variovorax paradoxus	0	0	0	0	0	0	0	0	0	0	0	0	0	0	0	0	0	0	0	0	0	0	0	0	0	0	0	0	0	0	0	0	0	0	0	0	0	0	0	0	0	0	0	0	0	0	0	0	0
Veillonella atypica	0	0	0	0	0	0	0	0	0	0	0	0.000332787	0	0	0	0.00313188	0	6.07754e-05	0	0	0	1.7617e-06	2.23233e-05	0	0	0	0	0	0	0	0	0	0	4.68675e-05	0	0	0	0	0	0.000309138	1.90637e-05	0	0	0	0	0	0	0	0
Veillonella dispar	0	0	0	0	0	0	0	0	0.000638127	0	0	8.14989e-05	0	0	0	0	0	0.000173644	0	0	3.67388e-05	0	5.96351e-05	0	0	0	0	0	0	0	0	0	0	0	0	0	0	0	0	0.000677835	6.30567e-05	0	0	0	0	0	0	0	0
Veillonella montpellierensis	0	0	0	0	0	3.34738e-05	0	0	0.00213317	0	0	0	0	0.000103862	3.41395e-05	0	0	0.0354643	0	0	0	2.20216e-05	0	0	0	0.00257184	0	3.9833e-06	0	0	0.00714978	0.000186824	0	0.0268523	0	0	0	0	4.67862e-05	0	0	0	0	0	0	1.245e-06	0	0	0
Veillonella parvula	0	5.7517e-06	0	0	1.86029e-05	0	0	1.63268e-05	0.00074752	0	0	1.45534e-05	0	0	0	0	0	0	0	0	0	4.2412e-06	0.000172846	0	0	0	0	1.58405e-05	0	0	0	0	0	2.34337e-05	1.12202e-05	0	0	0	0	0.00016166	0.00152363	0.000117864	0	7.8766e-06	0	1.13293e-05	0	0	0
Veillonella seminalis	0	0	0	0	3.9438e-06	0	0	0	0	0	0	0	0	0	1.22902e-05	0	0	0	0	0	0	2.65238e-05	0	0	0	0	0	9.3097e-06	0	0	0	0	0	0	0	0	0	0	0	0	0	5.03079e-05	0	0	0	0	0	0	0
Veillonella sp. DNF00869	0	0	0	0	0	0	0	0	0	0	0	0	0	0	0	0	0	0	0	0	0	0	0	0	0	0	0	0	0	0	0	0	0	0	0	0	0	0	0	0	0	0	0	0	0	0	0	0	0
Weissella cibaria	0	0	0	0	0	0	0	0	0	0	0	0	0	0	0	0	0	0	0	0	0	0	0	0	0	0	0	0	0	0	0	0	0	0	0	0	0	0	0	0	0	0	0	0	0	0	0	0	0
Weissella soli	0	0	0	0	0	0	0	0	0	0	0	0	0	0	0	0	0	0	0	0	0	0	0	0	0	0	0	0	0	0	0	0	0	0	0	0	0	0	0	0	0	0	0	0	0	0	0	0	0
Winkia neuii	0.000355689	1.33335e-05	0	0	9.9711e-06	0.000256247	0	0.00309883	0.0140388	0	0	3.78388e-05	0	0.00148264	2.52632e-05	0.00605075	0.000103263	0.00376063	0	3.64292e-05	2.13322e-05	0	5.35759e-05	0	4.8619e-06	2.3545e-05	6.45656e-05	2.1306e-06	0	0	0	0	0	3.85968e-05	8.46617e-05	0	0	0	0.000122814	6.80671e-05	0.000318216	0.0100242	0	0	0	2.3032e-06	0	0	0
Xanthomonas campestris	0	0	0	0	0	0	0	0	0	0	0	0	0	0	0	0	0	0	0	0	0	0	0	0	0	0	0	0	0	0	0	0	0	0	0	0	0	0	0	1.98529e-05	0	0	0	0	0	0	0	0	0
[Eubacterium] brachy	0	0	0	0	0	0	0	0	0	0	0	0	0	0	0	0	0	0	0	0	0	6.2639e-06	4.7836e-06	0	0	0	0	0	0	0	0	0	0	0	0	0	0	0	0	0	2.93287e-05	0	0	0	0	0	0	0	0
[Eubacterium] rectale	0	0	0	0	0	2.42396e-05	0	0	0	0	0	6.01539e-05	0	0	3.00428e-05	0	0	0	0	0	0	0	1.08427e-05	3.49935e-05	0	7.24462e-05	0.000103677	0	0	0	0	0.000183231	0	0	0.000135663	0	0.000639202	0	0.000405202	0	0	0.000960162	0	0	7.37756e-05	0	0	0	8.98186e-05
[Eubacterium] siraeum	0	8.889e-06	0	0	9.5991e-06	0	0	0	0	0	0	0	0	0	0	0	0	0	0	0	0	1.59861e-05	0	0	0	0	0	8.0592e-06	0	0	0	0	0	0	0	0	0.000456573	0	0.000218057	0	0	0	0	0	0	7.9056e-06	0	0	0
[Eubacterium] yurii	0	0	0	0	0	0	0	0	0	0	0	0	0	0	0	0	0	0	0	0	0	0	0	0	0	0	0	0	0	0	0	0	0	0	0	0	0	0	0	0	0	0	0	0	0	0	0	0	0
[Ruminococcus] gnavus	0	0	0	0	2.3068e-06	0	0	3.15652e-05	0	0	0	0	0	0	0	0	0	0	0	0	0	3.77467e-05	0	0	0	0	3.22828e-05	1.26446e-05	0	0	0	0	0	1.65415e-05	0	0	0	0	0	0	0	0	0	0	0	0	0	0	0
[Ruminococcus] torques	0	0	0	0	0	0	0	6.53073e-05	0	0	0	0	0	0	0	0	0	0	0	0	0	0	0	1.98297e-05	0	0	0.0005128	0	0	0	0	0.00010419	0	0	0	0	0.000242335	0	8.60533e-05	0	0	2.44353e-05	0	0	4.0986e-06	0	0	0	0
[truncated: 974 more columns]

## Sheet: Table_S3_DA_CST-IA
### Supplementary table 3: Differential abundance results for samples in CST-IA from individuals with menses-related dysbiotic or unstable VCD, compared to constant eubiotic VCD
taxon	lfc_(Intercept)	lfc_dynamicsmenses_dysbiosis	lfc_dynamicsunstable	se_(Intercept)	se_dynamicsmenses_dysbiosis	se_dynamicsunstable	W_(Intercept)	W_dynamicsmenses_dysbiosis	W_dynamicsunstable	p_(Intercept)	p_dynamicsmenses_dysbiosis	p_dynamicsunstable	q_(Intercept)	q_dynamicsmenses_dysbiosis	q_dynamicsunstable	diff_(Intercept)	diff_dynamicsmenses_dysbiosis	diff_dynamicsunstable
Acinetobacter johnsonii	0,0558452903755135	-0,436052485920121	0,0905967787320265	0,0833575856613685	0,193544366006005	0,246586480648088	0,669948510773563	-2,25298465110884	0,367403673120751	0,502890613814167	0,0242601167622123	0,713317932139123	0,858907656162155	0,0602814335223842	0,820474941012316	FALSE	FALSE	FALSE
Aerococcus christensenii	-0,0138272373712673	-0,464019372827421	0,822454135162639	0,0953533021685147	0,221003364440342	0,280662160722672	-0,145010577051971	-2,09960320741035	2,93040619741869	0,884702520783186	0,0357637604010944	0,00338519179554291	0,995748441386843	0,0705863692126864	0,0126944692332859	FALSE	FALSE	TRUE
Alistipes finegoldii	-0,0938763895516332	-0,268823349248579	1,28157040285045	0,0699859045294758	0,162929752961245	0,208580211552382	-1,3413613810206	-1,6499340627646	6,1442568943248	0,179803149791583	0,0989564229337431	8,03387297498729e-10	0,578588990062097	0,159607133764102	2,00846824374682e-08	FALSE	FALSE	TRUE
Anaerococcus hydrogenalis	-0,0140718730258074	-0,302923544852793	0,554339540564027	0,122781977898553	0,283802963480589	0,358623114590849	-0,114608619820688	-1,06737273331366	1,54574403603758	0,908755347106052	0,285803556074867	0,122166397603698	0,995748441386843	0,389732121920273	0,244332795207397	FALSE	FALSE	FALSE
Anaerococcus lactolyticus	-0,063828668831476	-0,231410805489051	0,923370801156106	0,0995079578420222	0,230514191050639	0,292465836023917	-0,641442857593457	-1,00388962794145	3,15719201158454	0,521234995570798	0,315431816496306	0,00159296414909832	0,859178564127689	0,426259211481495	0,00746701944889839	FALSE	FALSE	TRUE
Anaerococcus octavius	-0,190617371717633	0,134063856356453	1,55600607095682	0,118128254179766	0,273146257970193	0,345389793677115	-1,61364758195404	0,490813446805787	4,50507252803028	0,106603889759385	0,623558398514646	6,6350276980933e-06	0,563226186177895	0,698013132665648	7,10895824795711e-05	FALSE	FALSE	TRUE
Anaerococcus prevotii	-0,153789102452936	0,133334135855755	1,19520261506352	0,109164304156702	0,252621443667417	0,319906913642822	-1,40878562494363	0,527802129225789	3,7360949829236	0,158898567017355	0,597636679164256	0,000186900095132813	0,578588990062097	0,683143576546458	0,00107826977961238	FALSE	FALSE	TRUE
Anaerococcus sp. Marseille-P3915	-0,0651538988074519	0,226544295164037	0,167379119257215	0,107386912603627	0,248552056426065	0,314855211938648	-0,60672103543883	0,911456128834828	0,531606633495494	0,544036059779207	0,362055091088647	0,594998469455282	0,869415213156017	0,459439649205917	0,731555495231904	FALSE	FALSE	FALSE
Anaerococcus tetradius	0,0837408279074213	-0,58192512901173	0,0613343293174843	0,0630686437310509	0,147078697913704	0,18887026393001	1,32777277191063	-3,95655616527938	0,324743175771772	0,184253184483882	7,60380168410702e-05	0,74537545456611	0,578588990062097	0,000518441023916388	0,842019880738578	FALSE	TRUE	FALSE
Anaerococcus urinomassiliensis	-0,0169666909533076	-0,267329805151468	0,523025527484963	0,0611017447360475	0,142567195291569	0,183250778367518	-0,277679320395871	-1,87511443010955	2,85415173754957	0,781258536472305	0,0607769827771002	0,004315191523808	0,960563774351194	0,104787901339828	0,0150529936877023	FALSE	FALSE	TRUE
Anaerococcus vaginalis	0,139507647075628	-0,763958182827869	-0,181185878173064	0,143688679529117	0,33168594985033	0,418101689536072	0,970902144363835	-2,30325759403616	-0,4333536139835	0,331597010239039	0,0212643540557341	0,66475789383373	0,765223869782398	0,0569580912207162	0,785147118701255	FALSE	FALSE	FALSE
Atopobium deltae	-0,0215699196684217	-0,347892579555294	0,703560793192793	0,0746250058105167	0,173553115572582	0,221773371132743	-0,289044127154787	-2,00453088040244	3,17243134105436	0,772547609437464	0,0450132224019279	0,00151168298987807	0,960563774351194	0,0833578192628294	0,00731459511231326	FALSE	FALSE	TRUE
Atopobium minutum	0,0743821733333698	-0,728068488561445	0,398742216732681	0,108245803808328	0,250518498615132	0,3172963072982	0,687159877948516	-2,90624641527956	1,2566872275571	0,491981984698906	0,00365793258733559	0,208866914902037	0,858907656162155	0,0156768539457239	0,373306225673161	FALSE	TRUE	FALSE
Bacillus subtilis	-0,432847618568955	3,07393162412467	-0,999583980398514	0,110424957186046	0,255507807246609	0,323490160448732	-3,91983505902281	12,030675920434	-3,08999809766063	8,86095916581155e-05	2,45145526645886e-33	0,00200157777316124	0,00443047958290578	3,67718289968828e-31	0,00883049017571134	TRUE	TRUE	TRUE
Bacteroides ovatus	-0,177261510813411	-0,358431292102191	2,25173559325342	0,0917781721593509	0,212819505088754	0,270506018515124	-1,93141252045899	-1,68420320286297	8,32416079174047	0,0534320580251194	0,0921424044906756	8,4928260399425e-17	0,445267150209328	0,153570674151126	6,36961952995687e-15	FALSE	FALSE	TRUE
Bacteroides thetaiotaomicron	0,0571795215631212	-0,397698997051736	0,0130761191465586	0,0685349329210265	0,159606191355156	0,20445063672261	0,834312067234525	-2,49175169005052	0,0639573412740194	0,404105153575804	0,0127114869589241	0,949004193958682	0,838654607369319	0,0397233967466378	0,981728476508981	FALSE	TRUE	FALSE
Bacteroides uniformis	-0,179879037167096	-0,525747693462469	2,55843164893898	0,120107125911161	0,277677651661745	0,351016611056553	-1,49765499592544	-1,89337417079179	7,28863412257942	0,134222910146835	0,0583081278297807	3,13113088747067e-13	0,578588990062097	0,102896696170201	1,1741740828015e-11	FALSE	FALSE	TRUE
Bifidobacterium adolescentis	0,127874608226944	-0,650383106643844	-0,257551322328047	0,0941051325688744	0,21814614023734	0,277116296088871	1,35884839366603	-2,98141010396167	-0,929397967434765	0,174194634682813	0,00286924272036847	0,352682880788674	0,578588990062097	0,0136826524822526	0,529024321183011	FALSE	TRUE	FALSE
Bifidobacterium longum	0,106922230125655	-0,681697613779456	0,000999246084050315	0,079957383383659	0,185760887665774	0,236926859869867	1,33724023474618	-3,66975859313283	0,00421752976677762	0,181144232432389	0,000242779633208251	0,996634908090492	0,578588990062097	0,0014006517300476	0,999937301533487	FALSE	TRUE	FALSE
Blautia obeum	0,146684274105538	-0,747363535588171	-0,279599959058283	0,112647219121843	0,260595978572529	0,329807105173481	1,30215619390373	-2,86790126110932	-0,847768148934242	0,192862996687366	0,00413204465662327	0,396567104671083	0,578588990062097	0,016751532391716	0,56477175823563	FALSE	TRUE	FALSE
Brevibacterium mcbrellneri	-0,0159169843159814	0,210473456105988	-0,289642159495423	0,0965225449554428	0,223679947196249	0,28398391356432	-0,164904316637415	0,940958090987595	-1,01992452973863	0,869019294733091	0,346726336313777	0,307764254943929	0,995748441386843	0,452638579480423	0,491113172782866	FALSE	FALSE	FALSE
Brevibacterium paucivorans	-0,00496664521421707	-0,276458198100097	0,420391624510659	0,0748591761522756	0,174089271412886	0,222439026897046	-0,0663465118038985	-1,58802547598941	1,8899184660848	0,94710195370814	0,112280578458624	0,0587688654447061	0,995748441386843	0,17917113583823	0,13773952838603	FALSE	FALSE	FALSE
Campylobacter hominis	-0,0765596196089804	0,0681227636191748	0,545528116334366	0,0871783399374696	0,202290257926143	0,257439764709894	-0,878195428633928	0,336757510309996	2,11905148743868	0,379837672383485	0,73629970586729	0,0340861159253933	0,813937869393183	0,788892542000667	0,0929621343419817	FALSE	FALSE	FALSE
Campylobacter ureolyticus	-0,0531540803995008	-0,607331020435848	1,44969983053735	0,11835136510135	0,273657150482096	0,346024175506344	-0,449120974261535	-2,2193135438483	4,18959117066308	0,653344390827952	0,0264654008261233	2,79457486348802e-05	0,900811606340839	0,0621925872687901	0,000209593114761602	FALSE	FALSE	TRUE
Clostridiales genomosp. BVAB1	-0,0475820668468474	0,0445643928609085	0,300233588191242	0,0682938729313905	0,159053970548368	0,203764370445624	-0,696725266915956	0,280184095419087	1,47343516206805	0,485974743150053	0,779336268207141	0,140633734909427	0,858907656162155	0,815568288024547	0,272063999924887	FALSE	FALSE	FALSE
Corynebacterium accolens	0,159383965338013	-0,803836403705133	-0,30960852263771	0,0861542841836273	0,199946155807815	0,254530867182828	1,84998304899505	-4,02026435795928	-1,21638890427902	0,064315992773619	5,8132871150986e-05	0,223836808725046	0,472224008108935	0,000415234793935614	0,394614611639238	FALSE	TRUE	FALSE
Corynebacterium amycolatum	-0,0631452113576685	0,30529666571379	0,0153887958559832	0,141139682567544	0,325847283356422	0,41084761553129	-0,447395163493085	0,936931750877442	0,0374562131414177	0,654589767274343	0,348793665626536	0,970121252478917	0,900811606340839	0,452638579480423	0,996699916930394	FALSE	FALSE	FALSE
Corynebacterium aurimucosum	-0,0694942748758177	-0,0336588743344045	0,646990779954948	0,151393503148287	0,34933540527794	0,440031972929101	-0,459030760439893	-0,096351168034699	1,47032674841378	0,646212076839689	0,923241673869938	0,141473279960941	0,900811606340839	0,94208334068361	0,272063999924887	FALSE	FALSE	FALSE
Corynebacterium coyleae	-0,168603234471956	0,876182860383435	0,0934031112700511	0,105166655623694	0,243468862135821	0,308545299575571	-1,60320049612731	3,59874709520206	0,302720901593817	0,108890395994393	0,000319753952809643	0,762102567580199	0,563226186177895	0,00177641084894246	0,853099889082312	FALSE	TRUE	FALSE
Corynebacterium genitalium	-0,122740827218362	0,163638401556717	0,839103916108829	0,0774151966626146	0,17994116534867	0,229703502050843	-1,58548750774712	0,909399476432403	3,65298704032427	0,112855612998174	0,363139298082911	0,000259207318370787	0,564278064990872	0,459439649205917	0,00144004065761548	FALSE	FALSE	TRUE
Corynebacterium glucuronolyticum	0,0697629220694467	-0,375333814094709	-0,148177710041576	0,10579247860866	0,244901643946305	0,310323816419292	0,659431776123787	-1,53259001469586	-0,477493837731637	0,509618542656212	0,125376903319622	0,633010507873664	0,858907656162155	0,1919034234484	0,76573851758911	FALSE	FALSE	FALSE
Corynebacterium jeikeium	-0,259220948286504	0,759534829833459	1,18007299082339	0,13339640043365	0,308111791036884	0,388815127482745	-1,94323795427626	2,46512743727661	3,03504906936977	0,0519874142454615	0,0136964528676289	0,00240496555453283	0,445267150209328	0,0409104199748046	0,0103069952337121	FALSE	TRUE	TRUE
Corynebacterium pseudogenitalium	0,0465975990396521	-0,412186999027071	0,141427323118861	0,130826772044552	0,302226595258653	0,381504901953829	0,356177854971333	-1,36383430675355	0,370709058768468	0,721707375080431	0,172619720239802	0,710854242434567	0,956521141881664	0,253852529764415	0,820474941012316	FALSE	FALSE	FALSE
Corynebacterium pyruviciproducens	-0,009723194697716	0,0017800878670422	-8,09258699521206e-05	0,129106167074353	0,29828601858219	0,376610408183572	-0,0753116208005489	0,0059677214356318	-0,000214879536501484	0,93996677568028	0,995238475465938	0,999828550936712	0,995748441386843	0,995238475465938	0,999937301533487	FALSE	FALSE	FALSE
Corynebacterium singulare	-0,0941661419142994	-0,00408170681417099	0,839852568969064	0,0715377895888628	0,166483927487459	0,212995101962579	-1,31631327240448	-0,0245171223178793	3,94306047993825	0,188068917931965	0,98044012618531	8,04483572007075e-05	0,578588990062097	0,993689317079706	0,000502802232504422	FALSE	FALSE	TRUE
Corynebacterium sp. HMSC062E11	0,0676730986763465	-0,287391205669183	-0,275311562156039	0,0915444352673656	0,212284464105095	0,269842050528564	0,73923770984768	-1,35380234668	-1,02026930797762	0,459762666094512	0,175799444803906	0,307600755234941	0,858907656162155	0,256018608937727	0,491113172782866	FALSE	FALSE	FALSE
Corynebacterium sp. HMSC068H04	0,141135802571291	-0,535429434760468	-0,580946776120982	0,105212754110908	0,243574401251175	0,308676304687053	1,34143245050421	-2,19821718542718	-1,88205821859234	0,179780087616212	0,0279336325841547	0,0598281114185119	0,578588990062097	0,0625379833973613	0,138064872504258	FALSE	FALSE	FALSE
Corynebacterium striatum	0,005731565943829	-0,0887301684205706	-1,52180331125309e-05	0,0647476715410935	0,150928033478008	0,193660775599151	0,0885215762576319	-0,587897200909995	-7,85808745495783e-05	0,929462136279469	0,556601295368325	0,999937301533487	0,995748441386843	0,657403104765739	0,999937301533487	FALSE	FALSE	FALSE
Corynebacterium tuscaniense	-0,0652000700149906	0,465490168547089	-0,233415739836446	0,0981971633296742	0,227513474687018	0,288741609533186	-0,66397101305357	2,04598944826212	-0,808389688669444	0,506708863796173	0,0407574088364653	0,418866285980492	0,858907656162155	0,0783796323778179	0,577428393966131	FALSE	FALSE	FALSE
Corynebacterium urealyticum	-0,0802888735186989	0,412122348338881	0,00452770589869616	0,0863138210725491	0,200311341938639	0,254984043292414	-0,930197186510998	2,05740895323403	0,017756820545448	0,352268998348368	0,039646904647368	0,985832851536444	0,788661936600823	0,0772342298325351	0,999937301533487	FALSE	FALSE	FALSE
Criibacterium bergeronii	0,0785802437380543	-0,680527332723586	0,277641130875888	0,0710891986709973	0,165456601438687	0,211719103577659	1,1053752919867	-4,11302617608623	1,31136551300412	0,268997005397846	3,90506087029219e-05	0,189734304452348	0,690576459901361	0,000308294279233594	0,347074947168929	FALSE	TRUE	FALSE
Cutibacterium acnes	-0,200940731134619	0,441825051078838	1,14068010729564	0,131983435389643	0,304875666628981	0,384795360222427	-1,52246932004307	1,44919749078078	2,96438113660279	0,127891527091245	0,147282438080318	0,00303292386586975	0,578588990062097	0,223155209212603	0,0116650917918067	FALSE	FALSE	TRUE
Cutibacterium avidum	-0,18375764765009	0,563752296654367	0,767021402547308	0,107683525848105	0,249231153422362	0,315698221016289	-1,70646016837611	2,26196560467302	2,42960318267911	0,0879224363284481	0,0236995284554154	0,0151153617596901	0,49613434449317	0,0602814335223842	0,0462715155908881	FALSE	FALSE	TRUE
Cutibacterium granulosum	-0,071987966718506	-0,227396242853032	0,996836803505862	0,108349261604046	0,250755368179402	0,317590355259922	-0,664406620338408	-0,906844964094017	3,13875023909348	0,506430096780013	0,364488788370027	0,00169669996248183	0,858907656162155	0,459439649205917	0,00771227255673561	FALSE	FALSE	TRUE
Dakarella massiliensis	-0,0298315672401435	-0,236115997258533	0,597074049050441	0,09407979069707	0,218088129710124	0,277044304735774	-0,317087942257429	-1,08266322230546	2,15515727572848	0,751176873854439	0,278957933978265	0,0311495289541089	0,956521141881664	0,389732121920273	0,086526469316969	FALSE	FALSE	FALSE
Delftia tsuruhatensis	-0,231515131764236	1,12959719666004	0,286294102980613	0,0913806352852534	0,211909514352663	0,269376751348145	-2,53352508484472	5,33056384990882	1,06280182513079	0,0112921657649425	9,79083020195085e-08	0,28787183168278	0,153984078612852	1,33511320935693e-06	0,479786386137967	FALSE	TRUE	FALSE
Dermabacter hominis	0,0121393738701729	-0,0783045490582446	-0,080512351106173	0,10353883314173	0,23974212513179	0,303919417048998	0,117244646301507	-0,326619900508512	-0,26491348229058	0,906666188232724	0,743955389942403	0,791076111927482	0,995748441386843	0,791441904194046	0,866141728387753	FALSE	FALSE	FALSE
Dialister invisus	-0,0865014139900074	-0,049492479770202	0,84076267358285	0,0568869742538834	0,132887841096098	0,171167877950873	-1,52058384409683	-0,372437985010319	4,91191854247417	0,128364303624621	0,709566776821011	9,0189523132672e-07	0,578588990062097	0,771268235675012	1,22985713362735e-05	FALSE	FALSE	TRUE
Dialister micraerophilus	0,0260619313425936	-0,669410465619589	0,775238104192478	0,135105434896111	0,31202608205638	0,393677456507995	0,192900687989598	-2,14536701934627	1,96922148163882	0,847036746215682	0,031923513874539	0,0489276631107548	0,995748441386843	0,0674440433969133	0,122216842291389	FALSE	FALSE	FALSE
Dorea longicatena	0,094770264562758	-0,460959560550039	-0,25021797427725	0,0894949513148516	0,207593075062252	0,264020251099069	1,05894537256462	-2,22049584463166	-0,947722658529555	0,289624658949615	0,0263851274439818	0,343270662710126	0,700704820039392	0,0621925872687901	0,520107064712311	FALSE	FALSE	FALSE
Enterococcus faecalis	-0,23172441597489	2,26154800301171	-1,61247164591652	0,13110433132686	0,302862277371773	0,382294485787674	-1,76748101019767	7,46724888499595	-4,21787837874303	0,0771477065271687	8,18887958518251e-14	2,46611767044643e-05	0,49613434449317	3,07082984444344e-12	0,000194693500298403	FALSE	TRUE	TRUE
Escherichia coli	0,750595853243023	-2,27401298732663	-3,65254583690558	0,170686269891193	0,393535137081241	0,494965431337526	4,3975174671138	-5,7784242703014	-7,3793958237355	1,09496075336997e-05	7,5403469392519e-09	1,5900944224799e-13	0,000821220565027477	1,61578862983969e-07	7,95047211239951e-12	TRUE	TRUE	TRUE
Ezakiella coagulans	-0,148946510352989	0,451441350227891	0,61341898179574	0,125327250022911	0,289631753731448	0,365861869219136	-1,18846069251309	1,55867353773121	1,67664092217363	0,234651957218164	0,1190736680296	0,0936127194888066	0,651810992272678	0,186052606296251	0,200598684618871	FALSE	FALSE	FALSE
Facklamia hominis	-0,00438767828615427	-0,373779627947963	0,578126822377439	0,0966311142984431	0,223928481379709	0,284292358571895	-0,0454064751090732	-1,66919199221539	2,0335644098265	0,963783319921909	0,0950793365967405	0,0419955332733955	0,995748441386843	0,155020657494686	0,110514561245778	FALSE	FALSE	FALSE
Faecalibacterium prausnitzii	-0,00080475480534253	-0,672628225874669	1,04474610694299	0,131433958009781	0,303617210166032	0,383232198151138	-0,00612288344297327	-2,21538240703432	2,72614386782543	0,995114676358163	0,0267338278475245	0,0064079061273975	0,995748441386843	0,0621925872687901	0,021359687091325	FALSE	FALSE	TRUE
Fannyhessea vaginae	-0,0820789354441347	0,212650770511067	0,357086058536952	0,0966211074454323	0,223905573933576	0,284263929107069	-0,84949280353146	0,94973415255018	1,25617787546465	0,395607132931592	0,342247351579151	0,20905148637697	0,835789717461109	0,452638579480423	0,373306225673161	FALSE	FALSE	FALSE
Fenollaria massiliensis	-0,20550352958039	1,00850032721163	0,233946492473526	0,146943059050857	0,339140587359286	0,427364025766266	-1,39852491780007	2,97369399240683	0,547417373406802	0,161955495362013	0,00294238348683877	0,584092022123204	0,578588990062097	0,0136826524822526	0,724081019160997	FALSE	TRUE	FALSE
Finegoldia magna	-0,0854917044911201	0,0544458537823402	0,656299082354612	0,145097936373767	0,334914028530433	0,422112480978259	-0,58920000261683	0,162566656348326	1,55479667607463	0,555727115410081	0,870859642069694	0,119994501030523	0,869415213156017	0,896280482776219	0,243232096683492	FALSE	FALSE	FALSE
Fusobacterium nucleatum	-0,0536387217485744	-0,62701570225009	1,4875193555248	0,0972826489069267	0,225419964111784	0,286143386351607	-0,551369872749788	-2,78154468137152	5,19851034997177	0,58138014885158	0,00541008828818476	2,00891941189954e-07	0,869415213156017	0,0208080318776337	3,34819901983257e-06	FALSE	TRUE	TRUE
Gardnerella vaginalis	-0,461259533382329	1,58151208072057	1,78584898150211	0,159058589501534	0,366895198843475	0,461853974237119	-2,8999347650941	4,310528144565	3,86669614449446	0,00373240330001818	1,6286509777139e-05	0,000110319740419435	0,0622067216669697	0,00014370449803358	0,000661918442516611	FALSE	TRUE	TRUE
Gemella haemolysans	0,0344658790810075	-0,397609211770259	0,236204738828252	0,0964861889373396	0,223596721988161	0,283880626502031	0,357210492616622	-1,77824257992168	0,832056564545314	0,720934231426865	0,0753640224254111	0,40537701739724	0,956521141881664	0,128461401861496	0,568285538407346	FALSE	FALSE	FALSE
Haemophilus parainfluenzae	0,0164336604723175	-0,455839310815407	0,511247469208358	0,101743907911738	0,235632919439099	0,298818998085407	0,161519847326619	-1,93453152428993	1,71089345886313	0,871683980683143	0,0530478099850476	0,0871007823517207	0,995748441386843	0,0958695361175559	0,192134078717031	FALSE	FALSE	FALSE
Herbaspirillum seropedicae	-0,0329233364818618	0,125813984659614	0,0196975091300654	0,0576452728590647	0,134630860876503	0,173347175706429	-0,571136796634741	0,934510734318365	0,113630401244172	0,567906917252643	0,350040501464861	0,90953078672214	0,869415213156017	0,452638579480423	0,963230991720656	FALSE	FALSE	FALSE
Lachnospira eligens	0,00503777869212972	-0,352077978754649	0,449030409851195	0,0672012716609423	0,156550816175974	0,200653102964354	0,0749655262112801	-2,24896929543242	2,23784433540988	0,940242140781206	0,0245144496324362	0,0252312080780611	0,995748441386843	0,0602814335223842	0,0727823309944069	FALSE	FALSE	FALSE
Lactobacillus amylovorus	-0,0162568301276295	0,830280491982209	-1,32710945242212	0,167336678205757	0,385860689515161	0,485426049202825	-0,0971504293137699	2,15176231874117	-2,73390654374961	0,922606933428065	0,0314160790533286	0,00625878059855307	0,995748441386843	0,0673201693999899	0,0213367520405218	FALSE	FALSE	TRUE
Lactobacillus coleohominis	0,00213489493029098	0,202119034548905	-0,453066415509149	0,130824393545028	0,302221147893091	0,38149813577693	0,0163187833128092	0,668778594608485	-1,18759798022727	0,986980072619798	0,50363672318898	0,234991833969283	0,995748441386843	0,609237971599572	0,405158334429798	FALSE	FALSE	FALSE
Lactobacillus crispatus	-0,11609135547609	0,732432483064608	-0,181406424116188	0,129696168217453	0,299637245423686	0,378288711413369	-0,895102431102261	2,44439733127619	-0,47954490483846	0,370732334508877	0,014509437146676	0,631551030635591	0,805939857627994	0,0410644447547433	0,76573851758911	FALSE	TRUE	FALSE
Lactobacillus gasseri	0,214522554297771	-1,19458647416065	-0,195466042967753	0,153053827808664	0,353138899038876	0,444758416646324	1,40161508777128	-3,38276660376955	-0,439488125804687	0,161030219059533	0,000717595891704234	0,660307884060519	0,578588990062097	0,0038442637055584	0,785147118701255	FALSE	TRUE	FALSE
Lactobacillus helveticus	-0,205649665264449	1,28029694081152	-0,22103014750751	0,118323078332475	0,273592377684464	0,345943746084621	-1,73803511675547	4,67957825304656	-0,638919333010415	0,0822046262544878	2,87465627727215e-06	0,522875410379132	0,49613434449317	2,87465627727215e-05	0,670353090229656	FALSE	TRUE	FALSE
Lactobacillus iners	-1,03739920139679	2,85683417119089	5,30783201892991	0,216435314754265	0,498370643982587	0,625316326399301	-4,79311429641056	5,73234841515005	8,48823514571175	1,64212005987597e-06	9,90495439853435e-09	2,09798733481013e-17	0,000246318008981395	1,85717894972519e-07	3,1469810022152e-15	TRUE	TRUE	TRUE
Lactobacillus jensenii	0,0176369130655435	-1,18157631891109	1,71810971674506	0,227675519795843	0,524131800992088	0,65735629910508	0,0774651270429011	-2,25434960571859	2,6136658598755	0,93825353247135	0,0241741829258706	0,0089576593779427	0,995748441386843	0,0602814335223842	0,0285882746104554	FALSE	FALSE	TRUE
Lactobacillus kefiranofaciens	-0,223627871336331	2,32862687151523	-1,80470408088826	0,216969775868536	0,499595534303303	0,626839695464534	-1,03068674169544	4,66102419182459	-2,87905200316141	0,302687744133977	3,14639734275858e-06	0,00398872555961683	0,720685105080897	2,94974750883617e-05	0,0145928983888421	FALSE	TRUE	TRUE
Lactobacillus kitasatonis	0,180167578825705	-0,988761677216562	-0,203380471403192	0,102934706881321	0,238359059689233	0,302202707484449	1,75030933962275	-4,14820262550828	-0,672993544949156	0,0800649501872991	3,35095754141028e-05	0,500951397578548	0,49613434449317	0,00027924646178419	0,653414866406802	FALSE	TRUE	FALSE
Lactobacillus reuteri	0,14654820952397	-0,762819137907672	-0,252308671257663	0,111845269443398	0,25875978656045	0,327527437791385	1,31027633312765	-2,94798178668874	-0,77034361749677	0,190102370802701	0,00319855908956006	0,441096089357667	0,578588990062097	0,0141112901010003	0,59607579642928	FALSE	TRUE	FALSE
Lactobacillus vaginalis	-0,177440359290042	1,0571853473607	-0,123673856857385	0,159685246911846	0,368330852013806	0,46363822597605	-1,11118818251255	2,87020579889158	-0,266746462928131	0,266487356856176	0,00410204723069464	0,789664377363385	0,690576459901361	0,016751532391716	0,866141728387753	FALSE	TRUE	FALSE
Limosilactobacillus fermentum	-0,391784715477531	3,09181057570405	-1,43326321060977	0,119527130573789	0,276349514340252	0,349367378801548	-3,27778901406543	11,1880441805202	-4,10245288362744	0,00104623564704169	4,66612492917134e-29	4,08793119089254e-05	0,0240225583633794	3,49959369687851e-27	0,000278722581197219	TRUE	TRUE	TRUE
Limosilactobacillus oris	0,0867351951651606	-0,674333701441188	0,187075793561628	0,0601443990600371	0,140370251983281	0,180511910814019	1,44211591637286	-4,80396445766519	1,03636260188045	0,149269675671942	1,55554453864557e-06	0,300033010717361	0,578588990062097	1,66665486283454e-05	0,491113172782866	FALSE	TRUE	FALSE
Limosilactobacillus sp. c9Ua_26_M	-0,290376783878039	1,02850183991987	1,03467915017244	0,170588705793438	0,393311599298179	0,494687565882261	-1,70220403823011	2,61497967961056	2,0915810736563	0,0887171260378355	0,00892327641093948	0,0364760070378015	0,49613434449317	0,0297442547031316	0,0977035902798255	FALSE	TRUE	FALSE
Listeria monocytogenes	-0,345474473794279	2,43247043210514	-0,781307798094125	0,103857925147093	0,240472647782506	0,304826177576044	-3,3264141692123	10,1153725986549	-2,56312566167062	0,000879711080408634	4,72216790065335e-24	0,0103734495956798	0,0240225583633794	2,36108395032668e-22	0,0324170299864993	TRUE	TRUE	TRUE
Massilia timonae	-0,254732940996356	1,65647424122981	-0,370226243373644	0,125892663706005	0,290926604639317	0,36747000226452	-2,02341370416333	5,69378741859468	-1,00750058805383	0,0430305124620407	1,24251772612057e-08	0,313694275271772	0,404370373245105	2,07086287686762e-07	0,493004097233856	FALSE	TRUE	FALSE
Micrococcus luteus	0,143088698494641	-0,560150181763699	-0,558631913720559	0,120247805017422	0,277999795848637	0,351416641597648	1,1899485273258	-2,01493019105915	-1,58965697008783	0,23406662353704	0,0439119640865768	0,111912147955762	0,651810992272678	0,0823349326623314	0,229956468402252	FALSE	FALSE	FALSE
Moraxella osloensis	-0,0901195770559463	0,559787052555899	-0,146799881505242	0,0846784058833533	0,196567804786832	0,25033849086442	-1,06425689189388	2,8478064002544	-0,586405554329024	0,287212340650342	0,00440216953292423	0,557603012655361	0,700704820039392	0,0173769849983851	0,697003765819201	FALSE	TRUE	FALSE
Murdochiella vaginalis	0,0521418326240727	-0,401238643578776	0,068541486658837	0,0630370255541364	0,14700619511136	0,18878000027118	0,827162007815441	-2,72939955540534	0,363075996188039	0,408145242253068	0,00634497751125086	0,716548115150756	0,838654607369319	0,0237936656671907	0,820474941012316	FALSE	TRUE	FALSE
Negativicoccus succinicivorans	0,0466546674612905	-0,415281498117537	0,146062752767502	0,0838829458596742	0,194746951308284	0,2480788675486	0,556187756440242	-2,1324159137164	0,588775473746821	0,578082508221064	0,0329726703026452	0,556011900657233	0,869415213156017	0,0686930631305108	0,697003765819201	FALSE	FALSE	FALSE
Odoribacter splanchnicus	-0,0507501243410745	-0,353825574200171	1,00037066409555	0,0629075997940152	0,146709406026617	0,188410493296007	-0,806740751630183	-2,41174430312926	5,30952733361775	0,419815860448866	0,0158764114552114	1,09909900282497e-07	0,839631720897732	0,0441011429311429	2,06081063029681e-06	FALSE	TRUE	TRUE
Olegusella massiliensis	0,102194669168726	-0,578440666582743	-0,125921679235717	0,10794514810824	0,249830140850346	0,316441789962531	0,946727768312965	-2,31533579020493	-0,39792999290842	0,343777516833268	0,0205945625258991	0,690681790672798	0,781312538257427	0,0561669887069976	0,809392723444685	FALSE	FALSE	FALSE
Parabacteroides merdae	-0,0646659338441049	-0,438722297719907	1,27972811964905	0,0874213015541278	0,202846406022812	0,258129911541416	-0,739704542194059	-2,16283002653036	4,95769014914694	0,459479291391153	0,0305542552481454	7,13362120049646e-07	0,858907656162155	0,067205644701509	1,07004318007447e-05	FALSE	FALSE	TRUE
Peptococcus niger	-0,0013699525079339	-0,146592170297183	0,166958541974189	0,0553910053588213	0,129446488485078	0,1668591416473	-0,0247324001263271	-1,13245381943351	1,00059571400108	0,980268411415994	0,257443689091379	0,317022303035414	0,995748441386843	0,36777669870197	0,493004097233856	FALSE	FALSE	FALSE
Peptoniphilus coxii	0,00480674243497343	0,0913301848055286	-0,293289527259699	0,124454021766772	0,287631997879326	0,363378327506191	0,0386226364301935	0,31752442523396	-0,807118931039448	0,969191254494124	0,750845708964688	0,419597966282055	0,995748441386843	0,793146875666924	0,577428393966131	FALSE	FALSE	FALSE
Peptoniphilus harei	-0,0576262150502374	-0,216231578945961	0,836909865639879	0,143325015554894	0,33085294031197	0,417066718723997	-0,402066693152853	-0,653557978786802	2,00665703607418	0,68763494411942	0,513396624370309	0,0447861937037834	0,92923641097219	0,616075949244371	0,115046348422535	FALSE	FALSE	FALSE
Peptoniphilus lacrimalis	-0,0794701870060444	-0,0540142969737959	0,7792376258937	0,145681867619935	0,336251610550222	0,423774420145285	-0,545504998696005	-0,160636545012855	1,8388028839177	0,585406243525051	0,872379669902187	0,0659441839352145	0,869415213156017	0,896280482776219	0,149873145307306	FALSE	FALSE	FALSE
Peptostreptococcus anaerobius	-0,191901297380657	0,296856476747881	1,29525856257189	0,132463193692408	0,305974454167635	0,386160209643993	-1,44871410715244	0,97020020039072	3,35419996732964	0,147417439163821	0,331946710869708	0,000795948193965315	0,578588990062097	0,444571487771931	0,00411697341706198	FALSE	FALSE	TRUE
Phocaeicola dorei	-0,0346094879523964	-0,633195617474387	1,31083599037676	0,104269544163672	0,241415004615507	0,305995887447083	-0,331923268965958	-2,62285112925295	4,28383531985685	0,739947199449046	0,00871973645126649	1,83698901329412e-05	0,956521141881664	0,0297263742656812	0,000162087265878893	FALSE	TRUE	TRUE
Phocaeicola vulgatus	-0,0664538282135532	-0,581484440732319	1,53703611388654	0,119548540674331	0,276398541356397	0,349428258317147	-0,555873186228042	-2,10378983144681	4,39871726828545	0,57829754971476	0,0353967842061615	1,08892577134964e-05	0,869415213156017	0,0705863692126864	0,000102086791064029	FALSE	FALSE	TRUE
Porphyromonas asaccharolytica	0,000815587510905585	-0,289355346507982	0,385208661463731	0,0804372507888596	0,186859388305072	0,23829020782764	0,0101394254888998	-1,54851917868623	1,61655262704861	0,991910047565803	0,121497347855708	0,105974884743247	0,995748441386843	0,187882496684085	0,220781009881764	FALSE	FALSE	FALSE
Porphyromonas bennonis	0,103600738928429	-0,69210999910686	0,0511350801952491	0,112964101107257	0,261321536464254	0,330707912284337	0,917112055183467	-2,64849965475973	0,15462309275287	0,359083924593852	0,00808499318178169	0,877118463561637	0,792096892486439	0,0288749756492203	0,942701651452957	FALSE	TRUE	FALSE
Porphyromonas somerae	-0,156599728329903	0,448944569156986	0,692844266348241	0,0774318008664935	0,179979178045911	0,229750686169122	-2,02242136405828	2,49442504422631	3,01563524314452	0,0431328398128112	0,0126161369328166	0,00256441547165437	0,404370373245105	0,0397233967466378	0,0106850644652265	FALSE	TRUE	TRUE
Porphyromonas uenonis	-0,0602053737911555	0,199978936847891	0,16334393730715	0,119484135001426	0,276251058770144	0,349245121260135	-0,503877554877366	0,723902879280126	0,467705709725528	0,614347424051478	0,469125362194762	0,63999505738765	0,886078015458862	0,576793478108314	0,76799406886518	FALSE	FALSE	FALSE
Prevotella amnii	0,0850616980343171	-0,767647629420778	0,360223559511683	0,0854583869616083	0,198353218403316	0,252554112927033	0,995358104202582	-3,87010422921348	1,42632228529875	0,319562127413432	0,000108788832226743	0,153775334752988	0,74897373612523	0,000679930201417141	0,284769138431459	FALSE	TRUE	FALSE
Prevotella bergensis	0,0460701706134618	-0,427194141280793	0,171812716904267	0,0960993877921561	0,222711269337143	0,282781735274211	0,479401291432808	-1,91815233486951	0,607580672555323	0,631653174926168	0,0550916980846187	0,543465622689628	0,900811606340839	0,0983780322939619	0,690846130537662	FALSE	FALSE	FALSE
Prevotella bivia	-0,228063203937813	0,415801817708049	1,45099852428553	0,167528008530816	0,386299052121038	0,485970923471813	-1,36134372955231	1,07637286559473	2,98577230489324	0,173405089673214	0,281760532684838	0,00282863173178903	0,578588990062097	0,389732121920273	0,0111656515728515	FALSE	FALSE	TRUE
Prevotella buccalis	-0,104486986679909	-0,0022055128471659	0,938157830475086	0,142811787432353	0,329677344554081	0,415606115599542	-0,731641194039411	-0,00668991328521243	2,25732441189352	0,464387597989988	0,994662261291678	0,023987811049238	0,858907656162155	0,995238475465938	0,0705523854389354	FALSE	FALSE	FALSE
Prevotella colorans	-0,112649270316317	0,214610775480014	0,654306889219418	0,154648546286867	0,356792160119132	0,44929830739341	-0,728421139551853	0,601500816072742	1,45628612094125	0,466355826637069	0,547506468403362	0,145313540642835	0,858907656162155	0,651793414765907	0,27577916447861	FALSE	FALSE	FALSE
Prevotella copri	0,130237812060827	-0,521379444585737	-0,497410852905867	0,111406753416701	0,257755743086501	0,326280918853614	1,16902977662127	-2,0227655777616	-1,52448649051718	0,242391634639727	0,0430973221831495	0,127387229042215	0,661068094471984	0,0818303585756004	0,251422162583319	FALSE	FALSE	FALSE
Prevotella corporis	-0,0101241035165058	0,187700991673094	-0,308346717268992	0,143844855992342	0,332043689052678	0,418546164161185	-0,0703821033200156	0,565290044236665	-0,736708979012995	0,94388953540182	0,571876499249776	0,461299345299875	0,995748441386843	0,670167772558331	0,6123442636724	FALSE	FALSE	FALSE
Prevotella disiens	-0,118878108311704	0,144259620599418	0,833674386954697	0,171214234561138	0,394744806880071	0,49646910101737	-0,694323743679472	0,365450331670217	1,67920699444602	0,487479203966422	0,714775276146744	0,093111709293557	0,858907656162155	0,771340226057638	0,200598684618871	FALSE	FALSE	FALSE
Prevotella intermedia	-0,0369521151864291	-0,199273698375796	0,605203122247634	0,0611618192455279	0,142705030456763	0,183422556954459	-0,604169654242765	-1,39640275986047	3,29950215663986	0,545730853950853	0,162593244484929	0,000968564833372294	0,869415213156017	0,241475115571677	0,00484282416686147	FALSE	FALSE	TRUE
Prevotella melaninogenica	-0,0851123605498716	-0,139176780127269	0,977709954516212	0,0774224485383428	0,179957767373156	0,229724109694493	-1,09932406113093	-0,773385790226415	4,25601803753405	0,271626740894535	0,439294097024097	2,0809992552616e-05	0,690576459901361	0,544579459120781	0,000173416604605133	FALSE	FALSE	TRUE
Prevotella timonensis	-0,17802801633877	0,329177761236466	1,10460622781137	0,159380854182534	0,367633496453943	0,462771539453141	-1,11699750419759	0,895396541423981	2,38693639007422	0,263995392321372	0,370575148831312	0,0169894305713805	0,690576459901361	0,46321893603914	0,0509682917141414	FALSE	FALSE	FALSE
Propionimicrobium lymphophilum	0,0276102758268743	-0,494101384206992	0,465630637739055	0,0966417140331764	0,223952746039085	0,284322472422555	0,285697290275666	-2,20627517610683	1,63768496303396	0,775109980283532	0,0273647383982676	0,101487428988625	0,960563774351194	0,0621925872687901	0,214410061243573	FALSE	FALSE	FALSE
Pseudoglutamicibacter albus	-0,126053161781425	0,666673310556314	0,0269457917011266	0,0859578062255057	0,199496409970225	0,253972756482812	-1,46645391869043	3,34178099072467	0,106097173863411	0,142524666407621	0,000832427133008384	0,915505253421145	0,578588990062097	0,00430565758452613	0,963230991720656	FALSE	TRUE	FALSE
Pseudomonas aeruginosa	-0,315771270056057	1,54478908435578	0,41733882081303	0,121622427822781	0,28114760858862	0,355325591832665	-2,59632434337009	5,49458376014908	1,1745250846147	0,00942270713771423	3,91633015952183e-08	0,2401847704718	0,141340607065713	5,87449523928275e-07	0,40940585875875	FALSE	TRUE	FALSE
Pseudomonas oleovorans	-0,242956533417242	1,18915793763713	0,298748146645809	0,102045099131408	0,236322443563945	0,299674832617125	-2,38087409866079	5,03192976385824	0,996907695039912	0,0172716138658014	4,85567169982806e-07	0,318809316211227	0,215895173322518	5,60269811518622e-06	0,493004097233856	FALSE	TRUE	FALSE
Pseudomonas putida	-0,0913573260850884	0,245601092490104	0,392962716420018	0,0497137309614741	0,11632883506881	0,150308956080983	-1,83766786998719	2,11126581251182	2,61436661304665	0,0661113611352509	0,0347494708249093	0,00893930580915633	0,472224008108935	0,0704381165369782	0,0285882746104554	FALSE	FALSE	TRUE
Ralstonia pickettii	-0,0849434989285923	0,628996088691016	-0,313900653587825	0,104520405465772	0,241989326838298	0,306708776432142	-0,812697755524963	2,59927202951113	-1,02344855350846	0,416391368393018	0,00934217077425743	0,306095812657438	0,839631720897732	0,0304636003508394	0,491113172782866	FALSE	TRUE	FALSE
Roseburia intestinalis	-0,0142756017525833	-0,109223782941278	0,231072820875827	0,0697661603811436	0,162426445901657	0,207954921820195	-0,204620716900478	-0,67245073506939	1,11116783797798	0,837868468120998	0,501296793110957	0,26649611218625	0,995748441386843	0,609237971599572	0,449150750875703	FALSE	FALSE	FALSE
Roseburia inulinivorans	0,0219107421568724	-0,262223513945752	0,132278309226237	0,0670941809184389	0,156305450026074	0,200348080854644	0,326566951961267	-1,67763512981799	0,660242457337074	0,743995442704988	0,0934183504088833	0,509098250225706	0,956521141881664	0,153986291882775	0,658316702878068	FALSE	FALSE	FALSE
Rothia mucilaginosa	0,0141802341974521	-0,442832769103282	0,51155790084658	0,0962969275961859	0,223163470599445	0,283342938799626	0,147255312826967	-1,98434254456511	1,80543726628156	0,882930503080296	0,047217666391454	0,0710062840143668	0,995748441386843	0,0863737799843672	0,158969292569478	FALSE	FALSE	FALSE
Ruminococcus bromii	0,00987989216108716	-0,130020555581396	0,0285426404220171	0,104490648797958	0,241921201775757	0,306624214601974	0,0945528836766131	-0,537450023507717	0,0930867135169611	0,92466997546866	0,59095679742949	0,925834672679879	0,995748441386843	0,683143576546458	0,964411117374874	FALSE	FALSE	FALSE
Schaalia radingae	0,0752484077457905	-0,518395219262206	0,0381341205722383	0,0706957552678341	0,164555536972265	0,210599854481685	1,0643978193699	-3,15027515208788	0,181073822040815	0,287148521220241	0,00163116759979138	0,856309631910972	0,700704820039392	0,00815583799895689	0,930771339033665	FALSE	TRUE	FALSE
Sneathia amnii	0,121776770194542	-0,651966126972858	-0,194950144513639	0,0716721973871337	0,166791729785659	0,21337739327981	1,69907962409428	-3,90886363377063	-0,913640107403477	0,0893041820087706	9,27312868923468e-05	0,360905984426333	0,49613434449317	0,000604769262341392	0,535998986771782	FALSE	TRUE	FALSE
Sphingobium yanoikuyae	-0,309353300618084	1,27918411923798	0,80026485512058	0,094944888488309	0,220068448090395	0,279501905563205	-3,25824070725173	5,81266478833234	2,86318210785727	0,00112105272362437	6,14861071900833e-09	0,0041940943414908	0,0240225583633794	1,53715267975208e-07	0,0149789083624671	TRUE	TRUE	TRUE
Staphylococcus aureus	-0,265894191762077	1,37830971886922	0,206597419626996	0,0828026599066591	0,192274096953835	0,245010083356763	-3,21117935174802	7,16846283875749	0,84322006995184	0,00132191403349774	7,5844514263713e-13	0,399105375819845	0,0247858881280826	2,27533542791139e-11	0,56477175823563	TRUE	TRUE	FALSE
Staphylococcus capitis	0,009335927950436	-0,0852708990788359	-0,0412557383511623	0,092634967921361	0,214780781258266	0,27293991133029	0,100781898670936	-0,397013636784851	-0,151153190275782	0,919723596438274	0,691357404577782	0,879854874689427	0,995748441386843	0,756960661946477	0,942701651452957	FALSE	FALSE	FALSE
Staphylococcus epidermidis	-0,0933955692031965	0,159344090548193	0,557845694483495	0,131965283122886	0,304834092733933	0,384743719867542	-0,707728328186334	0,52272398116333	1,44991501011517	0,479113982042457	0,601166347360883	0,147082221055258	0,858907656162155	0,683143576546458	0,27577916447861	FALSE	FALSE	FALSE
Staphylococcus haemolyticus	0,0547597851113662	-0,858108908327299	0,81000375678598	0,125159383951153	0,289247326437523	0,365384436153833	0,43752041103636	-2,96669607597099	2,21685347441825	0,661733976827227	0,00301018354609558	0,0266331059565412	0,90236451385531	0,0136826524822526	0,075376714971343	FALSE	TRUE	FALSE
Staphylococcus hominis	-0,0738210214372157	-0,0844722324543472	0,774851606958029	0,132751050297437	0,306633733619472	0,386979135185815	-0,556086157298304	-0,275482516086035	2,00230848773273	0,57815195770089	0,782945556503565	0,0452515637128637	0,869415213156017	0,815568288024547	0,115046348422535	FALSE	FALSE	FALSE
Staphylococcus lugdunensis	0,0412121545381643	-0,409901372220508	0,19052913065643	0,071503219590155	0,166404759479043	0,212896773834818	0,576367816363876	-2,46327913638871	0,894936673884301	0,564366593197741	0,0137672686936445	0,37082094079662	0,869415213156017	0,0409104199748046	0,545324912936206	FALSE	TRUE	FALSE
Staphylococcus warneri	0,053915938612068	-0,410046521831655	0,0658922780694162	0,0832759750767043	0,193357553330675	0,246354648183398	0,647436893562721	-2,12066461727722	0,267469189460403	0,517349224782725	0,0339500361204016	0,789107933527349	0,859178564127689	0,069760348192606	0,866141728387753	FALSE	FALSE	FALSE
Stenotrophomonas maltophilia	-0,166980038021176	0,779388351012038	0,239988507179441	0,08243000472261	0,191421055561765	0,243951452860525	-2,02571913689791	4,07159154318087	0,983755187211986	0,042793574483442	4,66930049590869e-05	0,325235897893844	0,404370373245105	0,000350197537193152	0,4978100477967	FALSE	TRUE	FALSE
Streptococcus agalactiae	0,0496862285182126	-0,284235479581869	-0,103796472899118	0,109624299730864	0,253674633337471	0,321214371727326	0,453241011711782	-1,12047261423945	-0,323137698792722	0,650375203783253	0,262512416361112	0,746590960921539	0,900811606340839	0,371479834473272	0,842019880738578	FALSE	FALSE	FALSE
Streptococcus anginosus	-0,263674097747147	-0,130728282170363	2,71881842171651	0,139701508510727	0,322553114101058	0,406755046047938	-1,88741052661505	-0,405292264917972	6,68416642432037	0,0591051303630715	0,685262691562701	2,32242760413402e-11	0,466619450234775	0,755804439223567	6,96728281240205e-10	FALSE	FALSE	TRUE
Streptococcus australis	0,0131310828020828	-0,390540304068929	0,434059381769786	0,074414180586002	0,173070405087694	0,221174056665231	0,176459415378591	-2,25654007033175	1,96252394297212	0,859933030162411	0,0240368287646998	0,049701515865165	0,995748441386843	0,0602814335223842	0,122216842291389	FALSE	FALSE	FALSE
Streptococcus infantis	0,000457704426934381	-0,352862641287992	0,495371044900899	0,0858963972267201	0,199355842293939	0,253798319313968	0,00532856373156476	-1,77001404738224	1,95182949296085	0,995748441386843	0,0767248006523884	0,0509584514709115	0,995748441386843	0,129311461773688	0,123286576139302	FALSE	FALSE	FALSE
Streptococcus mitis	0,0120399018791272	-0,149046519370232	0,0392585972919745	0,131224492800318	0,303137478742263	0,382636316340134	0,091750416573894	-0,491679616748929	0,102600290708101	0,926896339655322	0,622945849982981	0,918280212107026	0,995748441386843	0,698013132665648	0,963230991720656	FALSE	FALSE	FALSE
Streptococcus parasanguinis	-0,0230334012796982	-0,384781478689052	0,77989260342637	0,0884375648991719	0,205172671616814	0,261016668473234	-0,260448162564841	-1,87540316971492	2,98790344688789	0,7945180960521	0,0607372794045396	0,00280898279635057	0,96892450738061	0,104787901339828	0,0111656515728515	FALSE	FALSE	TRUE
Streptococcus pseudopneumoniae	-0,0600701221625972	0,139555538836885	0,263480094373198	0,115381684267354	0,266857135061574	0,337580809316211	-0,520620950751658	0,52295974325245	0,780494883304807	0,602630851612006	0,601002268029496	0,435099638105506	0,877617745066028	0,683143576546458	0,593317688325691	FALSE	FALSE	FALSE
Streptococcus salivarius	0,0388107314902222	-0,698641747431703	0,699001485406886	0,123055154320823	0,284428540249174	0,359399994149	0,315392977274539	-2,45629973285964	1,9449123449821	0,752463298280242	0,0140376019835377	0,0517855289889958	0,956521141881664	0,0409104199748046	0,123298878545228	FALSE	TRUE	FALSE
Streptococcus sanguinis	-0,0575745839870552	-0,186210967589143	0,785990352532805	0,0746189195867744	0,173539180483736	0,221756070045006	-0,771581581533108	-1,07301974729905	3,54439160277906	0,440362286534276	0,283262256099702	0,000393520281602919	0,858907656162155	0,389732121920273	0,00210814436572992	FALSE	FALSE	TRUE
Sutterella wadsworthensis	-0,00308087994738916	-0,607752891904264	0,958179247992801	0,0707189387446785	0,164608632674208	0,210665808842427	-0,0435651326515558	-3,69210825720861	4,54833773576183	0,965251045409365	0,000222402752857191	5,40713107605337e-06	0,995748441386843	0,00133441651714314	6,2389973954462e-05	FALSE	TRUE	TRUE
Ureaplasma parvum	-0,633253059387423	2,22315967212824	2,39909410250912	0,18590354005245	0,428402755693491	0,538311698849925	-3,40635288176202	5,18941496659941	4,45670065806606	0,000658370225045884	2,10955809956538e-07	8,3230694616504e-06	0,0240225583633794	2,63694762445673e-06	8,3230694616504e-05	TRUE	TRUE	TRUE
Ureaplasma urealyticum	-0,238432646712136	0,557725755226216	1,31460700063092	0,109043651744543	0,252345203316287	0,319563983986566	-2,18657980448704	2,21016983044123	4,11375207002733	0,0287732129795603	0,0270933779529679	3,89279527685006e-05	0,331998611302619	0,0621925872687901	0,00027805680548929	FALSE	FALSE	TRUE
Urinicoccus massiliensis	0,0440735966000842	-0,41901123178975	0,177698304003643	0,0836226631006316	0,194151146981102	0,247339486717722	0,527053252860962	-2,15817026221604	0,718438880753572	0,598156608312416	0,0309145965626941	0,472486720614535	0,877617745066028	0,067205644701509	0,621693053440178	FALSE	FALSE	FALSE
Varibaculum cambriense	0,163181903586677	-0,833905424788783	-0,296449710394489	0,134580033769296	0,310822719530856	0,39218262050012	1,21252684381409	-2,68289726712207	-0,755897112463703	0,225310773386436	0,00729874073286653	0,449710885347442	0,649934923230104	0,0267027099982922	0,60229136430461	FALSE	TRUE	FALSE
Veillonella atypica	-0,124803746080965	-0,334597628583363	1,69604330120097	0,101597337388648	0,235297373098044	0,298402521493448	-1,22841552041411	-1,42202024688114	5,68374319597766	0,219291024558693	0,155020373315944	1,31778108881662e-08	0,644973601643214	0,232530559973915	2,82381661889275e-07	FALSE	FALSE	TRUE
Veillonella dispar	-0,101608017909632	-0,0853616957937504	1,04949665222851	0,0773456553060859	0,17978196118842	0,229505885753056	-1,31368746579922	-0,47480678945474	4,57285288690918	0,188951400713408	0,634924693267768	4,81127957350556e-06	0,578588990062097	0,705471881408631	6,01409946688195e-05	FALSE	FALSE	TRUE
Veillonella parvula	-0,026423316585743	-0,445105844628408	0,91451551744622	0,0780883780609479	0,181482291424	0,231616421213965	-0,338377070210367	-2,45261309594389	3,94840535335532	0,735079051405878	0,0141822789245989	7,86735088115207e-05	0,956521141881664	0,0409104199748046	0,000502802232504422	FALSE	TRUE	TRUE
Winkia neuii	0,203209240506422	-0,925948447138184	-0,535363173528271	0,15223143482464	0,351254942389205	0,442417283876618	1,33487042765185	-2,63611507026767	-1,21008647952726	0,181918758055756	0,00838612875355707	0,226245710673163	0,578588990062097	0,0292539375124084	0,394614611639238	FALSE	TRUE	FALSE
[Eubacterium] rectale	0,0346638249888526	-0,445428295640684	0,314558864233545	0,123222623179216	0,284812046800268	0,359876258719457	0,281310558844679	-1,56393769380497	0,874075065003831	0,778472212398671	0,1178322012873	0,382077375717236	0,960563774351194	0,186050844137842	0,553181237639087	FALSE	FALSE	FALSE
[Ruminococcus] torques	0,0570724214070537	-0,258905708028915	-0,218939042017969	0,0849998018707584	0,197303496183701	0,251251454693409	0,671441816933078	-1,31222057914199	-0,871394126991743	0,501939113102527	0,189445720225264	0,383538991429767	0,858907656162155	0,273239019555669	0,553181237639087	FALSE	FALSE	FALSE

## Sheet: Table_S4_DA_CST-IB
### Supplementary table 4: Differential abundance results for samples in CST-IB from individuals with menses-related dysbiotic or unstable VCD compared to constant eubiotic VCD.
taxon	lfc_(Intercept)	lfc_dynamicsmenses_dysbiosis	lfc_dynamicsunstable	se_(Intercept)	se_dynamicsmenses_dysbiosis	se_dynamicsunstable	W_(Intercept)	W_dynamicsmenses_dysbiosis	W_dynamicsunstable	p_(Intercept)	p_dynamicsmenses_dysbiosis	p_dynamicsunstable	q_(Intercept)	q_dynamicsmenses_dysbiosis	q_dynamicsunstable	diff_(Intercept)	diff_dynamicsmenses_dysbiosis	diff_dynamicsunstable
Acinetobacter johnsonii	-0,144401548045206	0,350353412734104	0,527127865352038	0,182651785863285	0,447715808662306	0,354883110385296	-0,790583827925402	0,7825352733934	1,48535630444553	0,429186887042386	0,433900063881546	0,137449464118349	0,771202256559309	0,787448264081323	0,259039374684581	FALSE	FALSE	FALSE
Actinobaculum massiliense	0,00024531065979259	0,127801131177939	0,0629610682384948	0,142591997544041	0,349992499348847	0,280500856785057	0,00172036765048349	0,365153914485912	0,224459450712983	0,998627345889874	0,714996517387235	0,822399815579703	0,998627345889874	0,921969193473013	0,907310158512578	FALSE	FALSE	FALSE
Actinomyces urogenitalis	0,0322806758940239	0,0710925012742278	-0,0361296567632219	0,145127319822264	0,35617902872459	0,285221017605826	0,22243004234873	0,199597661683779	-0,126672490921244	0,823979127109335	0,841795256691867	0,899199619477845	0,969715182255517	0,966834791777786	0,948210952359028	FALSE	FALSE	FALSE
Aerococcus christensenii	-0,169651958707852	-0,194767966300276	0,900141275548886	0,297318370995937	0,727421582387848	0,567659258458301	-0,570607050413883	-0,267751151486222	1,58570702782787	0,568266038233677	0,788890873607391	0,112805784203912	0,831842478110918	0,966834791777786	0,235212060680497	FALSE	FALSE	FALSE
Alistipes finegoldii	-0,200776968586006	0,398444865626969	0,727358268448354	0,166926876080551	0,409360264886492	0,325716976536305	-1,20278395726474	0,973335469522063	2,23309904255875	0,229059934497841	0,33038659939049	0,0255424137408193	0,598609962154358	0,703867103049305	0,082070706445911	FALSE	FALSE	FALSE
Alloscardovia omnicolens	-0,315860678960306	-0,335274570252739	1,55205100809466	0,211167168689058	0,517267695383058	0,407758817611771	-1,49578497889228	-0,648164525342057	3,80629661716445	0,134709696966922	0,51687854364368	0,000141063191688404	0,531048423900069	0,82108673064391	0,00212679889007133	FALSE	FALSE	TRUE
Anaerococcus hydrogenalis	0,214856372079232	-0,513336149935584	-0,470249079025556	0,234999563574672	0,575399476228551	0,451964852346505	0,914284132323336	-0,892138716045137	-1,04045497472674	0,360567566132174	0,372318585360799	0,298128572138239	0,702137296147393	0,752313842584707	0,463755556659483	FALSE	FALSE	FALSE
Anaerococcus lactolyticus	0,303775643474728	-0,6313450848324	-0,764988669520098	0,24436953189015	0,598255457430257	0,469350619113349	1,24309950231963	-1,05531019732653	-1,62988741969754	0,213831169176183	0,291283478862294	0,103125292972253	0,582095960535164	0,67590041946301	0,222355533726469	FALSE	FALSE	FALSE
Anaerococcus mediterraneensis	0,027963937567677	0,106651331494031	-0,0367359607052657	0,174524479547746	0,427892301477733	0,339810903400056	0,160229313619163	0,24924807276436	-0,108107068777651	0,872700438773581	0,803168895814143	0,913910760946315	0,969715182255517	0,966834791777786	0,948210952359028	FALSE	FALSE	FALSE
Anaerococcus octavius	-0,138560395938597	1,37604474067984	-0,00895542547973165	0,239119663581165	0,585449495246355	0,459609187123351	-0,57946048377391	2,35040725434532	-0,0194848704739406	0,562278502811458	0,018752880436926	0,984454306365957	0,831842478110918	0,111727007465891	0,988719445901282	FALSE	FALSE	FALSE
Anaerococcus prevotii	-0,185504161526561	1,1474950515593	0,292073964789178	0,234811857267637	0,574941612905797	0,451616602054016	-0,790011900102323	1,99584623168912	0,646729910859752	0,429520818610232	0,0459506627977456	0,51780676114903	0,771202256559309	0,219666583130686	0,6656370734195	FALSE	FALSE	FALSE
Anaerococcus sp. Marseille-P3915	0,268082430944551	-0,497064512359475	-0,690132045038685	0,234255813748548	0,573585282784221	0,450584985990917	1,14440033164903	-0,866592165591646	-1,53163568803998	0,252457650747285	0,386165507624849	0,125612360676738	0,604393960171549	0,756884394944704	0,243762600917233	FALSE	FALSE	FALSE
Anaerococcus tetradius	0,425344732369364	-1,72074380503765	-0,703922858715701	0,254697558516504	0,623448984686145	0,488518012961465	1,66999925263046	-2,76003946963504	-1,44093531873763	0,0949195114737541	0,00577943785783496	0,149602956918145	0,496837713155747	0,0471987425056522	0,27403906127062	FALSE	TRUE	FALSE
Anaerococcus urinomassiliensis	-0,236535148522629	-0,0683767285878326	1,10302443356449	0,172074520718232	0,42191644934909	0,33526666764504	-1,37460878888601	-0,16206224880144	3,28999134125767	0,169252762368069	0,871256834237062	0,00100190465786165	0,570754746923697	0,966834791777786	0,0081822213725368	FALSE	FALSE	TRUE
Anaerococcus vaginalis	0,504002806506592	-1,59118317688182	-1,08162551120911	0,247452654593171	0,605776166677016	0,4750720320297	2,03676459779834	-2,62668501075282	-2,27676107681601	0,0416736375870765	0,00862211067505754	0,0228004970301224	0,378406909587403	0,0649974497042799	0,075744024032271	FALSE	FALSE	FALSE
Arcanobacterium urinimassiliense	-0,238622366321857	0,946994124104448	0,60364250411528	0,164577872981525	0,403630418564892	0,321358213729692	-1,4499055188825	2,34619117030744	1,87841006803402	0,147084868135547	0,0189663767190922	0,0603250892687833	0,543936493482402	0,111727007465891	0,149667310084576	FALSE	FALSE	FALSE
Arthrobacter sp. HMSC06H05	0,199628141831119	-0,190343103809736	-0,571163729579684	0,216592466066838	0,530500789884566	0,417820393253523	0,921676295839006	-0,358798907445837	-1,36700778325369	0,35669744848186	0,719745530052428	0,17162286591207	0,702137296147393	0,922026953531215	0,303045781250141	FALSE	FALSE	FALSE
Atopobium deltae	-0,0530665102356846	0,517982142095904	0,0799588937332589	0,195166777510261	0,478241011277531	0,378088947244822	-0,271903399301116	1,08309854211836	0,211481701107447	0,78569629741544	0,278764686022499	0,832511409713073	0,966712161873772	0,67590041946301	0,911576739127164	FALSE	FALSE	FALSE
Atopobium minutum	0,373164020949036	-1,11016167912386	-0,801625439283032	0,271252489448724	0,663833262810527	0,519250337929506	1,37570726708327	-1,6723501838755	-1,54381303338094	0,16891228115992	0,0944552892380216	0,12263363298553	0,570754746923697	0,385692431055255	0,243478343238112	FALSE	FALSE	FALSE
Bacillus subtilis	-0,63598346576075	3,8403429236274	0,737774217338964	0,23662801680095	0,579371695163485	0,454986167506172	-2,68769300592049	6,62846141032788	1,62153109265449	0,00719475094857942	3,39203771031504e-11	0,104903787287947	0,141017118592157	2,77305295786238e-09	0,222355533726469	FALSE	TRUE	FALSE
Bacteroides fragilis	-0,18698340187181	0,281986665014147	0,730712962043941	0,138590379341165	0,340226937026195	0,273043275262624	-1,34918024440583	0,828819338876851	2,67618003534828	0,177279078658205	0,407206643451129	0,00744666315837277	0,570754746923697	0,767427904965588	0,0310541697668311	FALSE	FALSE	TRUE
Bacteroides ovatus	-0,257924472443085	0,374570488247929	0,966643135525815	0,174407792887577	0,427607684858048	0,339594480366841	-1,47885864600868	0,875967625259762	2,84646303579968	0,139178097839405	0,381047634031422	0,00442078613307052	0,531048423900069	0,75439733606221	0,0206303352876624	FALSE	FALSE	TRUE
Bacteroides stercoris	-0,211089105578521	0,597399555040016	0,668905294820748	0,181825142889474	0,445699540452701	0,353350217046132	-1,16094563284262	1,34036385685574	1,89303773579802	0,24566400966563	0,180127080222352	0,0583528513353801	0,604393960171549	0,544224179714361	0,146630241817109	FALSE	FALSE	FALSE
Bacteroides thetaiotaomicron	-0,276967026447247	0,372923684820225	1,04322278469101	0,144531701105878	0,354725680128328	0,284112411840424	-1,91630641809406	1,05130162745847	3,6718662797349	0,055326104427299	0,293120079869163	0,000240785668021179	0,387282730991093	0,67590041946301	0,0031462660621434	FALSE	FALSE	TRUE
Bacteroides uniformis	-0,442457394040443	0,477885562460247	1,64910569955697	0,24089643420615	0,589783540387118	0,462905966921014	-1,83671209371993	0,81027280304665	3,56250689643489	0,0662524089689088	0,417783402845651	0,000367330255625652	0,432849071930204	0,773665815475696	0,00445915930242924	FALSE	FALSE	TRUE
Bacteroides xylanisolvens	-0,231021530335216	0,0286501445603736	1,03257638550568	0,174451678725463	0,42771472914653	0,339675877150222	-1,32427232585579	0,0669842364735548	3,03988730129642	0,18541261800162	0,946594252484372	0,00236666689827561	0,570754746923697	0,9768020453451	0,0149634423245813	FALSE	FALSE	TRUE
Bifidobacterium adolescentis	-0,147098429048229	0,524587364279737	0,450739785743423	0,190780823421214	0,46754328367432	0,369956476652124	-0,771033620729579	1,12200812758365	1,21835895352431	0,440687003748177	0,261858984200574	0,223087596039203	0,771202256559309	0,658004626965546	0,370552278166812	FALSE	FALSE	FALSE
Bifidobacterium longum	-0,580545923889473	0,432546169980582	2,22112759063099	0,27814853297257	0,680655982885726	0,532055118136534	-2,08717952845261	0,635484269376063	4,17461934848076	0,0368719092666008	0,52511262302925	2,98484709260795e-05	0,361344710812688	0,823376592909864	0,000585030030151159	FALSE	FALSE	TRUE
Blautia obeum	-0,324306991306736	0,774102173649386	1,03096427004352	0,216886638317861	0,531218322854505	0,41836598040464	-1,49528340621631	1,45722039384813	2,46426410925283	0,134840493889867	0,145055552855272	0,0137294902887881	0,531048423900069	0,475832123795202	0,0508574783611413	FALSE	FALSE	FALSE
Brevibacterium mcbrellneri	0,0611693312071672	0,673020538769395	-0,452020282517441	0,225284815480172	0,551702992685518	0,433942872593721	0,271519991601702	1,21989647997619	-1,04165850176469	0,785991125944909	0,222504120398267	0,297570035169425	0,966712161873772	0,604912720108193	0,463755556659483	FALSE	FALSE	FALSE
Brevibacterium paucivorans	0,112046023892816	-0,326517590550403	-0,154651973541752	0,220466702835128	0,539950703459109	0,425005975438501	0,508221978430037	-0,604717409309072	-0,363881880442243	0,611297679114326	0,545366778592153	0,715946215774922	0,848380844722669	0,828619291504356	0,820616715157221	FALSE	FALSE	FALSE
Brevibacterium ravenspurgense	0,208042437834121	0,113128044984746	-0,756373568510607	0,223478680443238	0,54729747337196	0,430592661227343	0,930927448745888	0,20670302804022	-1,75658722643965	0,351891094714449	0,836241792439344	0,0789881917904623	0,702137296147393	0,966834791777786	0,18213747754036	FALSE	FALSE	FALSE
Campylobacter hominis	0,11653135448207	-0,00141210155120647	-0,335048533211643	0,222886372560375	0,545852721374146	0,429494010356601	0,522828529817379	-0,00258696438785101	-0,780100595427298	0,601093583916433	0,997935903357875	0,435331666014048	0,848380844722669	0,997935903357875	0,609464332419667	FALSE	FALSE	FALSE
Campylobacter ureolyticus	0,408320561749099	-1,77232085319234	-0,610407742822955	0,266171414039938	0,651438272782271	0,509816786811993	1,53405114227568	-2,72062745964067	-1,19730804989765	0,125017071591282	0,00651581469617071	0,231186507963898	0,531048423900069	0,0510839872179784	0,377604629674367	FALSE	FALSE	FALSE
Clostridiales bacterium KA00274	-0,143939924533565	-0,34802102518327	0,874478625557892	0,201331807712545	0,493278102681312	0,38952038351244	-0,714938817512022	-0,70552701060828	2,24501377225093	0,474646849703267	0,480482328841161	0,0247672484450713	0,787304573347467	0,82108673064391	0,0809063449205663	FALSE	FALSE	FALSE
Clostridiales genomosp. BVAB1	0,151356264291459	0,939071385996085	-0,943832852966122	0,244551414451191	0,598699124905468	0,469688131914541	0,618913878012625	1,56851972373329	-2,00948840056672	0,535973095488518	0,116759890590107	0,0444853635998935	0,814346718726741	0,431791293503037	0,117826098183502	FALSE	FALSE	FALSE
Corynebacterium accolens	0,0304267148796065	0,0566208943418686	-0,0215183127396858	0,202665106340184	0,496530155206228	0,391992701818589	0,150132972710821	0,114033143300938	-0,0548946769668286	0,880659706334092	0,909211520245557	0,95622237265149	0,969715182255517	0,966834791777786	0,98125437193556	FALSE	FALSE	FALSE
Corynebacterium amycolatum	0,503877827859892	0,383536515455446	-2,06848815971804	0,28231464042881	0,690819214648932	0,539791719527513	1,78480941369015	0,555190862272637	-3,83201165354782	0,0742922358975319	0,578764118412717	0,000127099717229647	0,44531142701802	0,834101229477152	0,00207596204808423	FALSE	FALSE	TRUE
Corynebacterium aurimucosum	0,392313478564205	0,337140972404303	-1,60145830295093	0,261436706656028	0,639888353896219	0,501027191611978	1,50060595385472	0,526874681108796	-3,19635007792389	0,133457510487433	0,598280617248539	0,00139178134011982	0,531048423900069	0,849731891164591	0,00974246938083872	FALSE	FALSE	TRUE
Corynebacterium coyleae	0,385960093100753	-0,516772173292189	-1,14922630532417	0,280631977959335	0,686714343700054	0,536666882852229	1,37532470785165	-0,752528584895713	-2,14141461313277	0,169030799774356	0,451733246383083	0,0322406175370787	0,570754746923697	0,80490651173713	0,0943158363771259	FALSE	FALSE	FALSE
Corynebacterium genitalium	-0,180633105735156	-0,194577983217133	0,943732151528979	0,190190354719929	0,466103078866234	0,368861621992569	-0,949749034335383	-0,417456979023677	2,55849916407946	0,342239788018266	0,676344185420328	0,0105125072877816	0,702137296147393	0,891544445831873	0,0416285437782206	FALSE	FALSE	TRUE
Corynebacterium glucuronolyticum	-0,0896590558391918	-0,0735511235742082	0,521300218860528	0,213693006100379	0,523428566474852	0,412443045057128	-0,419569444388255	-0,140517977590629	1,26393262077755	0,674800013914331	0,888250749347323	0,206254212128657	0,914300951448319	0,966834791777786	0,354612505063304	FALSE	FALSE	FALSE
Corynebacterium jeikeium	0,571687437128937	-0,97706689873031	-1,65795076776072	0,321062379938943	0,785348454360745	0,611776038249578	1,78061172173973	-1,24411895548406	-2,7100616305674	0,0749759035285442	0,213455785603712	0,00672707070138506	0,44531142701802	0,589258225046868	0,0286631708145972	FALSE	FALSE	TRUE
Corynebacterium kroppenstedtii	-0,124410911369905	1,11120514670707	0,0671740307225121	0,138291389195987	0,339497219617909	0,272485638523387	-0,899628762811762	3,27309056597779	0,246523196916108	0,36831784517664	0,0010637838618729	0,805277249880654	0,707748016221779	0,013031352307943	0,907093913658668	FALSE	TRUE	FALSE
Corynebacterium mucifaciens	-0,226176208546224	0,199701018608049	0,927774994408245	0,136606460800514	0,335384792028894	0,269341877352497	-1,65567724411298	0,595438503338114	3,44459986515217	0,0977871980204174	0,551550394654433	0,000571905326504322	0,496837713155747	0,831568287325145	0,00560467219974236	FALSE	FALSE	TRUE
Corynebacterium pseudogenitalium	0,0940620585861153	0,401112202912166	-0,446921964813773	0,266465625698888	0,652155981325827	0,51036299495294	0,352998846809636	0,615055622271084	-0,875694298437492	0,724089305070407	0,538517987896271	0,381196245742726	0,946143358625332	0,827108260427996	0,553440475300551	FALSE	FALSE	FALSE
Corynebacterium pyruviciproducens	0,0504264822338305	0,302859185200357	-0,224201750034647	0,266289891525165	0,651727290175445	0,51003674155553	0,189366866106013	0,464702322222578	-0,439579606266929	0,849805291620066	0,642144645139072	0,660241613944325	0,969715182255517	0,880142310819986	0,779562387548721	FALSE	FALSE	FALSE
Corynebacterium riegelii	-0,0393448670475689	1,30005095854951	-0,36566379065496	0,212443476369129	0,520380785118269	0,410125739203198	-0,185201577944458	2,49826856741845	-0,891589470500877	0,853070931481857	0,0124801603204493	0,372613016002461	0,969715182255517	0,0867015269806509	0,549113918319417	FALSE	FALSE	FALSE
Corynebacterium singulare	0,0249003457715712	0,026092600068277	0,0157311723703808	0,191851715828142	0,4701552837613	0,371942135025345	0,129789539093185	0,0554978343740667	0,0422946767494058	0,896732939500311	0,955741855212209	0,96626378882944	0,98189752034671	0,9768020453451	0,986394284430053	FALSE	FALSE	FALSE
Corynebacterium sp. HMSC062E11	0,194005936560623	-0,171015738568032	-0,558460812972256	0,234397421739639	0,573930700160495	0,450847707258405	0,827679481799584	-0,297972801455314	-1,23869059103848	0,407852042141346	0,765723922504628	0,215460104474366	0,76132381199718	0,958027639053074	0,361491789409296	FALSE	FALSE	FALSE
Corynebacterium sp. HMSC068H04	0,177360933553336	-0,247608105371392	-0,453946465432894	0,244776697879311	0,599248660695387	0,470106183908227	0,724582589314877	-0,413197594941738	-0,965625386288287	0,46870814323938	0,679461850071433	0,334231667557356	0,787304573347467	0,891544445831873	0,506016758398281	FALSE	FALSE	FALSE
Corynebacterium striatum	0,09892010217499	-0,0960476988683587	-0,217668578635772	0,173557926393748	0,425534726627602	0,338018173201588	0,569954390619831	-0,225710600940949	-0,643955254163089	0,568708632994199	0,821426512483496	0,519604450169303	0,831842478110918	0,966834791777786	0,6656370734195	FALSE	FALSE	FALSE
Corynebacterium tuscaniense	0,188711049159123	0,433033180748877	-0,839420829272572	0,243570366498269	0,596306049596913	0,467867652520592	0,774770149062714	0,726192835108072	-1,79414162263682	0,438475491230761	0,467720563697216	0,0727905670302755	0,771202256559309	0,82108673064391	0,173987208999195	FALSE	FALSE	FALSE
Corynebacterium urealyticum	0,209589566611362	0,310941545205343	-0,861435200495579	0,222008680015481	0,543711864993357	0,427866031813679	0,944060234927509	0,571886628240386	-2,01332925832893	0,345138868292638	0,567398783620509	0,0440800022966742	0,702137296147393	0,833099587410592	0,117826098183502	FALSE	FALSE	FALSE
Criibacterium bergeronii	0,200217305715396	-0,481739054183694	-0,427809602019283	0,186011893416506	0,455911437403195	0,361113768198695	1,07636830117675	-1,05665051293209	-1,18469479619478	0,281762573221494	0,290671117975811	0,236138140704877	0,627562094902419	0,67590041946301	0,382504756844264	FALSE	FALSE	FALSE
Cutibacterium acnes	-0,124070843898044	0,78095212957858	0,23094766217044	0,238163597264834	0,583117386933017	0,457835266402079	-0,520947975773476	1,33927086908881	0,504433972475197	0,602403013098751	0,180482508578742	0,613956449994134	0,848380844722669	0,544224179714361	0,76161686201804	FALSE	FALSE	FALSE
Cutibacterium avidum	-0,0641075426840063	1,31482266225337	-0,274537258996716	0,216771022492681	0,530936317395751	0,418151552962743	-0,295738526057702	2,47642253726886	-0,656549657777254	0,767429772954144	0,0132706418847935	0,51147052781034	0,966035139127194	0,0867015269806509	0,6656370734195	FALSE	FALSE	FALSE
Cutibacterium granulosum	-0,198997477658758	0,451322058703926	0,693840392786256	0,218180702447409	0,534374756200291	0,420766051334173	-0,91207643676335	0,844579676467286	1,64899328400239	0,361728481420967	0,398345560246506	0,0991490106095189	0,702137296147393	0,76544833145407	0,220831887266656	FALSE	FALSE	FALSE
Dakarella massiliensis	0,0370482394457986	-0,213737777651008	0,0873188711782057	0,202983352419727	0,497306390865321	0,392582825840143	0,182518610537039	-0,429790932867564	0,222421525932368	0,855175750558273	0,667347729144888	0,823985756200199	0,969715182255517	0,891544445831873	0,907310158512578	FALSE	FALSE	FALSE
Delftia tsuruhatensis	-0,490210526449252	1,92120106699406	1,1174223653512	0,176052551236834	0,431619491338241	0,342644992491347	-2,78445568101877	4,45114529243652	3,26116648378983	0,00536176479483246	8,54135253775426e-06	0,00110954873832862	0,129427711181282	0,000186011677488871	0,00869886210849635	FALSE	TRUE	TRUE
Dermabacter hominis	0,368867567177167	-0,761377122491545	-0,958925303680668	0,230153329320202	0,563578343075332	0,442974091737561	1,60270359010961	-1,35096944701045	-2,16474354046146	0,109000110539271	0,176705220049382	0,0304073307007259	0,496837713155747	0,544224179714361	0,093122450270973	FALSE	FALSE	FALSE
Dialister invisus	0,0789064801261268	-0,742287891864018	0,185070927317318	0,208251267374516	0,510155436300074	0,402351419412502	0,378900359747739	-1,45502299700557	0,459973342675296	0,704761857046874	0,145662895039348	0,645535354728051	0,927069288464344	0,475832123795202	0,779562387548721	FALSE	FALSE	FALSE
Dialister micraerophilus	0,335938763345908	-1,87350968700063	-0,271859649662634	0,257509969231684	0,630309503259388	0,493738183097126	1,3045660498047	-2,97236465151254	-0,550614999952628	0,192040655036777	0,00295515473082582	0,581897624026507	0,573174166335994	0,0304847540653611	0,726445441459844	FALSE	TRUE	FALSE
Dorea longicatena	-0,271529997171428	0,463902496824883	0,976103457874008	0,18408702351723	0,451216496753035	0,357544509583798	-1,47500889515992	1,0281151069678	2,73001942893837	0,140210151979595	0,303895685197412	0,00633305930374797	0,531048423900069	0,678306995986697	0,0275839916341023	FALSE	FALSE	TRUE
Enterococcus faecalis	-0,596589145537171	3,44682764581485	0,777810973616656	0,260757547435055	0,638231612427455	0,499766459167499	-2,28790748879765	5,40059059861538	1,55634888926383	0,0221429091080536	6,64218553897989e-08	0,119625151842977	0,31000072751275	2,60373673128012e-06	0,243478343238112	FALSE	TRUE	FALSE
Eremococcus coleocola	-0,0537200368642453	0,185686949817638	0,248706389286014	0,130700645520739	0,320967503186741	0,25830261745783	-0,41101584961737	0,578522585539147	0,962848893029964	0,681060912813544	0,562911353475031	0,335623360162125	0,914300951448319	0,833099587410592	0,506016758398281	FALSE	FALSE	FALSE
Escherichia coli	1,10319089302225	-2,87576436085241	-2,8230614373187	0,320420572162435	0,783782641091973	0,610583317669858	3,44294651737589	-3,66908401651492	-4,62354826216383	0,000575413096316785	0,000243421077967104	3,77230921287166e-06	0,022556193375618	0,00397587760679604	0,000123228767620474	TRUE	TRUE	TRUE
Ezakiella coagulans	0,265695818080785	-0,0382496675477548	-0,910044898877824	0,291361613909886	0,712889636585885	0,556594394337428	0,911910853716514	-0,0536544025677482	-1,63502347155534	0,361815647504524	0,957210511916512	0,102044127338556	0,702137296147393	0,9768020453451	0,222355533726469	FALSE	FALSE	FALSE
Ezakiella massiliensis	-0,0300082809648586	-0,507639646826398	0,501038136964819	0,177147951605069	0,434291321321622	0,344676527030068	-0,169396714401523	-1,1688919900162	1,45364739885844	0,865484607688406	0,242447151125773	0,146044088582304	0,969715182255517	0,642157319197994	0,2726156320203	FALSE	FALSE	FALSE
Facklamia hominis	0,331276850466483	-0,761458459524757	-0,809338957815033	0,206377161801234	0,505584268279858	0,398876090854014	1,60520111612709	-1,50609603047076	-2,02904856012351	0,108449551934176	0,132042523495603	0,0424533444996787	0,496837713155747	0,46214883223461	0,117826098183502	FALSE	FALSE	FALSE
Facklamia ignava	0,0253732092075154	0,347529857545536	-0,146868630472114	0,166499868881876	0,408318687394349	0,324924683000945	0,152391766899927	0,851124056464985	-0,452008228847565	0,878877950300674	0,394700443414498	0,651263054358384	0,969715182255517	0,76544833145407	0,779562387548721	FALSE	FALSE	FALSE
Faecalibacterium prausnitzii	-0,376870474171321	0,487671467951848	1,38329086994054	0,248288143202287	0,607814196301908	0,476622529235434	-1,51787543823337	0,802336422740638	2,90227755737757	0,129045802904444	0,42235837885663	0,00370460150341674	0,531048423900069	0,773665815475696	0,0191079445965705	FALSE	FALSE	TRUE
Fannyhessea vaginae	0,328010680156888	0,419548486289718	-1,38684875318627	0,262795001353587	0,643201786542592	0,503548665886403	1,24816179328904	0,652281282589279	-2,75415038732153	0,211971812560109	0,514219732445621	0,00588447220630782	0,582095960535164	0,82108673064391	0,0262126489190076	FALSE	FALSE	TRUE
Fenollaria massiliensis	0,395750346275863	-0,0869547606056184	-1,40308319277714	0,315204630508186	0,771057414590807	0,600890593724944	1,25553468436621	-0,112773392694453	-2,33500608501685	0,20928472522741	0,91021021330185	0,0195431028572909	0,582095960535164	0,966834791777786	0,0660422096556726	FALSE	FALSE	FALSE
Finegoldia magna	0,0456525563687214	0,105159084568458	-0,10635977725533	0,221407018949445	0,542244303299993	0,426750062460147	0,206192904747729	0,193933037061857	-0,249232013329259	0,836640229960963	0,846228314917961	0,803181317513376	0,969715182255517	0,966834791777786	0,907093913658668	FALSE	FALSE	FALSE
Fusobacterium nucleatum	0,266318811771326	-0,769023212003037	-0,547136558071248	0,259111387813996	0,634215980109865	0,496710744947394	1,02781592896451	-1,21255729297426	-1,10151947312755	0,304036421904549	0,225299125346419	0,270670634055995	0,662123763258795	0,604912720108193	0,427834228023991	FALSE	FALSE	FALSE
Gardnerella vaginalis	0,42286516978308	1,64237104526301	-2,37561593705538	0,427846058659026	1,04588737482302	0,810361618614552	0,988358221899817	1,57031348192813	-2,93155041216894	0,322977240617225	0,116342199201561	0,00337274620953017	0,680683216784689	0,431791293503037	0,0183627293629976	FALSE	FALSE	TRUE
Gemella asaccharolytica	0,105412464047372	-0,154200941708961	-0,214420266403425	0,153548123415075	0,376724146079989	0,300878882272706	0,686510923760484	-0,409320568680033	-0,71264644691508	0,49239097822603	0,682304422830515	0,476064562769144	0,797591997787619	0,891544445831873	0,643507960708635	FALSE	FALSE	FALSE
Gemella haemolysans	-0,0420307819717976	-0,0518103979177028	0,320952157820685	0,245449050187138	0,60088873712494	0,471353860605786	-0,171240352895039	-0,0862229473056843	0,680915517289275	0,86403477904923	0,9312891893231	0,495924948833613	0,969715182255517	0,9768020453451	0,65676547277965	FALSE	FALSE	FALSE
Gleimia europaea	0,203139328163926	-0,12792313851843	-0,616342127418896	0,195324695880459	0,47862618832089	0,378381761396721	1,04000841904932	-0,267271498384173	-1,6288896302607	0,298335989239206	0,789260129774331	0,103336385699436	0,6570095942796	0,966834791777786	0,222355533726469	FALSE	FALSE	FALSE
Globicatella sanguinis	0,00774773132146554	0,294552757909667	-0,0502613316727198	0,143966955923475	0,353347642028311	0,283061108421482	0,0538160390470698	0,833606122907329	-0,177563537262349	0,957081730725785	0,404502974168935	0,859065762467187	0,990256117720601	0,767427904965588	0,930259057699274	FALSE	FALSE	FALSE
Granulicatella elegans	-0,0699539963637964	0,0390384487835627	0,386613565638222	0,139036694313261	0,34131619946021	0,273875564057417	-0,503133339794344	0,114376196750409	1,41163950485619	0,61487052781527	0,908939582393916	0,1580561341604	0,848380844722669	0,966834791777786	0,28421103023338	FALSE	FALSE	FALSE
Haemophilus parainfluenzae	-0,121329754964161	-0,186249234353982	0,703643577291054	0,238100665057964	0,582963878176784	0,457718500901587	-0,509573356019917	-0,319486749224456	1,53728454476946	0,610350394149447	0,749357437911953	0,124223644509241	0,848380844722669	0,947574566649953	0,243478343238112	FALSE	FALSE	FALSE
Herbaspirillum seropedicae	-0,142486867654423	0,444739855998109	0,472317545643657	0,107752110147866	0,264839959233493	0,214678302118397	-1,32235802583254	1,6792777694321	2,20011776217221	0,186048958978235	0,0930979214570166	0,0277985409790092	0,570754746923697	0,385692431055255	0,0878792585788034	FALSE	FALSE	FALSE
Jonquetella anthropi	0,0120643095549694	0,0240150285407352	0,0678350587349807	0,150142755014091	0,368416149805687	0,294549953594838	0,0803522591139155	0,065184516350332	0,230300694015012	0,935957095778244	0,948027089070719	0,817858121358587	0,98975747407586	0,9768020453451	0,907310158512578	FALSE	FALSE	FALSE
Lachnospira eligens	-0,273285714292022	0,359554652206766	1,03526208090195	0,136512769811933	0,335156109787672	0,269167002014454	-2,00190586322815	1,07279754629731	3,84617012172376	0,0452948569516118	0,283361961969611	0,000119978475171476	0,378406909587403	0,67590041946301	0,00207596204808423	FALSE	FALSE	TRUE
Lactobacillus amylovorus	0,284042854588113	1,11526401647717	-1,55979103829987	0,283648921415188	0,694074215963972	0,542269657013831	1,00138880546755	1,60683683506125	-2,87641216528567	0,316638874040813	0,108090165563857	0,00402224121219548	0,674578470782601	0,423713449010318	0,0202143404510337	FALSE	FALSE	TRUE
Lactobacillus coleohominis	-0,0197969707200224	0,513016378487893	-0,0499131316663487	0,25980131287222	0,635898977503608	0,49799141829514	-0,0762004260146265	0,806757671638152	-0,100228899199157	0,939259643765867	0,419806110292453	0,920162603286898	0,98975747407586	0,773665815475696	0,949220369706485	FALSE	FALSE	FALSE
Lactobacillus crispatus	-0,217613036947942	1,20494620244854	0,391085871999186	0,167171773277742	0,409957629126775	0,326171362881401	-1,30173313760569	2,93919692387507	1,19901964582154	0,193007627439671	0,003290639252308	0,230520306648363	0,573174166335994	0,0322482646726184	0,377604629674367	FALSE	TRUE	FALSE
Lactobacillus gasseri	0,36886768303299	-2,53725532065437	-0,0709866655039378	0,339085962409894	0,829321121057459	0,645275494046223	1,08782941178525	-3,05943651527788	-0,110009858051192	0,276670422735683	0,00221753780964496	0,9124015567759	0,627562094902419	0,0246001622885476	0,948210952359028	FALSE	TRUE	FALSE
Lactobacillus helveticus	-0,654529052671102	2,09525257419121	1,68409857476564	0,237932366232391	0,582553351709955	0,45740623711253	-2,75090380949608	3,59667070499391	3,68184436092707	0,00594310918689558	0,000322316091450051	0,000231552759232413	0,129427711181282	0,00451242528030071	0,0031462660621434	FALSE	TRUE	TRUE
Lactobacillus iners	-1,0389312712832	2,3871718533186	3,06739123968049	0,53349443940052	1,30368245349329	1,00702562909989	-1,94740787261181	1,83109916599863	3,04599123502172	0,0514858549801052	0,0670857429985663	0,00231914595666379	0,387282730991093	0,292195680615978	0,0149634423245813	FALSE	FALSE	TRUE
Lactobacillus jensenii	0,607624029837713	-2,18855641603966	-1,19517114966487	0,377788901682102	0,923749788891775	0,717239030906143	1,6083691901278	-2,36920911090575	-1,66634984735133	0,107754345272596	0,0178261715227397	0,0956437537471212	0,496837713155747	0,111727007465891	0,215473284303859	FALSE	FALSE	FALSE
Lactobacillus johnsonii	-0,287200725159008	0,500739845967915	1,02002702725309	0,177692743811692	0,435620140163681	0,345686876746601	-1,61627717034617	1,14948736249836	2,95072534095877	0,106034400467239	0,250355074823266	0,00317028693514646	0,496837713155747	0,654261262204803	0,0183627293629976	FALSE	FALSE	TRUE
Lactobacillus kefiranofaciens	0,501171887488575	0,845148764981244	-2,28852934778636	0,373623023185823	0,913585511327866	0,709491384981393	1,34138384517947	0,925089939039038	-3,22559145358245	0,17979585989395	0,354919126001635	0,00125712665085997	0,570754746923697	0,724626548920005	0,00940753699842888	FALSE	FALSE	TRUE
Lactobacillus kitasatonis	-0,108207224997243	-0,0474629992336577	0,582045612253803	0,161071089315671	0,395076231592654	0,314849611299374	-0,67179793380037	-0,120136306459951	1,84864643742681	0,501712344308061	0,904375172259184	0,064508882628864	0,798747765334811	0,966834791777786	0,158046762440717	FALSE	FALSE	FALSE
Lactobacillus reuteri	0,347791628528621	-0,758232767783027	-0,876651899020055	0,211897599653376	0,519049315995834	0,409113401505523	1,64131934055667	-1,46081064826817	-2,14280904950561	0,100731143410789	0,144067412787904	0,0321284343686344	0,496837713155747	0,475832123795202	0,0943158363771259	FALSE	FALSE	FALSE
Lactobacillus vaginalis	-0,0904190234927784	0,95823452614287	0,00843074358038681	0,301388822882696	0,73735184539759	0,575220940926076	-0,300007885587616	1,29956211830754	0,0146565310484242	0,76417114069514	0,19375109022853	0,988306198828211	0,966035139127194	0,558459024776351	0,988719445901282	FALSE	FALSE	FALSE
Limosilactobacillus fermentum	-0,467437200791188	3,40267618352893	0,286086576748425	0,242123625953076	0,592777017865075	0,465183080333592	-1,93057244600235	5,74022959895424	0,614997812352217	0,0535359480897523	9,454827567595e-09	0,538556165157531	0,387282730991093	4,63286550812155e-07	0,681012957231459	FALSE	TRUE	FALSE
Limosilactobacillus oris	0,114934642173479	-0,590299603095988	-0,0342526443420337	0,163014746122179	0,399817476301097	0,318457284126294	0,705056719760408	-1,47642271307681	-0,107558049538756	0,480774939133593	0,139830449026482	0,914346275489062	0,787304573347467	0,475832123795202	0,948210952359028	FALSE	FALSE	FALSE
Limosilactobacillus sp. c9Ua_26_M	-0,367706693143044	0,801798839232568	1,18977127281812	0,319248071219548	0,780922104423564	0,608404401111932	-1,1517898659133	1,02673344075004	1,95555993783686	0,249407433234409	0,304545998198109	0,0505170161391152	0,604393960171549	0,678306995986697	0,130280725832455	FALSE	FALSE	FALSE
Listeria monocytogenes	-0,417982652259835	3,48081411395343	0,0502745162918744	0,215474262213792	0,527773316263144	0,415746538622763	-1,93982635311272	6,5952824947632	0,120925880606049	0,0524007968006842	4,24446881305466e-11	0,903749742834031	0,387282730991093	2,77305295786238e-09	0,948210952359028	FALSE	TRUE	FALSE
Mageeibacillus indolicus	-0,191692548809545	0,713201018581819	0,533840000251529	0,138310935842073	0,339544925579936	0,272522096312299	-1,38595366767256	2,10046142602098	1,9588870314566	0,165761051623355	0,0356882704352753	0,050126018123994	0,570754746923697	0,194302805703166	0,130280725832455	FALSE	FALSE	FALSE
Massilia timonae	-0,573086612989305	1,79579173339745	1,5098297242545	0,176236485498946	0,432068132565213	0,342986122598924	-3,2518045929413	4,15626980572654	4,40201403139579	0,00114674831026452	3,23485783470399e-05	1,07250618989749e-05	0,0321089526874065	0,000576392850547256	0,000233568014688787	TRUE	TRUE	TRUE
Megasphaera genomosp. type_2	-0,263106544122938	-0,0705222514572538	1,20980513836565	0,194083593708835	0,475599029705795	0,376080497580782	-1,35563516263849	-0,148280898514193	3,21687815812833	0,175215278242285	0,88212108948544	0,00129593621917133	0,570754746923697	0,966834791777786	0,00940753699842888	FALSE	FALSE	TRUE
Megasphaera sp. UPII 199-6	-0,554745675165707	0,217260372156873	2,22613036962004	0,253612432672831	0,620801969909636	0,486503972432075	-2,18737571072215	0,34996727247579	4,57577018023393	0,0287151078310307	0,726363259164505	4,74471187114484e-06	0,312675618604557	0,924462329845734	0,000132851932392056	FALSE	FALSE	TRUE
Micrococcus luteus	0,157834832323808	0,528551802123566	-0,764346494723772	0,223786661542748	0,548048698778354	0,431163929247569	0,705291509492662	0,964424882864884	-1,77275148238315	0,480628843163163	0,33483295203037	0,0762698961578242	0,787304573347467	0,705669447289813	0,177963091034923	FALSE	FALSE	FALSE
Mobiluncus curtisii	-0,16962864338672	0,0824336334871653	0,761447721225444	0,147946743715315	0,363058296799613	0,290466530005133	-1,14655205736144	0,22705343525771	2,62146458392982	0,251566800529517	0,820382191697094	0,00875528586834858	0,604393960171549	0,966834791777786	0,03575075062909	FALSE	FALSE	TRUE
Moraxella osloensis	-0,162061200392034	0,91511876518618	0,314999893027512	0,181676725425306	0,445337534526006	0,353074995358465	-0,892030611035334	2,05488802141994	0,892161430768281	0,37237652514058	0,0398898217104116	0,372306411926251	0,708599989587899	0,211308244736234	0,549113918319417	FALSE	FALSE	FALSE
Murdochiella vaginalis	0,00766101175403248	-0,0992540723744371	0,146987076531077	0,170993951726399	0,419280743719033	0,333262253843703	0,0448028230044686	-0,236724614381406	0,441055279545738	0,964264474922024	0,812870438114881	0,659172977809793	0,990256117720601	0,966834791777786	0,779562387548721	FALSE	FALSE	FALSE
Negativicoccus succinicivorans	0,0014064105767466	-0,497454234106752	0,370969592515567	0,217851116394021	0,533570841338911	0,420154770634146	0,00645583369057821	-0,932311504988672	0,882935571469669	0,994849025751404	0,351175563670965	0,37727108305876	0,998627345889874	0,724530636626412	0,551829345369529	FALSE	FALSE	FALSE
Odoribacter splanchnicus	-0,283913773961946	0,283187083321599	1,1157270592488	0,166639532684264	0,408659362718273	0,325183825637122	-1,7037600225385	0,692966096354499	3,43106566589772	0,0884259294608969	0,48833082833067	0,000601215046273897	0,494150194037018	0,82108673064391	0,0056113404318897	FALSE	FALSE	TRUE
Olegusella massiliensis	-0,0410942593424796	-0,649031524864809	0,615836989964561	0,251007275988904	0,614447076621302	0,481668877102263	-0,163717402934153	-1,05628547935109	1,27854843698737	0,869953616844066	0,290837807956926	0,201056117535996	0,969715182255517	0,67590041946301	0,348734504752702	FALSE	FALSE	FALSE
Olsenella urininfantis	0,0515059910237274	-0,0849866678432508	-0,0345733910900418	0,135351513142741	0,332321611261872	0,26699889261394	0,38053502194253	-0,255736205420238	-0,129488893199389	0,703548304600907	0,798154536657269	0,896970812905243	0,927069288464344	0,966834791777786	0,948210952359028	FALSE	FALSE	FALSE
Parabacteroides merdae	-0,0991194634650681	0,158042842678344	0,443139205202412	0,148799750183955	0,365139501972103	0,292052887821047	-0,666126544853273	0,432828663633382	1,51732519581844	0,505330218885289	0,665139247940538	0,129184599877269	0,798747765334811	0,891544445831873	0,248237074273967	FALSE	FALSE	FALSE
Peptococcus niger	0,132424944255228	-0,396336442191954	-0,200815209162746	0,163563751854663	0,401156674125104	0,319476198092769	0,809622809171656	-0,987984166177311	-0,628576433429425	0,418156994682727	0,3231604028485	0,52962639283952	0,771202256559309	0,696037790750616	0,674069954523025	FALSE	FALSE	FALSE
Peptoniphilus coxii	0,155238472517791	-0,365712291617662	-0,306885451233566	0,231852664256205	0,567723415816088	0,44612660689373	0,669556560912523	-0,644173344676932	-0,687888699063106	0,50314051319003	0,519463033672678	0,491522873644547	0,798747765334811	0,82108673064391	0,65676547277965	FALSE	FALSE	FALSE
Peptoniphilus harei	0,13293842181959	-0,36280371483028	-0,219624320545284	0,236930725593611	0,580110081890622	0,455547802853685	0,561085614736221	-0,625404946674735	-0,482110371665702	0,574739174218021	0,53170531634861	0,629727542383652	0,834436134420238	0,827097158764505	0,776267913881735	FALSE	FALSE	FALSE
Peptoniphilus lacrimalis	0,37154234857502	-0,416566017312729	-1,14197183443979	0,277886199699816	0,680016023074168	0,531567977645398	1,33703058653642	-0,612582649787497	-2,14830817969548	0,181212653037942	0,540152333340732	0,0316892815253784	0,570754746923697	0,827108260427996	0,0943158363771259	FALSE	FALSE	FALSE
Peptoniphilus pacaensis	0,0687745961111921	-0,0512426812744941	-0,120144400265856	0,173579116091237	0,425586411720681	0,338057475850743	0,396214692526967	-0,120404881037709	-0,355396371470576	0,69194665331903	0,904162425024602	0,722292666822625	0,922595537758707	0,966834791777786	0,823077690100201	FALSE	FALSE	FALSE
Peptoniphilus urinimassiliensis	0,0227976943256524	-0,0577449744346206	0,0660148555914633	0,141297553767599	0,346833689939482	0,2780895678268	0,161345286721305	-0,166491826225694	0,237387026443864	0,871821456826473	0,867769915128951	0,812356553522274	0,969715182255517	0,966834791777786	0,907310158512578	FALSE	FALSE	FALSE
Peptoniphilus vaginalis	-0,0346302785746233	0,0781888586962571	0,226511396433643	0,156628920009144	0,384239890285149	0,30660172602783	-0,221097601723881	0,20348969660134	0,738780565159252	0,825016437600674	0,838752298138703	0,460040255020651	0,969715182255517	0,966834791777786	0,63054468520313	FALSE	FALSE	FALSE
Peptostreptococcus anaerobius	0,662543002761001	-1,34440428454835	-1,83572921638795	0,277152353820583	0,678225814129811	0,530205273957393	2,39053716711316	-1,98223697261254	-3,46229905011369	0,0168237462273203	0,0474527244348031	0,000535581694491214	0,253650327734983	0,221446047362414	0,00552494800633042	FALSE	FALSE	TRUE
Phocaeicola dorei	-0,465267701612679	0,158292232518756	1,89964771856509	0,218507795171726	0,535172589934204	0,421372711116538	-2,1292956676764	0,29577791444479	4,50823622045071	0,0332298060177677	0,767399690465983	6,53687736967459e-06	0,342791683130657	0,958027639053074	0,000160153495557027	FALSE	FALSE	TRUE
Phocaeicola vulgatus	-0,153996627580018	-0,229352273427214	0,855152437886403	0,219040099256461	0,536470969520291	0,422359984358386	-0,703052217848532	-0,427520381265549	2,02470042039015	0,482023208171919	0,66900034340527	0,0428981354429497	0,787304573347467	0,891544445831873	0,117826098183502	FALSE	FALSE	FALSE
Porphyromonas asaccharolytica	0,183710656375177	-1,02932124011772	-0,0883507518944414	0,2346982344618	0,574664458139753	0,451405799051963	0,782752613356697	-1,79116913450632	-0,195723564207626	0,433772399391093	0,0732661576514313	0,844826539544938	0,771202256559309	0,312177541297403	0,919922231948933	FALSE	FALSE	FALSE
Porphyromonas bennonis	0,0833890348701516	-0,821713695550772	0,206951057026857	0,260076358937042	0,636569923300268	0,498501977685144	0,320632891090028	-1,29084593141101	0,415145909727099	0,748488609079157	0,196757107145064	0,678035092863524	0,958848152807286	0,558904246383081	0,786360226042903	FALSE	FALSE	FALSE
Porphyromonas gingivalis	0,0150283305248675	-0,182263770040492	0,159182809384478	0,145118366455542	0,35615718210413	0,285204354259829	0,103559121370564	-0,511750932449829	0,558135971653007	0,917519229594007	0,608825335119461	0,576751538826439	0,98975747407586	0,858487522902261	0,724636548781936	FALSE	FALSE	FALSE
Porphyromonas somerae	0,177158570230703	-0,518860007797544	-0,317515460131952	0,222630253625015	0,545227998952719	0,429018948183725	0,795752452086311	-0,951638596686481	-0,740096588917972	0,42617593320302	0,341280300037706	0,459241388338867	0,771202256559309	0,711605731993515	0,63054468520313	FALSE	FALSE	FALSE
Porphyromonas uenonis	0,0617824972417851	-0,410269345266357	0,087185325058368	0,307822393497742	0,753047322417434	0,587173702745623	0,20070826082456	-0,544812169239656	0,148483020698457	0,840926699956516	0,585882708190807	0,881961584938408	0,969715182255517	0,83819715916349	0,944614593704525	FALSE	FALSE	FALSE
Prevotella amnii	0,17186090926611	-1,95588740272417	0,422073714647028	0,275908153622669	0,675190607870648	0,52789492110734	0,622891737738008	-2,8967929647192	0,79954115444351	0,533355667868565	0,00376998459402523	0,42397669332006	0,814346718726741	0,0351865228775688	0,599075274158947	FALSE	TRUE	FALSE
Prevotella bergensis	-0,0120959016052649	-1,30476545954983	0,828340925439453	0,280946907926779	0,687482617218883	0,537251724791953	-0,0430540478075572	-1,89788865473876	1,54181157028434	0,965658449843547	0,0577107512000885	0,123119389606604	0,990256117720601	0,263053656632962	0,243478343238112	FALSE	FALSE	FALSE
Prevotella bivia	0,217690518088554	-1,96480987356147	0,244212810619868	0,285888213775478	0,699537028289691	0,546428464512632	0,761453279985569	-2,80872890798257	0,446925492502821	0,446386374164286	0,0049737509167094	0,654928857047331	0,774263091470798	0,0423850078119584	0,779562387548721	FALSE	TRUE	FALSE
Prevotella buccae	-0,185173757468871	-0,0321920617308076	0,880603087900377	0,157978839551775	0,387532978967035	0,309108589221823	-1,17214278820034	-0,0830692185646114	2,84884703500891	0,241139733527621	0,933796501256332	0,00438779709168711	0,604393960171549	0,9768020453451	0,0206303352876624	FALSE	FALSE	TRUE
Prevotella buccalis	-0,00509293455501386	-0,716216575428825	0,506206853592086	0,287893838503877	0,704429823686163	0,550153456448623	-0,0176903214791979	-1,0167323292489	0,920119373346805	0,985885901781846	0,309280781797495	0,35751038141372	0,996049673965164	0,681112732947292	0,534901028680069	FALSE	FALSE	FALSE
Prevotella colorans	0,296781780344709	-1,59725708405695	-0,254209257890576	0,320034250789276	0,782840136775371	0,609865392984153	0,927343806523141	-2,04033621811508	-0,416828468732577	0,353748056550612	0,0413168498311334	0,676803877562682	0,702137296147393	0,213107962286899	0,786360226042903	FALSE	FALSE	FALSE
Prevotella copri	-0,00582709750401452	-0,343075006332495	0,322556760775814	0,207022831005392	0,507159131397742	0,400073406281745	-0,0281471250089452	-0,676464220188587	0,806243943514354	0,977544808624257	0,498745955429323	0,420102205500285	0,992739805649504	0,82108673064391	0,599075274158947	FALSE	FALSE	FALSE
Prevotella corporis	-0,0875929859190882	0,968703614735917	-0,00804651541146812	0,298104118133014	0,729338482832154	0,569118898548196	-0,293833531947399	1,32819484716378	-0,0141385489604976	0,768885110733889	0,184113746244195	0,988719445901282	0,966035139127194	0,546762034300943	0,988719445901282	FALSE	FALSE	FALSE
Prevotella dentalis	-0,0506560653760086	-0,290522281999469	0,474621727317451	0,183480452394823	0,449737009994052	0,356419735534737	-0,276084262464124	-0,645982597703735	1,33163705597103	0,78248334783522	0,51829062557004	0,182979482033504	0,966712161873772	0,82108673064391	0,320214093558631	FALSE	FALSE	FALSE
Prevotella denticola	0,0515041666275663	-0,250248864971862	0,0480649653981221	0,151498677291344	0,371724223221006	0,297070396916297	0,33996446403634	-0,673211077834651	0,161796550235414	0,733883289311406	0,500813014562083	0,871466069762839	0,952590229834672	0,82108673064391	0,938501921283057	FALSE	FALSE	FALSE
Prevotella disiens	0,632201169788445	-2,35603622861753	-1,20920551752776	0,315384119506289	0,771495308314153	0,601224122294924	2,00454344618908	-3,05385684556639	-2,01123919132206	0,0450118777948941	0,00225919857751967	0,0443001979989615	0,378406909587403	0,0246001622885476	0,117826098183502	FALSE	TRUE	FALSE
Prevotella histicola	-0,257797755090916	0,390124167070087	0,95836218143111	0,143809412312271	0,352963214823962	0,282767803723413	-1,79263478617886	1,10528279062921	3,38921959576601	0,0730313403484355	0,269037072508822	0,000700918544458867	0,44531142701802	0,66748438242695	0,00624454703245172	FALSE	FALSE	TRUE
Prevotella intermedia	0,0373810890315472	-1,1730964780136	0,565674058877066	0,237712237172789	0,582016397488651	0,4569978084938	0,157253532574242	-2,01557289979355	1,23780475171522	0,875045040173244	0,0438446559622915	0,215788466126978	0,969715182255517	0,214838814215229	0,361491789409296	FALSE	FALSE	FALSE
Prevotella melaninogenica	-0,0558173723355023	-0,125254838775443	0,412521031218207	0,208732576606547	0,511329409263789	0,403243969354035	-0,26741092953936	-0,244959191679949	1,02300607713745	0,789152785203079	0,806488029147312	0,306304972476133	0,966712161873772	0,966834791777786	0,472722634687575	FALSE	FALSE	FALSE
Prevotella nigrescens	-0,258307147493503	-0,598825286523328	1,45486340409028	0,214456381393444	0,525290551128528	0,41385877907142	-1,20447405582028	-1,13998868861589	3,51536194871734	0,228406403849209	0,254291013654833	0,000439155014453939	0,598609962154358	0,655803140478254	0,00478191015738734	FALSE	FALSE	TRUE
Prevotella oralis	-0,449332386435985	0,302117185819176	1,76434040110325	0,180022512584778	0,441302727338696	0,350007410511683	-2,49597886389004	0,684603033480244	5,04086584488005	0,0125610085744309	0,493594452314374	4,63430268212883e-07	0,219857388552574	0,82108673064391	2,27080831424313e-05	FALSE	FALSE	TRUE
Prevotella oris	-0,0477247357853456	-0,496703532484059	0,566050758753414	0,195641508598676	0,479398922993767	0,378969199767192	-0,24393972489368	-1,03609647135256	1,49365900738411	0,807277502316725	0,300157138273579	0,13526476801416	0,969715182255517	0,678306995986697	0,257397034279373	FALSE	FALSE	FALSE
Prevotella timonensis	0,0180593290076779	-0,942522610783977	0,527254127096344	0,28052045638839	0,686442286290161	0,536459782142147	0,0643779396347274	-1,37305441347121	0,982839990336193	0,948669295203527	0,16973543139963	0,325686196431173	0,990256117720601	0,544224179714361	0,498706988285234	FALSE	FALSE	FALSE
Prevotella veroralis	-0,230280564770686	-0,401493113314937	1,24470026013227	0,212828550092117	0,521320034170782	0,410839870012792	-1,08200034568208	-0,770147101585223	3,02964816947663	0,279252374344087	0,441212638510013	0,00244838773574659	0,627562094902419	0,793373184843693	0,0149963748814479	FALSE	FALSE	TRUE
Propionimicrobium lymphophilum	0,0193067374375578	-0,447022009558412	0,274541310338604	0,207214989878314	0,507627829771414	0,400429743487367	0,0931724941757137	-0,880609736782373	0,685616677591448	0,925766525781589	0,378529086722124	0,492954861886554	0,98975747407586	0,75439733606221	0,65676547277965	FALSE	FALSE	FALSE
Pseudoglutamicibacter albus	0,282113945504401	0,422276268231251	-1,20562346064824	0,259555717860935	0,635299874792725	0,497535530452597	1,08691092544358	0,664688102400499	-2,42319068057613	0,277076177418008	0,50625000515113	0,0153848489353748	0,627562094902419	0,82108673064391	0,0548260071151539	FALSE	FALSE	FALSE
Pseudomonas aeruginosa	-0,61135266120752	1,94210474415073	1,58890554113728	0,153352885809223	0,376247843012291	0,300516126069907	-3,98657422050776	5,1617697754809	5,28725550244736	6,70341646518718e-05	2,44626030730073e-07	1,24165154696519e-07	0,0131386962717669	7,99111700384905e-06	1,21681851602589e-05	TRUE	TRUE	TRUE
Pseudomonas oleovorans	-0,680996331335147	1,68758809416355	1,99322455381251	0,189818375383176	0,465195788654223	0,368171891992423	-3,58762069246698	3,62769426405518	5,41384227629614	0,000333709275991355	0,000285963600070158	6,16865076124294e-08	0,0218023393647685	0,00431145120105777	1,20905554920362e-05	TRUE	TRUE	TRUE
Pseudomonas putida	-0,409053144085367	1,08496351307525	1,21267590377602	0,124017291609172	0,304644483053027	0,245757209995213	-3,29835572747756	3,56140870237389	4,93444690310263	0,000972528424324745	0,00036887037495373	8,03782074066782e-07	0,031769261861275	0,00481990623272874	3,15082573034179e-05	TRUE	TRUE	TRUE
Ralstonia pickettii	-0,415161444389697	2,09173821174517	0,733588966521327	0,184078909250359	0,451196705263788	0,357529463237497	-2,25534498265117	4,63597847090274	2,05182800846268	0,0241116832014128	3,55252943368094e-06	0,0401863802880916	0,312675618604557	8,70369711251829e-05	0,114152616470521	FALSE	TRUE	FALSE
Roseburia intestinalis	-0,201717692957959	0,383268432839218	0,738688931800215	0,157144129711348	0,385496735839301	0,307558542849168	-1,28364765090803	0,994219657929835	2,40178316933463	0,199265268843103	0,320115939746826	0,0163153760670274	0,577526163567955	0,696037790750616	0,0571038162345961	FALSE	FALSE	FALSE
Roseburia inulinivorans	-0,311347397476924	0,703972047159342	1,01447268826995	0,156273490564935	0,383372820979252	0,305941607434202	-1,9923238186553	1,8362596632729	3,31590298154568	0,0463355399494779	0,0663192623927996	0,000913475350322087	0,378406909587403	0,292195680615978	0,00778439863752735	FALSE	FALSE	TRUE
Rothia mucilaginosa	-0,199896306276413	0,326491701636256	0,759831346038153	0,18466212957817	0,452619236108273	0,358610929037156	-1,08249756857588	0,721338545934345	2,11881815224718	0,279031495209289	0,47070124670738	0,0341058380736225	0,627562094902419	0,82108673064391	0,0983050626827943	FALSE	FALSE	FALSE
Ruminococcus bromii	-0,291528620128351	1,2155628526858	0,679833019098267	0,197028734739983	0,48278249373315	0,381541420660076	-1,47962489082153	2,51782711358561	1,78180659369077	0,138973380071342	0,0118081265483542	0,0747807766415423	0,531048423900069	0,0857182519806454	0,176590749659546	FALSE	FALSE	FALSE
Schaalia radingae	-0,0713514073526174	-0,0950582691278374	0,459221190049449	0,171161610020135	0,419689693888602	0,333573260131717	-0,416865717401372	-0,226496553315576	1,37667266815127	0,676776630544109	0,820815239642573	0,168613472660484	0,914300951448319	0,966834791777786	0,300438551285953	FALSE	FALSE	FALSE
Schaalia turicensis	0,00597857073476365	-0,197389989980393	0,202748224606363	0,159218047154524	0,390555940841837	0,311409508511596	0,0375495795960952	-0,505407726111967	0,651066261834499	0,970046809195691	0,613272493426578	0,515003714160347	0,990256117720601	0,858581490797209	0,6656370734195	FALSE	FALSE	FALSE
Slackia exigua	0,129904792372199	-1,08286807183634	0,15247642728106	0,206469393455856	0,505809232042181	0,399047122728755	0,629172150883337	-2,14086260834803	0,38210130733032	0,529236358929236	0,0322851192700643	0,702386222152731	0,814346718726741	0,18079666791236	0,809809997305502	FALSE	FALSE	FALSE
Solobacterium moorei	0,0191512869415588	-0,168506321797465	0,135901889083518	0,155718600902876	0,382019160435322	0,304910982081144	0,12298650790925	-0,441093901168326	0,445710050047824	0,902117781981285	0,65914501857524	0,655806704005889	0,982306029268511	0,891544445831873	0,779562387548721	FALSE	FALSE	FALSE
Sphingobium yanoikuyae	-0,428717933165097	2,08600871275623	0,790384964839669	0,173475675905305	0,425334104366037	0,337865614691002	-2,47134320663561	4,90440030870659	2,33934715600616	0,0134606564419943	9,37132008767322e-07	0,0193174740413082	0,219857388552574	2,6239696245485e-05	0,0660422096556726	FALSE	TRUE	FALSE
Staphylococcus aureus	-0,441999778235613	2,37004347184768	0,701206229813606	0,128104856254346	0,314628864449031	0,253438064066403	-3,45029682058302	7,53282276245707	2,76677551336521	0,000559970502603885	4,96549912556211e-14	0,00566137245172766	0,022556193375618	9,73237828610173e-12	0,0258053255939214	TRUE	TRUE	TRUE
Staphylococcus capitis	0,0460038318012431	0,257440542114671	-0,183897971336076	0,212437004132191	0,520364998426101	0,410113736280594	0,216552817571352	0,494730704204408	-0,448407246740587	0,828556859239475	0,620790224866984	0,653859312750851	0,969715182255517	0,862942440240631	0,779562387548721	FALSE	FALSE	FALSE
Staphylococcus epidermidis	-0,0249141788969691	1,3740709510845	-0,460082828912886	0,276942848997961	0,677714729936643	0,529816240873608	-0,0899614450675073	2,02750639817576	-0,868381890585802	0,928317852932472	0,04261065078437	0,385185305309239	0,98975747407586	0,214145834711193	0,555119998828021	FALSE	FALSE	FALSE
Staphylococcus haemolyticus	0,294381930553994	-0,848487253472191	-0,619046944667721	0,257454377511547	0,630173893894225	0,493634995237254	1,14343338574925	-1,34643351889568	-1,25405806038972	0,252858697622791	0,178162747135441	0,209820902798529	0,604393960171549	0,544224179714361	0,357607799552275	FALSE	FALSE	FALSE
Staphylococcus hominis	0,0950197995037198	0,346418052108943	-0,423385032627848	0,290872993306283	0,71169761841307	0,555686820281698	0,326671095943466	0,486748926997085	-0,761913036579162	0,743916663974762	0,626436267851926	0,446111908757074	0,958848152807286	0,86465851055618	0,620127192314798	FALSE	FALSE	FALSE
Staphylococcus lugdunensis	-0,104686263634506	0,253157951564809	0,417727834041943	0,18308282985864	0,448767168784158	0,355682412686175	-0,571797277305225	0,564118699348457	1,17444050968725	0,56745932207324	0,57267335282294	0,240218627329982	0,831842478110918	0,833099587410592	0,38592500784161	FALSE	FALSE	FALSE
Staphylococcus simulans	0,494433903765682	-0,61749464251107	-1,53040218705565	0,223820232516138	0,548130584898168	0,431226199578511	2,20906706336315	-1,12654659222453	-3,54895455923479	0,0271699766318256	0,25993423080573	0,000386763817047434	0,312675618604557	0,658004626965546	0,00445915930242924	FALSE	FALSE	TRUE
Staphylococcus warneri	0,0337376874319748	-0,362503056841113	0,174871750306514	0,214068739392857	0,524345034933668	0,41313986715714	0,157602121298335	-0,691344501597067	0,42327493473294	0,874770331911444	0,489349071943182	0,67209467974407	0,969715182255517	0,82108673064391	0,786360226042903	FALSE	FALSE	FALSE
Stenotrophomonas maltophilia	-0,573198184123115	1,6513934623327	1,58247271886268	0,157396896061875	0,38611335208113	0,30802794332187	-3,64173753399674	4,27696543885826	5,13743234395165	0,000270804095416181	1,89458202612029e-05	2,78517688854043e-07	0,0218023393647685	0,000371338077119577	1,81964890051308e-05	TRUE	TRUE	TRUE
Streptococcus agalactiae	-0,644646117355724	2,1145867861565	1,63511457394138	0,348991766584912	0,85348913157271	0,663690658859932	-1,8471671227776	2,47757904340268	2,46366971135337	0,0647229227154999	0,0132277105805992	0,0137522773119413	0,432849071930204	0,0867015269806509	0,0508574783611413	FALSE	FALSE	FALSE
Streptococcus anginosus	-0,178820239880399	0,0341004022757688	0,822180905490775	0,30060655857385	0,735443429561931	0,573767684935964	-0,594864731923232	0,046367131590367	1,43295087380624	0,551933893649202	0,963017633515308	0,151871877060656	0,831842478110918	0,9768020453451	0,275619332443413	FALSE	FALSE	FALSE
Streptococcus infantis	-0,114645496618591	0,0713207884360016	0,548266842477816	0,182822069554925	0,448131147976241	0,355198874966491	-0,627087839546351	0,15915159827226	1,54354892742703	0,530601657856502	0,873549436696035	0,122697645815398	0,814346718726741	0,966834791777786	0,243478343238112	FALSE	FALSE	FALSE
Streptococcus mitis	-0,409336805945069	0,534678984158067	1,48894664911125	0,322269248220922	0,788292845837813	0,61401888724837	-1,27017023251458	0,678274561263841	2,42491994958613	0,204023998575533	0,497597624876327	0,0153117626137739	0,579546430736296	0,82108673064391	0,0548260071151539	FALSE	FALSE	FALSE
Streptococcus oralis	-0,25273048323273	-0,202978071013931	1,23475437112425	0,20678771469509	0,506585654897873	0,399637410442875	-1,222173588046	-0,400678679017967	3,08968664809409	0,221641989595326	0,688656710228101	0,00200367765937058	0,595093561105259	0,893885531157006	0,0135420972840219	FALSE	FALSE	TRUE
Streptococcus parasanguinis	-0,266786206850859	0,0841861224886599	1,14708960963638	0,201897029261192	0,494656735602039	0,390568462910793	-1,32139738671301	0,170190995956415	2,93697448351937	0,186368896954677	0,864859932605801	0,00331431372929387	0,570754746923697	0,966834791777786	0,0183627293629976	FALSE	FALSE	TRUE
Streptococcus pseudopneumoniae	-0,467584124151357	1,93302377300995	1,0214972814625	0,276449569095458	0,676511381163923	0,52890026738794	-1,69139031643743	2,85734109851075	1,93136087169577	0,0907622805374115	0,00427206476200057	0,0534384404468858	0,494150194037018	0,0380602133341869	0,136025121137527	FALSE	TRUE	FALSE
Streptococcus salivarius	-0,186202236437297	-0,342660489833365	1,03992885958691	0,248873830193673	0,609242880534003	0,477709461686354	-0,748179253288282	-0,562436592665674	2,17690655721132	0,454352043196623	0,573818593369541	0,0294875400894868	0,779019811467396	0,833099587410592	0,0917390136117367	FALSE	FALSE	FALSE
Streptococcus sanguinis	-0,253979531727325	0,0202066430763268	1,12813105482935	0,198342653930412	0,485987265001646	0,383977729278726	-1,28050889052051	0,0415785444012785	2,93801168351213	0,200366220013372	0,966834677535456	0,00330324574959013	0,577526163567955	0,9768020453451	0,0183627293629976	FALSE	FALSE	TRUE
Streptococcus thermophilus	-0,169974608290379	0,564359338018891	0,521861207598048	0,147795557432811	0,362689421187594	0,290185335098904	-1,15006574786695	1,55604025110781	1,79837209009953	0,250116792557252	0,119698521279845	0,0721180625740059	0,604393960171549	0,434461299460179	0,173987208999195	FALSE	FALSE	FALSE
Sutterella wadsworthensis	-0,100717987029977	0,43673057698381	0,310154681797035	0,135434253855567	0,332523577644025	0,267153410925092	-0,74366701305408	1,31338228728954	1,16096096517368	0,45707795060587	0,189054163017829	0,245657774119876	0,779019811467396	0,553053969425291	0,391454664451185	FALSE	FALSE	FALSE
Tannerella forsythia	-0,0733657783595357	-0,0583514793462253	0,448881488512253	0,147516179979546	0,36200777171514	0,289665690088997	-0,497340551861552	-0,161188471368348	1,54965363130973	0,618948919770126	0,871944960902602	0,121224673043563	0,848380844722669	0,966834791777786	0,243478343238112	FALSE	FALSE	FALSE
Ureaplasma parvum	0,0261984254363749	0,0871462291487515	-0,0199597417059233	0,324499146381199	0,793733134822942	0,618163052305558	0,0807349594861456	0,109792857731952	-0,0322887976424337	0,93565273390382	0,912573655504543	0,974241742734451	0,98975747407586	0,966834791777786	0,988719445901282	FALSE	FALSE	FALSE
Ureaplasma urealyticum	0,199884123828893	-0,0148451055303896	-0,659931091884415	0,237641042078413	0,581842733485527	0,456865713139591	0,841117856076977	-0,0255139484882109	-1,44447498007534	0,400281912761404	0,979645022824734	0,148605412704663	0,754377450973416	0,984668843454604	0,27403906127062	FALSE	FALSE	FALSE
Urinicoccus massiliensis	0,230817755641399	-0,932821723522441	-0,324004839881619	0,229980232324629	0,563156120165869	0,44265297748482	1,00364171871776	-1,65641762580453	-0,731961279742505	0,315551338266194	0,0976372740972805	0,464192201475363	0,674578470782601	0,390549096389122	0,631817163119244	FALSE	FALSE	FALSE
Varibaculum cambriense	0,126666626372575	-0,0314141724368316	-0,360368253333233	0,234788680893294	0,574885079860153	0,451573603170256	0,539492048299134	-0,054644264631939	-0,798027720848342	0,589547382244187	0,956421873341703	0,424854403612723	0,848380844722669	0,9768020453451	0,599075274158947	FALSE	FALSE	FALSE
Veillonella atypica	-0,2343826541731	0,0800715297524034	1,02023712035168	0,206613231599863	0,506160070110006	0,399313852652565	-1,13440292452817	0,158194086181079	2,55497552507744	0,256625572895218	0,874303863622717	0,0106195264740359	0,606007376957383	0,966834791777786	0,0416285437782206	FALSE	FALSE	TRUE
Veillonella dispar	-0,115500578169263	0,0554347203538614	0,559611613992213	0,17770540091509	0,435651012456366	0,345710349918402	-0,649955361933265	0,1272457053211	1,61872970862544	0,515721055753514	0,898745931746441	0,105505431819192	0,808650615421511	0,966834791777786	0,222355533726469	FALSE	FALSE	FALSE
Veillonella montpellierensis	0,686877062155718	-1,79061336051902	-1,7094319146903	0,313064362840281	0,765835880884466	0,596913599691324	2,19404424037286	-2,33811630561241	-2,86378450009227	0,0282322292385227	0,0193812155808178	0,00418612701311576	0,312675618604557	0,111727007465891	0,0205120223642672	FALSE	FALSE	TRUE
Veillonella parvula	-0,0994341323604746	-0,280228137174598	0,663526530082348	0,199944691858711	0,489894789266112	0,386948301843031	-0,497308187759936	-0,572016978572878	1,71476790806931	0,618971738751743	0,567310472158628	0,0863877875190235	0,848380844722669	0,833099587410592	0,196883794810798	FALSE	FALSE	FALSE
Winkia neuii	-0,0129922578864147	1,08850512157289	-0,364728426003415	0,2882207721105	0,705227392161985	0,550760674754042	-0,045077451535775	1,54348105826676	-0,662226703397615	0,964045574216948	0,122714099856703	0,507825942964221	0,990256117720601	0,43730842858025	0,6656370734195	FALSE	FALSE	FALSE
[Eubacterium] rectale	-0,361298752182436	0,765079216665326	1,18263862332367	0,245366951408066	0,600688472527241	0,471201509866205	-1,47248335649558	1,27367054913915	2,5098362347342	0,140890398177569	0,202780198026626	0,0120787163382026	0,531048423900069	0,567784554474554	0,0464201647507395	FALSE	FALSE	TRUE
[Ruminococcus] torques	-0,26604979528933	0,599822651040209	0,88634170806148	0,155217124099478	0,380795792070056	0,303979497535876	-1,71404925089851	1,57518193092286	2,91579437181244	0,0865196810126583	0,115214456716825	0,0035478424339699	0,494150194037018	0,431791293503037	0,0187939761367054	FALSE	FALSE	TRUE

## Sheet: Table_S5_DA_CST-IIIA
### Supplementary table 5: Differential abundance results for samples in CST-IIIA from individuals with menses-related dysbiotic or unstable VCD compared to constant dysbiotic VCD.
taxon	lfc_(Intercept)	lfc_dynamicsunstable	se_(Intercept)	se_dynamicsunstable	W_(Intercept)	W_dynamicsunstable	p_(Intercept)	p_dynamicsunstable	q_(Intercept)	q_dynamicsunstable	diff_(Intercept)	diff_dynamicsunstable
Acinetobacter johnsonii	-0,0601975387251246	0,270305292945019	0,200009861512475	0,331800994309575	-0,300972853387881	0,814660888848391	0,763435195160485	0,415266446725225	0,972848471446824	0,717241709017891	FALSE	FALSE
Aerococcus christensenii	1,258410365915	-3,09214486388731	0,312987772998504	0,511462343413168	4,02063746407441	-6,04569408424546	5,80408688009605e-05	1,48768140262663e-09	0,00149745441506478	3,19851501564726e-08	TRUE	TRUE
Anaerococcus hydrogenalis	0,315529469139354	-0,687798577109402	0,306039921211003	0,500411545085551	1,03100754924652	-1,37446584489136	0,302537279638942	0,169297106710672	0,905826323394708	0,445700546238299	FALSE	FALSE
Anaerococcus lactolyticus	-0,242434071636314	0,735008451868553	0,307421939756282	0,502609617870501	-0,78860367554935	1,46238437494033	0,430343682029255	0,143635908743314	0,972848471446824	0,402805048432338	FALSE	FALSE
Anaerococcus mediterraneensis	0,0698351788701486	-0,0612781369229278	0,216639875916151	0,358264682418307	0,322356069374678	-0,171041523013926	0,747182960893318	0,864191116001095	0,972848471446824	0,936053656085101	FALSE	FALSE
Anaerococcus octavius	-0,352296704335457	1,01515816525137	0,230231806303423	0,379879367239977	-1,53018260157836	2,67231719539553	0,125971536679999	0,00753294054870539	0,593396217753607	0,0373749742608844	FALSE	TRUE
Anaerococcus prevotii	-0,542205700630751	1,49942610580437	0,227629157715016	0,375741064661772	-2,38196945450009	3,99058353431263	0,0172203257738904	6,59109292339323e-05	0,130065415420767	0,000607322133655519	FALSE	TRUE
Anaerococcus sp. Marseille-P3915	0,192560031019729	-0,374226509904358	0,295987785416893	0,484424929220544	0,650567491318982	-0,772517034799388	0,515325721210177	0,4398082615664	0,972848471446824	0,717241709017891	FALSE	FALSE
Anaerococcus tetradius	0,45002404501242	-1,03075974558572	0,288298431116886	0,472197275017025	1,56096598676933	-2,18290066487266	0,11853177637085	0,0290431260733302	0,593396217753607	0,120856879466439	FALSE	FALSE
Anaerococcus urinomassiliensis	0,0204949009851273	0,0645395716838767	0,211608632460916	0,350261093716996	0,0968528587268887	0,184261320602234	0,922843246014614	0,85380845602295	0,990356236539643	0,936053656085101	FALSE	FALSE
Anaerococcus vaginalis	0,0346734186657638	0,0283843515982534	0,388802279111784	0,632109215985479	0,0891800807983301	0,0449041888338889	0,928938795513929	0,964183678007773	0,990356236539643	0,97936767293703	FALSE	FALSE
Atopobium deltae	0,228818783120494	-0,466686327761307	0,303961536939513	0,497105986479929	0,752788610770932	-0,938806492888916	0,451576951842172	0,347830104700544	0,972848471446824	0,650291065309712	FALSE	FALSE
Atopobium minutum	0,36197455678185	-0,806233550597767	0,390324149759734	0,634532119504982	0,927369103358492	-1,2705953344438	0,353734926639046	0,203872647609637	0,905826323394708	0,457757987576036	FALSE	FALSE
Bacillus subtilis	0,995938600164094	-2,42284186122249	0,279343101824034	0,457957737556391	3,56528796902766	-5,29053592183089	0,000363456897281999	1,2195846471399e-07	0,00586074246867224	1,96658024351308e-06	TRUE	TRUE
Bacteroides uniformis	-0,296839084763459	0,873741235342772	0,2516711372658	0,413963965466524	-1,17947209993316	2,11066978827032	0,238210240016528	0,0348007045245306	0,830516782760326	0,140290340114514	FALSE	FALSE
Bifidobacterium adolescentis	0,100993510948064	-0,140731883721613	0,252871637686235	0,415872448052698	0,399386470828246	-0,338401556488253	0,689608461153268	0,735060601341534	0,972848471446824	0,902162791121593	FALSE	FALSE
Bifidobacterium longum	-0,0181559967437705	0,163099360892566	0,177210631860023	0,295442443057981	-0,102454331059052	0,55205121919655	0,918396060563681	0,580913261841566	0,990356236539643	0,804569250086337	FALSE	FALSE
Blautia obeum	0,029775018182757	0,0408752728299204	0,215079886577771	0,355783280993132	0,138437018247128	0,114888121543602	0,889895042330618	0,908533800382961	0,990356236539643	0,960662788929524	FALSE	FALSE
Campylobacter ureolyticus	-0,15751449566998	0,518463533154399	0,311937857093491	0,509792354902767	-0,504954727642343	1,01700923556079	0,613590634003903	0,309149035935599	0,972848471446824	0,604245842965035	FALSE	FALSE
Clostridiales bacterium KA00274	-0,494527564360506	1,37784685831524	0,257341340748202	0,422978140178546	-1,9216794430413	3,25748951880499	0,0546461054636297	0,00112402409287607	0,352467380240412	0,00724995539905065	FALSE	TRUE
Clostridiales genomosp. BVAB1	-0,188154436637279	0,596595382621012	0,27621952913843	0,452991355644734	-0,68117716811755	1,31701273145023	0,495759393168432	0,187834357050539	0,972848471446824	0,457181736972066	FALSE	FALSE
Corynebacterium accolens	-0,356867863921047	1,02681462219462	0,324037419482814	0,529039160206737	-1,10131683090994	1,94090475607394	0,27075878843851	0,052269831026315	0,851899602647996	0,187300227844295	FALSE	FALSE
Corynebacterium amycolatum	0,219983806478974	-0,444157137325433	0,349367605319071	0,56934138938683	0,629662862640247	-0,780124448362663	0,528915185150101	0,435317627168633	0,972848471446824	0,717241709017891	FALSE	FALSE
Corynebacterium aurimucosum	0,366279527888785	-0,817211226920451	0,374908699401344	0,609991708368028	0,976983272123751	-1,33970874638086	0,328577433906716	0,180340052903958	0,905826323394708	0,449878884610972	FALSE	FALSE
Corynebacterium coyleae	0,347779726232839	-0,770036732697788	0,26206815260655	0,430492676846557	1,32705833491706	-1,78873363964855	0,184489386502221	0,0736577226201613	0,721185783599593	0,256806654540562	FALSE	FALSE
Corynebacterium glucuronolyticum	0,0787087221184139	-0,0839056722060046	0,269796143390146	0,442778798462295	0,29173405197492	-0,189497944565992	0,770489971474644	0,849702565912406	0,972848471446824	0,936053656085101	FALSE	FALSE
Corynebacterium jeikeium	0,205329086959273	-0,406787602550193	0,362477433171058	0,590205016009818	0,56646033151083	-0,689231015521268	0,571080891907479	0,490677901746614	0,972848471446824	0,762619871389316	FALSE	FALSE
Corynebacterium pseudogenitalium	-0,281017665954012	0,833396617378681	0,306034397068401	0,500402759122192	-0,918255165582589	1,66545168304153	0,358485293654263	0,0958226755852359	0,905826323394708	0,294312503583224	FALSE	FALSE
Corynebacterium pyruviciproducens	-0,0830349031264754	0,328540572168463	0,324392390145743	0,529603857102221	-0,25597056419594	0,620351547222682	0,797973566645155	0,535026364749634	0,972848471446824	0,793314954628768	FALSE	FALSE
Corynebacterium sp. HMSC068H04	-0,194858262052608	0,613690137430102	0,220910379404303	0,365056811078615	-0,882069292434581	1,68108118738249	0,377739336849725	0,092747145977529	0,905826323394708	0,294312503583224	FALSE	FALSE
Corynebacterium striatum	-0,033102970895372	0,20121414497915	0,181702723700958	0,302617895756367	-0,182182029091936	0,664911585867163	0,855439875691142	0,506107044894428	0,990356236539643	0,76822472412296	FALSE	FALSE
Corynebacterium tuscaniense	0,3239248781333	-0,709206870043964	0,265642263945514	0,43617480019541	1,21940264068725	-1,62596938137241	0,222691408159751	0,103956169037522	0,797977545905774	0,304780586496371	FALSE	FALSE
Corynebacterium urealyticum	0,0233602629238641	0,0572328987400974	0,21254458025004	0,351750122148077	0,109907591604466	0,162708966213248	0,912482661792527	0,870747587055908	0,990356236539643	0,936053656085101	FALSE	FALSE
Criibacterium bergeronii	0,210171678802531	-0,419136211750503	0,23624357402144	0,389437607887724	0,889639769771926	-1,07626023594347	0,373659344431717	0,281810887034422	0,905826323394708	0,565054127948963	FALSE	FALSE
Cutibacterium acnes	0,173923258545928	-0,326702740096165	0,346449644460255	0,564698050739112	0,502015982198188	-0,578544125782896	0,615656278738914	0,562896815252565	0,972848471446824	0,804569250086337	FALSE	FALSE
Cutibacterium avidum	-0,402208204365915	1,14243249032904	0,220822021590294	0,364916290346745	-1,82141346895266	3,13067002090669	0,0685440292891381	0,00174408009584766	0,421056179918991	0,0107136348744928	FALSE	TRUE
Cutibacterium granulosum	-0,381969570323032	1,09082397351968	0,165920335427955	0,277363636909574	-2,30212631464266	3,93282978862623	0,0213280498308946	8,3951685320882e-05	0,144806233062389	0,000684554838345275	FALSE	TRUE
Delftia tsuruhatensis	-0,129941131520477	0,448151454573166	0,238166535976434	0,392494814010564	-0,545589375046936	1,14180223171332	0,585348229491405	0,253536234507475	0,972848471446824	0,536166791007611	FALSE	FALSE
Dermabacter hominis	-0,14517909480573	0,487008260950562	0,211746840814819	0,350480978171916	-0,685625789018004	1,38954263221577	0,49294911476172	0,164667806540864	0,972848471446824	0,442544730078571	FALSE	FALSE
Dialister invisus	-0,117525832326042	0,416492441627359	0,200227315502016	0,332147235150594	-0,586962033783342	1,25393920993659	0,55722920553166	0,20986410184254	0,972848471446824	0,458855409113351	FALSE	FALSE
Dialister micraerophilus	-0,100568073123877	0,373250155661837	0,344859381719392	0,562167542127426	-0,291620522609729	0,66394824975013	0,770576782388941	0,506723433396554	0,972848471446824	0,76822472412296	FALSE	FALSE
Enterococcus faecalis	1,02084938214201	-2,48636435526617	0,296865313300627	0,485820447241606	3,43876275335753	-5,11786683615988	0,000584379125003263	3,09010642981391e-07	0,00837610079171344	3,98623729445994e-06	TRUE	TRUE
Eremococcus coleocola	0,034182471292748	0,0296362673994436	0,180000417982931	0,299899629976816	0,189902177315996	0,098820620091244	0,849385786266078	0,921280696163079	0,990356236539643	0,963036923881895	FALSE	FALSE
Escherichia coli	-0,109968694566649	0,397221740340906	0,454459616416434	0,736672169561212	-0,241976823889852	0,539211004234768	0,808798121512739	0,589741268190448	0,972848471446824	0,804569250086337	FALSE	FALSE
Ezakiella coagulans	0,117909099951615	-0,183866635680666	0,290315367657762	0,47540451677616	0,406141434753849	-0,386758285191553	0,684638682588687	0,698935162073281	0,972848471446824	0,884473411839106	FALSE	FALSE
Facklamia hominis	0,302752604292572	-0,655217571750107	0,234947503280579	0,38737702346247	1,28859681445952	-1,69142084342952	0,197538291466877	0,0907564541712376	0,738228404638314	0,294312503583224	FALSE	FALSE
Facklamia ignava	0,147717836583716	-0,259878914092525	0,204632982328848	0,339160776826048	0,721867193169924	-0,766241062791922	0,470376133110846	0,44353287955031	0,972848471446824	0,717241709017891	FALSE	FALSE
Faecalibacterium prausnitzii	0,136148186887529	-0,230376307367246	0,306399914016247	0,500984102837689	0,444347993127404	-0,45984754019607	0,656791007666832	0,645625657024508	0,972848471446824	0,841269795516783	FALSE	FALSE
Fannyhessea vaginae	-0,311645074479519	0,911496509118723	0,274820907289443	0,450767636562047	-1,13399332515591	2,0220983832615	0,256797347898036	0,0431661890210539	0,851899602647996	0,162059559993127	FALSE	FALSE
Fenollaria massiliensis	0,353143453257932	-0,783714236611776	0,411874320622441	0,668845299833497	0,857405853135607	-1,17174216041718	0,391220625635184	0,241300590699972	0,905826323394708	0,51879627000494	FALSE	FALSE
Finegoldia magna	0,36969203451381	-0,825913118814266	0,352651158134171	0,574566689724826	1,04832219031918	-1,43745388235057	0,294490189235838	0,150589067876167	0,904505581224359	0,413318930979267	FALSE	FALSE
Fusobacterium nucleatum	-0,00651764670510286	0,133421568293963	0,278841239479515	0,457159782542779	-0,0233740415057281	0,291848875139138	0,981351911225355	0,770402174173615	0,992423570681265	0,911760371269691	FALSE	FALSE
Gardnerella vaginalis	-0,0232907147169623	0,176192891724205	0,555388961133434	0,89751190769305	-0,0419358617957239	0,196312595090898	0,966549827953905	0,8443655037412	0,992423570681265	0,936053656085101	FALSE	FALSE
Gemella haemolysans	-0,230682349467322	0,705041560337622	0,318421346617569	0,520105295442439	-0,724456296406462	1,35557466250726	0,468785648693882	0,175234538077338	0,972848471446824	0,449878884610972	FALSE	FALSE
Haemophilus parainfluenzae	-0,138218044491006	0,469257582648017	0,304513974055304	0,497984599890348	-0,453897214141982	0,942313442526825	0,649902808789417	0,346032187880615	0,972848471446824	0,650291065309712	FALSE	FALSE
Herbaspirillum seropedicae	-0,00479246239875528	0,129022348312777	0,150591124551163	0,252631134494702	-0,0318243350200033	0,510714360566999	0,974612139923312	0,609551083582995	0,992423570681265	0,810640100847488	FALSE	FALSE
Lactobacillus amylovorus	0,177856956959966	-0,336733671051961	0,278692040267595	0,456922558344403	0,638184559520216	-0,736960049142835	0,523353547050558	0,461146644813491	0,972848471446824	0,734418730628893	FALSE	FALSE
Lactobacillus coleohominis	-0,888263019763745	2,3818722695935	0,201283424025639	0,333828726917157	-4,41299637098086	7,13501288996194	1,01949706050837e-05	9,67780901411741e-13	0,000511313576499987	6,24218681410573e-11	TRUE	TRUE
Lactobacillus crispatus	-2,03117287731098	5,29629240633894	0,502736482203512	0,813592336772628	-4,04023369938914	6,50976191264088	5,3397965830263e-05	7,52700091742177e-11	0,00149745441506478	2,42745779586852e-09	TRUE	TRUE
Lactobacillus gasseri	-0,974650999334299	2,60216161749841	0,307535672311363	0,502790508879101	-3,16922909140608	5,17543901793126	0,00152843870234094	2,27375689603027e-07	0,0179244175092711	3,25905155097672e-06	TRUE	TRUE
Lactobacillus iners	0,560600128974191	-1,31272875968824	0,396182938961415	0,643860004698406	1,41500320645758	-2,03884190679485	0,157067555906198	0,0414658083535042	0,653603700383855	0,162059559993127	FALSE	FALSE
Lactobacillus jensenii	0,79236966541277	-1,90374107760661	0,537254204277482	0,868605142508001	1,4748505625533	-2,19172208917595	0,140252724020527	0,0283995797511776	0,603086713288266	0,120856879466439	FALSE	FALSE
Lactobacillus reuteri	-0,730492635528831	1,97955778979447	0,183746584855423	0,305880235712728	-3,9755440140757	6,47167603092082	7,02185551368618e-05	9,69217564340464e-11	0,00150969893544253	2,5005813159984e-09	TRUE	TRUE
Lactobacillus vaginalis	-1,39479814562411	3,67353684053744	0,318477853457907	0,520195181534609	-4,37957657174571	7,06184326756021	1,18910134069764e-05	1,64308257771315e-12	0,000511313576499987	7,06525508416655e-11	TRUE	TRUE
Limosilactobacillus fermentum	1,1013881178879	-2,69173813141819	0,299846560234945	0,490561582176823	3,67317242867454	-5,48705448860028	0,00023955771487129	4,08691098116343e-08	0,00441470645977092	7,53159309385832e-07	TRUE	TRUE
Limosilactobacillus sp. c9Ua_26_M	-1,75671733240194	4,59643076682089	0,35434958754744	0,577269576215263	-4,95758255162849	7,96236447615401	7,13757180072563e-07	1,68782432338721e-15	9,20746762293607e-05	2,1772933771695e-13	TRUE	TRUE
Listeria monocytogenes	0,810080883486638	-1,94890468369497	0,243148998653035	0,40041591181859	3,33162335841076	-4,86720089329999	0,000863410241380613	1,13189955124223e-06	0,0111379921138099	1,32740947372952e-05	TRUE	TRUE
Massilia timonae	1,04719674107792	-2,55355012055273	0,399875728210213	0,649739654359269	2,61880546179939	-3,930112781974	0,00882382521112339	8,49060264614294e-05	0,0813052465882083	0,000684554838345275	FALSE	TRUE
Micrococcus luteus	0,21561051007252	-0,433005231488974	0,318457645540074	0,520163036555918	0,677046109873936	-0,83244137137458	0,498376699215794	0,40515985815072	0,972848471446824	0,715967420567711	FALSE	FALSE
Moraxella osloensis	-0,0609799368179137	0,272300408081631	0,188145613925869	0,3128975020389	-0,324110328938842	0,87025433666702	0,745854507306416	0,384161427429695	0,972848471446824	0,697983438569447	FALSE	FALSE
Mycoplasma genitalium	0,297111080549808	-0,64083168620606	0,231988825483351	0,382672978436236	1,28071289610943	-1,67461964214136	0,20029452839024	0,0940088829088064	0,738228404638314	0,294312503583224	FALSE	FALSE
Olegusella massiliensis	0,109475618231101	-0,162361257293357	0,307091946941634	0,50208476752912	0,356491335319543	-0,323374194545626	0,721472639862921	0,746411870345117	0,972848471446824	0,902162791121593	FALSE	FALSE
Olsenella urininfantis	0,0811197224332653	-0,0900537230088754	0,167969607522749	0,280651001086923	0,482942858709001	-0,320874405080009	0,629136309307147	0,748305570930314	0,972848471446824	0,902162791121593	FALSE	FALSE
Peptococcus niger	0,0293627803745617	0,0419264792408188	0,194799283781492	0,323502225412024	0,150733513001506	0,129601826347314	0,880185935711073	0,896881458219833	0,990356236539643	0,956179405870731	FALSE	FALSE
Peptoniphilus coxii	0,128633330170217	-0,211213422738102	0,335268116598572	0,546906475676991	0,383673018106383	-0,386196602401992	0,701220813311404	0,69935106982627	0,972848471446824	0,884473411839106	FALSE	FALSE
Peptoniphilus harei	0,233787326937774	-0,479356114495373	0,369627034351353	0,601584602601889	0,632495205195259	-0,796822445957111	0,527063340593647	0,425554157153825	0,972848471446824	0,717241709017891	FALSE	FALSE
Peptoniphilus lacrimalis	0,108922086609916	-0,160949751659336	0,464182939658017	0,75216224441342	0,234653360354354	-0,213982758181187	0,814477790048504	0,83056050275773	0,972848471446824	0,936053656085101	FALSE	FALSE
Peptostreptococcus anaerobius	0,16884456357241	-0,313752067913693	0,363181961747972	0,591326329408036	0,464903495646566	-0,530590390297323	0,642000567096377	0,595702656331119	0,972848471446824	0,804569250086337	FALSE	FALSE
Phocaeicola vulgatus	-0,378796905725243	1,08273367879532	0,255662438316216	0,420309103943938	-1,48162908959167	2,57604146242746	0,138439014417944	0,00999386615049739	0,603086713288266	0,047748471607932	FALSE	TRUE
Porphyromonas asaccharolytica	0,0411499806298291	0,0118691185898865	0,274024264874442	0,449501038255409	0,150169112391138	0,0264050971627399	0,880631194266585	0,978934228620792	0,990356236539643	0,986582152281892	FALSE	FALSE
Porphyromonas bennonis	0,248846819076781	-0,51775781944984	0,291464822847821	0,477232360717597	0,853779940389951	-1,08491766709053	0,393226931086075	0,277958122412595	0,905826323394708	0,565054127948963	FALSE	FALSE
Porphyromonas somerae	-0,0695310993161193	0,294105872452055	0,227203180405964	0,375063724993238	-0,306030484220696	0,784149073487065	0,75958143549987	0,432952643305643	0,972848471446824	0,717241709017891	FALSE	FALSE
Porphyromonas uenonis	0,351523625673222	-0,779583676270766	0,358107298037647	0,583249805147982	0,981615363885344	-1,33662055158848	0,326289375537901	0,181346527130004	0,905826323394708	0,449878884610972	FALSE	FALSE
Prevotella amnii	-0,287073758084184	0,848839652310619	0,216124033559784	0,357444174185634	-1,32828243743088	2,3747474811823	0,18408481941276	0,0175609594967569	0,721185783599593	0,0809058491100587	FALSE	FALSE
Prevotella bergensis	-0,16167540355443	0,529073848259747	0,252371273161131	0,415076998770355	-0,640625224611858	1,27464024705561	0,521766206869555	0,202436605211539	0,972848471446824	0,457757987576036	FALSE	FALSE
Prevotella bivia	0,185629094579439	-0,356552621981619	0,400189913267704	0,650239909314528	0,463852507085215	-0,548340107818806	0,642753421334666	0,583458392550116	0,972848471446824	0,804569250086337	FALSE	FALSE
Prevotella buccalis	-0,242912441679956	0,736228295479838	0,354449941837197	0,577429282107544	-0,685322278290932	1,2750103229831	0,493140576554717	0,202305588210819	0,972848471446824	0,457757987576036	FALSE	FALSE
Prevotella colorans	0,126245809053843	-0,20512524389135	0,355379191605243	0,578908118531647	0,355242546654442	-0,354331261429937	0,722407893014776	0,72309064227798	0,972848471446824	0,902162791121593	FALSE	FALSE
Prevotella copri	0,0382793232711747	0,0191892948544552	0,2326838198196	0,383777978042425	0,164512183532369	0,0500010317223933	0,869327956346051	0,960121566156259	0,990356236539643	0,97936767293703	FALSE	FALSE
Prevotella corporis	-0,315360470929407	0,920970770065937	0,325278890356206	0,531014136531331	-0,969507952342255	1,73436205687831	0,33229181442228	0,0828538629517584	0,905826323394708	0,281267061073074	FALSE	FALSE
Prevotella disiens	0,410951968972352	-0,931125951683547	0,454021572073457	0,735974356283246	0,905137540261773	-1,26516086292169	0,365392526404721	0,205813668832636	0,905826323394708	0,457757987576036	FALSE	FALSE
Prevotella intermedia	-0,555184929788422	1,53252314015643	0,195017178432095	0,323849354497363	-2,84685141202439	4,73220995772869	0,00441539662271382	2,22088516183877e-06	0,0474655136941735	2,38745154897668e-05	TRUE	TRUE
Prevotella melaninogenica	-0,296249690753389	0,872238280617093	0,185910664561427	0,309333030546079	-1,59350563052559	2,81973858102801	0,111046806215539	0,00480627872046252	0,593396217753607	0,0281822706790757	FALSE	TRUE
Prevotella timonensis	-0,10492616856049	0,3843632990252	0,428894178997307	0,695950232199412	-0,244643489463513	0,552285610726067	0,806732487317577	0,580752687570004	0,972848471446824	0,804569250086337	FALSE	FALSE
Propionimicrobium lymphophilum	-0,261298423726456	0,783112549698413	0,170602875641945	0,284870877097296	-1,5316179328352	2,74900880594735	0,125616744612973	0,00597757802843765	0,593396217753607	0,0335264158986285	FALSE	TRUE
Pseudoglutamicibacter albus	-0,00281361008452129	0,12397627491148	0,225537763456274	0,372415510168489	-0,0124751174322378	0,332897721835997	0,990046554580672	0,739211489170471	0,992423570681265	0,902162791121593	FALSE	FALSE
Pseudomonas aeruginosa	0,937412590177047	-2,27360053575552	0,386718708010953	0,628792117787807	2,4240166579955	-3,61582225895963	0,0153499013685037	0,000299395758950149	0,130065415420767	0,00227188546497466	FALSE	TRUE
Pseudomonas oleovorans	0,329515126320242	-0,723462002920667	0,291154791000199	0,476739351077665	1,13175237538858	-1,51752105481808	0,257738555108234	0,129135181755736	0,851899602647996	0,370187521033111	FALSE	FALSE
Pseudomonas putida	-0,0534008830675734	0,252973821018263	0,173269953237929	0,289140602182895	-0,308194710448411	0,874916283318264	0,757934177159745	0,381619458456793	0,972848471446824	0,697983438569447	FALSE	FALSE
Ralstonia pickettii	0,00261202078491498	0,110140916194418	0,275071494646433	0,451166052394003	0,00949578867949359	0,244125008098419	0,992423570681265	0,807134004726956	0,992423570681265	0,936053656085101	FALSE	FALSE
Rothia mucilaginosa	0,00720657193506905	0,0984248107615252	0,259654967389967	0,42665625293347	0,027754415821538	0,230688780686575	0,977858022847252	0,817556590179383	0,992423570681265	0,936053656085101	FALSE	FALSE
Ruminococcus bromii	0,0593180972189774	-0,0344595787124409	0,22374485791842	0,369564453099729	0,265114907090314	-0,0932437587636215	0,790920943913116	0,925709911328334	0,972848471446824	0,963036923881895	FALSE	FALSE
Sphingobium yanoikuyae	0,216348143748625	-0,434886197363041	0,245874432718818	0,404748698070342	0,879913138410939	-1,07445978068955	0,378906366701844	0,282616661533455	0,905826323394708	0,565054127948963	FALSE	FALSE
Staphylococcus aureus	0,636330537114276	-1,50584130044545	0,266095588868205	0,436895504805039	2,39136071297088	-3,44668526886635	0,0167860519006049	0,000567509295844095	0,130065415420767	0,00385308942967833	FALSE	TRUE
Staphylococcus capitis	0,140192848519091	-0,240690194527731	0,258249255582912	0,424421503922323	0,542858674278276	-0,567101789856014	0,587227111271852	0,570645026935177	0,972848471446824	0,804569250086337	FALSE	FALSE
Staphylococcus epidermidis	0,224795474505939	-0,456426890794193	0,36695436196373	0,597330561793154	0,612597908096697	-0,764111063435335	0,540142241780614	0,444801059856056	0,972848471446824	0,717241709017891	FALSE	FALSE
Staphylococcus haemolyticus	0,156139082021736	-0,281353089959477	0,327588505535414	0,534688437080585	0,476631748011247	-0,526200064276074	0,633624371943185	0,598749209366576	0,972848471446824	0,804569250086337	FALSE	FALSE
Staphylococcus hominis	0,226601509550062	-0,461032280156707	0,333471440649445	0,544047911060981	0,679522987362123	-0,847411176081202	0,496806547522823	0,396765977240486	0,972848471446824	0,710872375889203	FALSE	FALSE
Staphylococcus warneri	0,242595356760329	-0,501816590542888	0,240440205910207	0,396109520250655	1,0089633547017	-1,26686324081618	0,312992209086502	0,205204194536148	0,905826323394708	0,457757987576036	FALSE	FALSE
Stenotrophomonas maltophilia	-0,0271597347461818	0,186058892798715	0,237469823729431	0,39138715836478	-0,11437130966639	0,47538323325699	0,908943456301774	0,634513842991928	0,990356236539643	0,835227405571008	FALSE	FALSE
Streptococcus agalactiae	0,105935346952819	-0,153333565533737	0,432935545222511	0,70238692558703	0,244690804720995	-0,218303558833454	0,806695848419954	0,827192601781538	0,972848471446824	0,936053656085101	FALSE	FALSE
Streptococcus anginosus	0,0429674176372139	0,00723465422105584	0,389194748968877	0,632734046270604	0,110400815404244	0,0114339575429797	0,912091506484235	0,990877220586361	0,990356236539643	0,990877220586361	FALSE	FALSE
Streptococcus australis	-0,0319533908818115	0,198282715944571	0,21745314516099	0,359558248893586	-0,146943797286331	0,551462013608966	0,883176381880031	0,581316999829685	0,990356236539643	0,804569250086337	FALSE	FALSE
Streptococcus infantis	-0,134484741799162	0,459737660783814	0,261600177834444	0,429748698445501	-0,514085054958456	1,0697825553557	0,607192525755958	0,284717196253354	0,972848471446824	0,565054127948963	FALSE	FALSE
Streptococcus mitis	0,024319983411841	0,0547856114957562	0,412456850533543	0,669772933892848	0,0589637034283254	0,0817972908778679	0,952981018256631	0,934807910422952	0,992423570681265	0,964721763556486	FALSE	FALSE
Streptococcus oralis	0,0154420236564669	0,0774244088719603	0,262346959215412	0,430935919712499	0,05886107352892	0,179665712070635	0,953062763091001	0,857415013162534	0,992423570681265	0,936053656085101	FALSE	FALSE
Streptococcus parasanguinis	-0,205203512624959	0,640070526389596	0,237888692560472	0,392053090461952	-0,862603053622634	1,63261186293777	0,388355750870339	0,102550654651437	0,905826323394708	0,304780586496371	FALSE	FALSE
Streptococcus pseudopneumoniae	0,0977059807328553	-0,13234868167283	0,407292543162158	0,661549356357931	0,239891405755383	-0,200058665919438	0,810414443568345	0,841434699632626	0,972848471446824	0,936053656085101	FALSE	FALSE
Streptococcus salivarius	0,131498166880827	-0,218518756350158	0,331861284589769	0,541486159663286	0,396244373740007	-0,403553724228225	0,691924759069716	0,686540920708284	0,972848471446824	0,884473411839106	FALSE	FALSE
Streptococcus sanguinis	-0,0993407471797584	0,370120474504335	0,238193001069396	0,392536888925175	-0,417059891490331	0,942893483253969	0,676634601044699	0,34573538853041	0,972848471446824	0,650291065309712	FALSE	FALSE
Streptococcus urinalis	-0,260590886074034	0,781308328684736	0,235254683988934	0,38786540384288	-1,10769690811466	2,01438004251917	0,267992735128684	0,0439696480601508	0,851899602647996	0,162059559993127	FALSE	FALSE
Ureaplasma parvum	0,863670022107247	-2,08555698717753	0,553235925593804	0,894079826110293	1,56112425486513	-2,33262951055587	0,118494436259575	0,0196675987051687	0,593396217753607	0,0874869045850607	FALSE	FALSE
Ureaplasma urealyticum	0,855170961615419	-2,06388438292337	0,303643492571317	0,496600161360048	2,81636518659975	-4,15602841785425	0,00485704226622569	3,23827563180652e-05	0,0481968040263933	0,000321336581925416	TRUE	TRUE
Urinicoccus massiliensis	0,178266820641656	-0,337778823440271	0,315403146354961	0,515304301483881	0,565203051085073	-0,655493894515523	0,571935661650401	0,512149816081973	0,972848471446824	0,76822472412296	FALSE	FALSE
Varibaculum cambriense	-0,398999123316241	1,13424933365236	0,257533880192867	0,423284230706487	-1,54930731062426	2,67963994727428	0,121307863195264	0,00737013879408685	0,593396217753607	0,0373749742608844	FALSE	TRUE
Veillonella dispar	-0,306689803785876	0,898860568849933	0,201921808772174	0,334845061703805	-1,51885428151998	2,68440742197668	0,128799179047295	0,00726585030198619	0,593396217753607	0,0373749742608844	FALSE	TRUE
Veillonella montpellierensis	0,724635134081709	-1,73101802271241	0,306714643146309	0,50148467214124	2,36257104208762	-3,45178650290806	0,0181486626168512	0,000556888179546488	0,130065415420767	0,00385308942967833	FALSE	TRUE
Winkia neuii	0,108263664605954	-0,159270775549232	0,324277033322052	0,529420344082281	0,333861647545151	-0,300839923001671	0,738483961646251	0,763536563610479	0,972848471446824	0,911760371269691	FALSE	FALSE
[Eubacterium] rectale	-0,0508655918539916	0,24650882842363	0,215768569683084	0,35687875673291	-0,235741433187891	0,69073550547061	0,813633316798	0,489731772330015	0,972848471446824	0,762619871389316	FALSE	FALSE

## Sheet: Table_S6_DA_CST-IIIB
### Supplementary table 6: Differential abundance results for samples in CST-IIIB from individuals with menses-related dysbiotic or unstable VCD compared to constant dysbiotic VCD.
taxon	lfc_(Intercept)	lfc_dynamicsmenses_dysbiosis	lfc_dynamicsunstable	se_(Intercept)	se_dynamicsmenses_dysbiosis	se_dynamicsunstable	W_(Intercept)	W_dynamicsmenses_dysbiosis	W_dynamicsunstable	p_(Intercept)	p_dynamicsmenses_dysbiosis	p_dynamicsunstable	q_(Intercept)	q_dynamicsmenses_dysbiosis	q_dynamicsunstable	diff_(Intercept)	diff_dynamicsmenses_dysbiosis	diff_dynamicsunstable
Acinetobacter johnsonii	1,19854881028442	-2,91220182609645	-1,42460106722615	0,33752837346637	0,538542210074067	0,395256006908388	3,5509572068727	-5,40756466553647	-3,60424899894398	0,000383832820149451	6,38874795766041e-08	0,000313056822647665	0,00511777093532602	2,04439934645133e-06	0,00357779225883046	TRUE	TRUE	TRUE
Actinomyces graevenitzii	0,27052989527905	-2,29449454327478	-0,119741202808823	0,334596894236529	0,534198651069804	0,391895443352014	0,808524824763648	-4,29520841859063	-0,305543748568844	0,418788521136295	1,7452929213892e-05	0,759952055368509	0,650545275551527	0,00017452929213892	0,874764955819866	FALSE	TRUE	FALSE
Aerococcus christensenii	0,844799578518258	-2,82876683873817	-0,887545465920891	0,577379628327114	0,893412860357928	0,670109612792529	1,46316138822902	-3,16624817512127	-1,32447803908117	0,143423223386131	0,00154418986178999	0,185344331854241	0,432975768712849	0,00504225260992649	0,394956593277748	FALSE	TRUE	FALSE
Alloscardovia omnicolens	-0,159154591433626	-1,90311607555957	0,456937009260857	0,346486765006936	0,551810146537641	0,405524394916203	-0,459338155183043	-3,44886024206108	1,12678057100678	0,64599135214688	0,000562957991204753	0,259835267050731	0,809284139392479	0,00227706317533797	0,473301958146772	FALSE	TRUE	FALSE
Anaerococcus hydrogenalis	-0,39355873243992	-0,295440702753686	0,407834033306946	0,5391240729881	0,836762838575291	0,62625936117939	-0,729996585495835	-0,353075792965084	0,651222254848057	0,465392271736525	0,724031620087972	0,514903026279283	0,685487387468089	0,809173604872656	0,710211070730045	FALSE	FALSE	FALSE
Anaerococcus lactolyticus	-1,00588404537596	-0,23244238758341	1,35869619906003	0,604624946325288	0,933776322880087	0,701343461253757	-1,66364959218006	-0,248927266506906	1,93727649022514	0,0961824752298706	0,803417043404444	0,0527115544837701	0,349754455381348	0,851302827448418	0,210846217935081	FALSE	FALSE	FALSE
Anaerococcus mediterraneensis	-0,141232654578191	-0,488413708145796	0,0595727522943302	0,37749682825058	0,597694115450972	0,441059528435	-0,374129380722748	-0,817163320701725	0,135067374024796	0,708308060707106	0,41383510069822	0,892558605512072	0,845740968008485	0,529708928893721	0,945757462794248	FALSE	FALSE	FALSE
Anaerococcus octavius	-0,00361715299999947	-0,821297559918472	-0,0709805859682016	0,486659933017975	0,75912070690925	0,56613371397833	-0,00743260900392609	-1,08190641151441	-0,125377775984065	0,994069690631349	0,27929411565399	0,900224481464827	0,994069690631349	0,4025861126544	0,947604717331397	FALSE	FALSE	FALSE
Anaerococcus prevotii	-1,04310601966732	0,431978013205009	1,24416906838709	0,475963423288008	0,743297469534929	0,553876703738438	-2,1915676050513	0,581164380224908	2,24629246904494	0,0284107432164965	0,56112967173966	0,0246852806307249	0,162347104094266	0,660152554987835	0,123426403153624	FALSE	FALSE	FALSE
Anaerococcus sp. Marseille-P3915	-0,089165656379848	0,240301592860281	-0,212777656716232	0,478400812049559	0,746902889607653	0,556669636525244	-0,186382744623375	0,321730704491599	-0,382233272222999	0,852144623134627	0,747656714776724	0,702288344461485	0,925190080769052	0,814213606176269	0,844858158750659	FALSE	FALSE	FALSE
Anaerococcus tetradius	0,388780972833388	-2,80281140363077	-0,173939231316288	0,517668443014475	0,80500374767547	0,601668939723987	0,751023127022092	-3,48173708721751	-0,2890945831375	0,45263873753281	0,000498172555072303	0,772508998737934	0,683228283068392	0,00209756865293601	0,882867427129068	FALSE	TRUE	FALSE
Anaerococcus urinomassiliensis	0,555285580161695	-2,29426653438431	-0,569632127623849	0,394893920990833	0,623419962666795	0,460991931396428	1,406163910471	-3,68013004359078	-1,23566615558396	0,159675458034181	0,00023311504036586	0,216582682819429	0,44143176252364	0,0011655752018293	0,422600356720836	FALSE	TRUE	FALSE
Anaerococcus vaginalis	-1,18031926272377	-0,190193842666172	1,62323192199338	0,645101006509065	0,99376661025012	0,747750737963413	-1,82966582103322	-0,191386831379153	2,17081955199997	0,0672999247457829	0,848222536411945	0,0299448153790313	0,276102255367314	0,881270167700722	0,145186983655909	FALSE	FALSE	FALSE
Atopobium deltae	2,34620233105671	-4,69394958177682	-2,77275721450054	0,484295259529694	0,755622487487204	0,563424018179656	4,84457009415113	-6,2120300275689	-4,92126200700306	1,26886117904534e-06	5,23044286538711e-10	8,59879225015772e-07	5,07544471618138e-05	2,09217714615484e-08	3,43951690006309e-05	TRUE	TRUE	TRUE
Atopobium minutum	1,72854233458647	-4,25522025265228	-1,91148458129743	0,656368377547431	1,01047135785497	0,76067035039214	2,63349422933094	-4,21112406558982	-2,51289481746202	0,0084511271818949	2,54103138548102e-05	0,0119745030924364	0,0580913518057257	0,000225869456487202	0,0684257319567796	FALSE	TRUE	FALSE
Bacillus cereus	0,34491425300575	-1,72034312514421	-0,387025558150281	0,253904378227347	0,413581657501987	0,299151476360905	1,35844153383174	-4,15962142889749	-1,29374443629141	0,174323622675886	3,18775512100101e-05	0,195753710884436	0,449397245379153	0,000234077989185238	0,396463211917846	FALSE	TRUE	FALSE
Bacillus subtilis	1,29964885083439	-0,655178381819271	-2,17309855152957	0,525143032481635	0,816066727477463	0,61023536334502	2,47484736623606	-0,802849031530164	-3,56108262821361	0,0133293127991776	0,422061998368609	0,000369328825980812	0,0853076019147369	0,535951743960138	0,00393950747712866	FALSE	FALSE	TRUE
Bacteroides stercoris	-0,0588198154116555	-0,697577006551679	-0,016051307094749	0,329876174320044	0,527201726720654	0,386483244081852	-0,178308771565263	-1,32316904743618	-0,0415317024490446	0,858480490490319	0,185779166875371	0,966872019750218	0,925190080769052	0,285814102885186	0,982451524839285	FALSE	FALSE	FALSE
Bacteroides uniformis	-0,937518278837476	-0,050759329518687	1,20330252372874	0,511851319163844	0,796394734671437	0,595002274409265	-1,83162227728356	-0,0637363951679419	2,02234945223262	0,0670077154577978	0,949180124495843	0,0431402631447403	0,276102255367314	0,949180124495843	0,186552489274553	FALSE	FALSE	FALSE
Bacteroides xylanisolvens	-0,468827458852391	-1,18660423218231	0,759214246476141	0,365352795810807	0,579731150205539	0,427144680442328	-1,28321847876365	-2,04681813589214	1,77741707023002	0,199415543782217	0,0406759443008902	0,0754996442443089	0,451989890916825	0,0756761754435167	0,258247660997052	FALSE	FALSE	FALSE
Bifidobacterium adolescentis	0,223349599795286	-1,45721190550171	-0,263631569072374	0,276018231084898	0,446991528938875	0,324649524837086	0,809184230032211	-3,26004367232869	-0,812049761060543	0,418409184460123	0,00111395059960061	0,416763078858853	0,650545275551527	0,00379217225395951	0,647398957450645	FALSE	TRUE	FALSE
Bifidobacterium longum	-0,381438323604266	-1,03402183070202	0,581360638234247	0,29573595744798	0,476472802297368	0,347313626465425	-1,28979352695507	-2,17015919002379	1,67387799940559	0,197122356016036	0,0299947884756696	0,0941545788376527	0,451989890916825	0,0592489648902115	0,289706396423547	FALSE	FALSE	FALSE
Blautia obeum	-0,176328672025593	-0,101772053730119	0,0141512468201941	0,357067609072006	0,567472198415397	0,417650547581134	-0,493824327790075	-0,179342801311336	0,0338829839973932	0,621430250468676	0,857668541031088	0,972970462200045	0,795430720599905	0,885335268161123	0,982451524839285	FALSE	FALSE	FALSE
Bradyrhizobium japonicum	-0,0465978566494025	-1,739393919925	0,236419865885456	0,290307642437652	0,468375460748783	0,341078499375934	-0,160511987414903	-3,71367431834336	0,693153823292965	0,872477779465024	0,000204271644936526	0,488213023291851	0,925190080769052	0,00108435767011486	0,697447176131215	FALSE	TRUE	FALSE
Campylobacter hominis	0,10801406059198	-1,38285407713753	-0,100832542078095	0,370964672676934	0,588032711835936	0,433575016158402	0,291170746293805	-2,35166181966311	-0,232560775691137	0,770920734802529	0,018689758290691	0,816102488656576	0,887390773873415	0,0388358613832541	0,900526884034843	FALSE	TRUE	FALSE
Campylobacter ureolyticus	-0,596882586054063	-1,35181637993541	1,00460305117959	0,577024997548636	0,892887576733824	0,669703088125501	-1,03441374046148	-1,51398273999997	1,50007229919079	0,300942783536978	0,130030217154922	0,133595675518492	0,584875295633788	0,212294232089668	0,339290604491409	FALSE	FALSE	FALSE
Clostridiales bacterium KA00274	0,542967365500538	-2,78230660407669	-0,422858118166907	0,406414894159259	0,640454178004954	0,474191428685894	1,33599278300015	-4,34427114324355	-0,891745595947938	0,181551632226656	1,3973883470721e-05	0,372529308133733	0,449397245379153	0,000159701525379668	0,596046893013973	FALSE	TRUE	FALSE
Clostridiales genomosp. BVAB1	0,178946606703352	1,00899782028659	-0,836846769321194	0,551916585366965	0,855703084350243	0,640921964431825	0,324227630493059	1,17914477432643	-1,30569213689385	0,745765704887591	0,238340532248892	0,191657273045307	0,877371417514813	0,354698341796724	0,394956593277748	FALSE	FALSE	FALSE
Corynebacterium accolens	1,47170703093574	-3,72781902900179	-1,64334217445365	0,54211851978007	0,841196034655188	0,629691486494746	2,71473299147351	-4,43156990216894	-2,60975765068941	0,00663292246115381	9,35494753016031e-06	0,00906063865197857	0,0530633796892305	0,000115137815755819	0,0536926734932063	FALSE	TRUE	FALSE
Corynebacterium amycolatum	-0,876831112865486	1,09281310137665	0,809111149133622	0,526398939155431	0,817925680163252	0,611674749680577	-1,66571595731613	1,33607872680869	1,3227800388297	0,0957700021420438	0,181523542425224	0,185908537235443	0,349754455381348	0,281978318330446	0,394956593277748	FALSE	FALSE	FALSE
Corynebacterium aurimucosum	0,0726366505197146	-1,49511686136576	-0,015660544773966	0,613909334480649	0,94753422768734	0,711987754081795	0,118318205050854	-1,57790274765578	-0,0219955254626007	0,905815533173474	0,114587953683861	0,982451524839285	0,929041572485614	0,190979922806435	0,982451524839285	FALSE	FALSE	FALSE
Corynebacterium coyleae	-0,101373400474989	0,543603832147059	-0,272615282814661	0,445398136660546	0,698093187188757	0,518854832402155	-0,227601761505009	0,778698090918447	-0,525417256985981	0,819955850410157	0,436157580961781	0,599293159623614	0,915640467928038	0,549489865778622	0,779568337721774	FALSE	FALSE	FALSE
Corynebacterium genitalium	-0,468941758685193	-1,1594591907308	0,75231349192032	0,345482487539386	0,550323130686831	0,404373344890801	-1,35735319617823	-2,10686981171177	1,86044283438979	0,174669012182417	0,035128866023933	0,0628228992011074	0,449397245379153	0,0669121257598723	0,233759624934353	FALSE	FALSE	FALSE
Corynebacterium glucuronolyticum	0,884020429871832	-2,64145478574719	-0,998367056520559	0,588335780518045	0,909642474435146	0,68266927940269	1,50257805006085	-2,90383844200705	-1,46244614580298	0,132947887149102	0,00368618320708732	0,143618991875399	0,424090526380949	0,0103471809321749	0,351188115460867	FALSE	TRUE	FALSE
Corynebacterium jeikeium	-0,434650643637994	-0,630346202690096	0,56011399445833	0,484166480953539	0,755431979747719	0,563276450622838	-0,897729728794884	-0,834418213140253	0,994385605574296	0,369329656151563	0,404045357462112	0,320035173258636	0,635405860045701	0,521348848338209	0,550598147541739	FALSE	FALSE	FALSE
Corynebacterium pseudogenitalium	0,392540114834591	-2,17516059590725	-0,34361257939099	0,573215366459679	0,887244860249265	0,665336021245136	0,684803893620328	-2,45158996502516	-0,516449686202078	0,493467678047934	0,0142226628024067	0,605540371027398	0,692586214804118	0,0315738441691205	0,7813424142289	FALSE	TRUE	FALSE
Corynebacterium pyruviciproducens	1,49077546871337	-3,44804537503995	-1,74644921052719	0,559949413238905	0,867597977417056	0,650129472208896	2,66233954972879	-3,97424321493372	-2,68630985854773	0,00775995555533147	7,06033881182702e-05	0,00722460551123489	0,0564360404024107	0,000434482388420124	0,0444591108383686	FALSE	TRUE	TRUE
Corynebacterium singulare	0,16307163673882	-2,13809982313089	0,00921307571719313	0,350314143054405	0,557476500796102	0,409910963945932	0,465501150815638	-3,83531829606734	0,0224757972524208	0,641572612981243	0,000125401787119594	0,982068418117288	0,809284139392479	0,000691871928935693	0,982451524839285	FALSE	TRUE	FALSE
Corynebacterium sp. HMSC062E11	-0,317315858989753	-0,100359343947587	0,236501603385525	0,374673453282393	0,593518371345173	0,437824556083367	-0,846913108494478	-0,169092228299738	0,540174369160995	0,397043555408734	0,865724097827096	0,589076786842003	0,650545275551527	0,887922151617534	0,778944511526616	FALSE	FALSE	FALSE
Corynebacterium sp. HMSC068H04	-0,199658468343829	-0,208364745194392	0,0788123518208411	0,381636852845826	0,60381674991548	0,445803006932801	-0,523163491300687	-0,345079438792577	0,176787393972695	0,600860485260391	0,73003465059479	0,859675391241362	0,781607135298069	0,809173604872656	0,923141359722268	FALSE	FALSE	FALSE
Corynebacterium striatum	0,135820791912022	-1,25669080729349	-0,17767127499226	0,329452335888011	0,526573377702825	0,385997290071155	0,412262343036446	-2,38654451688347	-0,460291508677453	0,680147146518369	0,017007548137577	0,645306995263716	0,8371041803303	0,0358053645001622	0,797943176921876	FALSE	TRUE	FALSE
Corynebacterium urealyticum	-0,0442590662075705	-0,362067415579111	-0,126577311453466	0,347603826889946	0,553464058035216	0,406804690048559	-0,127326176479591	-0,65418415220031	-0,311150079017912	0,89868224307959	0,512993170440814	0,755686531729591	0,927671992856351	0,63066858463392	0,874764955819866	FALSE	FALSE	FALSE
Cutibacterium acnes	0,149357136143041	-1,21577127454496	-0,20972943601624	0,67185669488706	1,03343747883244	0,77843064763757	0,222305049990085	-1,17643427826762	-0,26942597475156	0,824076421135234	0,239421380712788	0,787601899962901	0,915640467928038	0,354698341796724	0,887438760521579	FALSE	FALSE	FALSE
Cutibacterium avidum	0,419665995380115	-0,849509651235743	-0,732285593645327	0,455511705084413	0,713048987157364	0,53044263003689	0,921306720981725	-1,19137628204535	-1,38051799040812	0,356890313133699	0,233505899672096	0,167427214354753	0,620678805449911	0,352461735354107	0,372060476343896	FALSE	FALSE	FALSE
Cutibacterium granulosum	-0,0299978957537445	-1,67670542157987	0,19384321794576	0,469829867171644	0,734225091245438	0,546848551091375	-0,0638484222689599	-2,28363950179874	0,354473313605562	0,949090921490917	0,0223927262415577	0,722984200028464	0,955060046783313	0,0453523569449269	0,856870162996698	FALSE	TRUE	FALSE
Dakarella massiliensis	-0,516749005375353	-0,567256738031506	0,673347488161482	0,363375454255825	0,57680576091046	0,424878883083429	-1,42208010839265	-0,983444993919823	1,58479866844609	0,15500299663648	0,325388474942328	0,113012085045254	0,44143176252364	0,448507945166103	0,311757475986908	FALSE	FALSE	FALSE
Delftia tsuruhatensis	0,394702166524929	-0,896164627659175	-0,680679116531746	0,42251697982715	0,664261066481402	0,492639419270674	0,934168768049037	-1,34911508874992	-1,38169843886925	0,350216843478015	0,177300002474543	0,167064313943727	0,615765878642664	0,27811765094046	0,372060476343896	FALSE	FALSE	FALSE
Dermabacter hominis	-0,0640638567192927	-1,10394727418804	0,0982423931949166	0,360806328923624	0,573004557282559	0,42193490852003	-0,177557463890424	-1,92659423063482	0,232837793723941	0,859070532526499	0,0540302182208377	0,815887364191013	0,925190080769052	0,0971329765767869	0,900526884034843	FALSE	FALSE	FALSE
Dermabacter vaginalis	-0,0412205495456107	-1,81384682394291	0,247347776001531	0,311576512955734	0,500044453044007	0,365495476577698	-0,132296716317211	-3,62737115250688	0,676746476639225	0,894749604547106	0,000286321575666984	0,498566822651947	0,927671992856351	0,00137739948939024	0,697779149255747	FALSE	TRUE	FALSE
Dialister invisus	0,312860458824057	-2,23247703784193	-0,202789703159506	0,380614240687934	0,60230446346375	0,44463134667107	0,821988316198004	-3,70655901336565	-0,456085034664741	0,411083546626131	0,000210094298584754	0,648328831249024	0,650545275551527	0,00108435767011486	0,797943176921876	FALSE	TRUE	FALSE
Dialister micraerophilus	-0,724692026431387	-0,889351682273574	1,08586195615373	0,575924593862726	0,891257660669017	0,668441663593134	-1,25831060898247	-0,997861473197311	1,62446779621246	0,208279445890144	0,318346536225732	0,104276008014843	0,456502895101685	0,443674080606533	0,303348386952269	FALSE	FALSE	FALSE
Dorea longicatena	-0,0449204725361312	-1,04290481380587	0,052077274892834	0,311584448648439	0,500056244396821	0,365504581247228	-0,144167890056718	-2,08557502379326	0,142480498370577	0,8853678960454	0,0370171357244424	0,886700482257591	0,925874923969046	0,0696793143048327	0,945757462794248	FALSE	FALSE	FALSE
Enterococcus faecalis	0,638698091091916	0,0757995105574122	-1,31967781603465	0,551498386117257	0,855083857024357	0,640442618056594	1,15811416165435	0,0886457040847317	-2,06057151542971	0,246817451534836	0,929363484426613	0,0393439365822555	0,512867431760698	0,940121567816014	0,179857995804597	FALSE	FALSE	FALSE
Escherichia coli	1,77858513349172	-3,34589528435857	-2,22775290752873	0,792508811690798	1,21246357280103	0,91680850237675	2,24424650837277	-2,75958417177755	-2,42989992103418	0,0248165451526064	0,005787497586554	0,0151029925146301	0,147061008311742	0,014468743966385	0,0805492934113603	FALSE	TRUE	FALSE
Ezakiella coagulans	-1,25392933986063	0,950987766809115	1,44181495731748	0,618338557977971	0,954098159992848	0,71706586323474	-2,02790093498471	0,996739965221445	2,01071481887778	0,0425703597074094	0,318890745435946	0,0443555878635907	0,200331104505456	0,443674080606533	0,186760369951961	FALSE	FALSE	FALSE
Facklamia hominis	0,077998342119767	-0,534450197244405	-0,27473915837672	0,303399068618405	0,487885320227141	0,356111503436865	0,257081679502016	-1,09544225883981	-0,77149756670365	0,797115720003823	0,273322928977997	0,440412064145765	0,910989394290083	0,397560623967996	0,658560095918901	FALSE	FALSE	FALSE
Faecalibacterium prausnitzii	-0,769501171045911	0,32536889450035	0,839763787763184	0,512380176625535	0,797177385333142	0,595608360437286	-1,50181682693842	0,408151185026878	1,4099261251918	0,133144421379536	0,6831626837783	0,158561497575232	0,424090526380949	0,780757352889485	0,36767883495706	FALSE	FALSE	FALSE
Fannyhessea vaginae	1,15948808558745	-3,43434245310522	-1,226685845804	0,553349397542942	0,857824675330519	0,642564281831921	2,09539956261987	-4,00354822129822	-1,90904767116339	0,0361354883830396	6,23994749739787e-05	0,0562559422983348	0,192503649583572	0,000399356639833464	0,219535384578868	FALSE	TRUE	FALSE
Fenollaria massiliensis	-1,21573942198832	0,84207862001729	1,40989703839243	0,644253549643738	0,992510278485707	0,746779030271337	-1,88705118141857	0,848433148019451	1,88797084711946	0,0591534419771828	0,396196788575896	0,0590298642832929	0,262904186565257	0,515377936358889	0,224875673460163	FALSE	FALSE	FALSE
Finegoldia magna	-0,680784605370882	-0,29985853230547	0,862720135936032	0,511108153878828	0,795294941644863	0,594150587600469	-1,33197758674826	-0,37704066328561	1,45202269246288	0,182867553699633	0,706143386178421	0,146495295636047	0,449397245379153	0,795654519637657	0,351188115460867	FALSE	FALSE	FALSE
Fusobacterium nucleatum	0,18031205656186	-2,03448864164045	-0,0450507942471431	0,50526429989131	0,786647145653955	0,587453468441245	0,35686680535444	-2,58627855307241	-0,0766882768888596	0,721191521070143	0,00970184897489365	0,938871530763038	0,854745506453502	0,0231685945669102	0,981826437399255	FALSE	TRUE	FALSE
Gardnerella vaginalis	0,296726028782615	0,503543725302345	-0,891046527247617	0,789564198067165	1,20809198600858	0,913430767000039	0,375809882855623	0,416809093292642	-0,975494322546264	0,707058240044357	0,676818050665215	0,329315116555617	0,845740968008485	0,779071137456362	0,560536368605305	FALSE	FALSE	FALSE
Gemella haemolysans	0,410285354822191	-2,01962229134546	-0,41222012490926	0,559003679530552	0,86619748084007	0,649045423692435	0,733958236494518	-2,33159566498249	-0,635117527775066	0,462974191980548	0,0197219721005732	0,525351766231177	0,685487387468089	0,0404553273857913	0,718429765786225	FALSE	TRUE	FALSE
Haemophilus haemolyticus	1,35350739037624	-2,9569511858195	-1,65771696222606	0,3632006796368	0,576547180312588	0,424678610244421	3,72661029084458	-5,12872369650012	-3,90346234125607	0,000194072171857318	2,91713122272879e-07	9,48263106534319e-05	0,00310515474971708	6,66772850909438e-06	0,00151722097045491	TRUE	TRUE	TRUE
Haemophilus influenzae	1,43797686866793	-2,99737068851939	-1,78061003592455	0,353450416176211	0,56211884248772	0,41350527052936	4,06839772385792	-5,33227222068234	-4,30613625225393	4,73375309461196e-05	9,69913924626667e-08	1,66130752108641e-05	0,00151480099027583	2,58643713233778e-06	0,000443015338956375	TRUE	TRUE	TRUE
Haemophilus parainfluenzae	2,21633262361959	-4,24744417879271	-2,68408039048703	0,602126136610438	0,930073783894255	0,698478707978277	3,68084440927285	-4,56678196111334	-3,84275191187432	0,000232462830707503	4,95268699079393e-06	0,00012166243381708	0,00338127753756368	7,20390835024572e-05	0,0017696354009757	TRUE	TRUE	TRUE
Herbaspirillum seropedicae	1,5313310159357	-3,09808707464334	-1,90180868957608	0,296483074500911	0,477586360587522	0,348171580951402	5,16498629310793	-6,4869672384113	-5,46227433146399	2,40456542938106e-07	8,75813732321753e-11	4,70072902666245e-08	1,2824348956699e-05	4,99286422088852e-09	3,76058322132996e-06	TRUE	TRUE	TRUE
Lactobacillus amylovorus	1,00239285337887	-1,05788264724343	-1,59846695007613	0,483334084160284	0,754200586486143	0,562322607692514	2,07391302668084	-1,40265423575465	-2,8426154812367	0,0380873890046576	0,160719970340404	0,00447450177656651	0,192503649583572	0,257151952544646	0,0321731046039264	FALSE	FALSE	TRUE
Lactobacillus coleohominis	-2,02468315241651	1,84697096543528	2,42564782678589	0,53250984671089	0,826971310520797	0,618678526681508	-3,8021515750783	2,23341601085547	3,92069180062977	0,000143444919096482	0,0255215233176527	8,82951281460638e-05	0,00292040758756239	0,0510430466353055	0,00151722097045491	TRUE	FALSE	TRUE
Lactobacillus crispatus	-6,75419740992949	8,97572434901632	8,03723468424177	0,847531379860306	1,29416849694245	0,9799283101798	-7,96925939313627	6,93551447915938	8,20185987153191	1,59628090920408e-15	4,04745437326355e-12	2,36696109551999e-16	2,55404945472652e-13	6,47592699722169e-10	3,78713775283198e-14	TRUE	TRUE	TRUE
Lactobacillus gasseri	-1,65938927193883	-1,72003459968882	2,77911256881729	0,610904771522975	0,943081792855726	0,708543066358248	-2,71628140635078	-1,82384456228385	3,92229167254617	0,00660197760962558	0,0681755747559444	8,77107223531177e-05	0,0530633796892305	0,121201021788346	0,00151722097045491	FALSE	FALSE	TRUE
Lactobacillus iners	-0,474997336357764	-0,252782322888686	0,525355149096439	0,475021374947323	0,741904006735332	0,552797244750468	-0,999949394720264	-0,340721064442052	0,950357756094793	0,31733499847498	0,733313579415845	0,341930501156591	0,590390694837172	0,809173604872656	0,569884168594319	FALSE	FALSE	FALSE
Lactobacillus jensenii	-0,519410885177374	-0,589896543425531	0,683458522879058	0,98918813638866	1,50465372827186	1,14246097837483	-0,525088065727967	-0,392048038921916	0,598233581554174	0,599521972006297	0,695022719265576	0,549684087121477	0,781607135298069	0,788678262996399	0,739071041507868	FALSE	FALSE	FALSE
Lactobacillus reuteri	-1,14838765385624	0,592642979268739	1,36857093414717	0,421423238322324	0,662643956649595	0,491386324076568	-2,72502213790569	0,89436110194864	2,78512214746521	0,00642971757552691	0,371128717504436	0,00535075622638488	0,0530633796892305	0,490748717361238	0,0356717081758992	FALSE	FALSE	TRUE
Lactobacillus vaginalis	-2,40316106846962	4,05561832898838	2,44736435295738	0,632786869208993	0,975512475541264	0,733631427471488	-3,79774168113454	4,15742333457921	3,33595898609796	0,00014602037937812	3,21857235129702e-05	0,000850057036086752	0,00292040758756239	0,000234077989185238	0,00755606254299335	TRUE	TRUE	TRUE
Limosilactobacillus fermentum	0,985876923596853	0,165755849328589	-1,89158661083058	0,532706210341131	0,827261989185254	0,618903584076592	1,85069538229247	0,200366814256554	-3,05635103673351	0,0642133887643813	0,841193711580997	0,00224048778427897	0,276102255367314	0,879679698385356	0,0179239022742318	FALSE	FALSE	TRUE
Limosilactobacillus sp. c9Ua_26_M	-3,47127714441634	4,49642785427419	4,01968436488561	0,650174285349618	1,00128786831507	0,753567899437316	-5,33899482436425	4,49064449551419	5,33420328531387	9,34633120902233e-08	7,10079838264977e-06	9,59649668604294e-08	7,47706496721786e-06	9,46773117686636e-05	5,11813156588957e-06	TRUE	TRUE	TRUE
Listeria monocytogenes	1,60006538559171	-1,38277998558691	-2,45786048516333	0,456423092873865	0,714396805049933	0,53148688590391	3,50566264190732	-1,93559094303377	-4,62449883590862	0,000455472127632002	0,0529178205122719	3,75505194213149e-06	0,00560581080162464	0,0971329765767869	0,000120161662148208	TRUE	FALSE	TRUE
Mageeibacillus indolicus	-0,417073983988266	-1,47121308751761	0,751704545546372	0,328716296508586	0,525482123608905	0,385153366960909	-1,26879618813597	-2,7997395561501	1,95170186743471	0,20451376503097	0,00511438522589897	0,0509736107740663	0,454475033402155	0,0134147809203907	0,209122505739759	FALSE	TRUE	FALSE
Massilia timonae	0,575913871045406	-1,76912284825041	-0,739212853083772	0,592682975795178	0,916082730964884	0,687652866380731	0,971706451113644	-1,93118240138316	-1,07497967248273	0,331196606513294	0,0534604995610094	0,282383829314551	0,602175648205988	0,0971329765767869	0,496499040553057	FALSE	FALSE	FALSE
Megasphaera micronuciformis	-0,0653754473399258	-1,84060153582791	0,292485003153855	0,320159286585263	0,512789245309329	0,375340733377632	-0,204196629862603	-3,58939184599632	0,779251962668236	0,838199844855705	0,000331450308373973	0,435831305905184	0,924910173633882	0,00151520140970959	0,657858574951221	FALSE	TRUE	FALSE
Micrococcus luteus	0,166060040389931	-1,14327144767828	-0,255028181617852	0,535819874835222	0,831871277590833	0,622472259147399	0,30991765738626	-1,37433696591772	-0,409702083699543	0,756623574818819	0,169337095246611	0,682024501360741	0,878260001111116	0,268256784549086	0,831277644379475	FALSE	FALSE	FALSE
Mobiluncus curtisii	-0,23636599162755	-1,59367557033037	0,498185031391467	0,27884078351601	0,451224805069559	0,327896850434192	-0,847673674729789	-3,53188821276059	1,51933460395177	0,396619731187313	0,000412603737200868	0,128678293729634	0,650545275551527	0,00183379438755941	0,332073016076474	FALSE	TRUE	FALSE
Moraxella osloensis	0,935562761720347	-2,41976501823724	-1,13762111429835	0,356664790195393	0,566876078452575	0,417188929167726	2,623086964115	-4,26859610100777	-2,72687273022286	0,00871370277085886	1,96707078457574e-05	0,00639376948756819	0,0580913518057257	0,000185136073842422	0,0409201247204364	FALSE	TRUE	TRUE
Murdochiella vaginalis	-0,257665823737433	-1,48870051242677	0,504447794546719	0,310212978415443	0,498018203395898	0,3639310342831	-0,830609425348935	-2,98924919265116	1,38610821014597	0,406194308439821	0,00279663943167414	0,165713863759687	0,650545275551527	0,00799039837621183	0,372060476343896	FALSE	TRUE	FALSE
Negativicoccus succinicivorans	0,344805113633096	-1,39464422282512	-0,471818080615849	0,358737447620934	0,569943237951768	0,41956410975451	0,961162866937272	-2,44698792784545	-1,12454347177578	0,336470283852428	0,0144055664021612	0,260782539291877	0,604890397936948	0,0315738441691205	0,473301958146772	FALSE	TRUE	FALSE
Neisseria mucosa	1,79503260843616	-3,55980935088203	-2,19793148102904	0,481090735813606	0,750881987957304	0,559751971429823	3,73117267660634	-4,74083731927852	-3,92661677530974	0,000190590526625076	2,12836780032948e-06	8,6149076070997e-05	0,00310515474971708	4,25673560065896e-05	0,00151722097045491	TRUE	TRUE	TRUE
Odoribacter splanchnicus	-0,0426058950098628	-1,32680584606428	0,122482052143386	0,286888866330676	0,463269178503982	0,337150093482697	-0,148510102726517	-2,86400630050305	0,363286424981141	0,881940213542896	0,00418319690841305	0,716390932946244	0,925874923969046	0,0114068480413795	0,855392158741784	FALSE	TRUE	FALSE
Olegusella massiliensis	-0,569804159753561	-0,419309092748861	0,718564215873614	0,430241697321354	0,675682345226844	0,501489653112186	-1,32438153554412	-0,620571331648585	1,4328595045068	0,185376363718901	0,534881707140921	0,151897992052169	0,449397245379153	0,643466715357499	0,357407040122751	FALSE	FALSE	FALSE
Parvimonas sp. KA00067	0,0317525366653305	-1,74074735908913	0,113002025793405	0,349775713616496	0,556679438304739	0,409293884009841	0,0907797066212118	-3,12701932083255	0,276090189001428	0,92766763523078	0,00176588322002701	0,78247879597184	0,945393768388056	0,00554002578832003	0,887438760521579	FALSE	TRUE	FALSE
Peptococcus niger	-0,35609459969084	-1,44444847717051	0,648392721275831	0,375622864509934	0,59492256953782	0,438912380308681	-0,948010979457888	-2,42796046264082	1,47727143358277	0,343123864769456	0,0151839984567324	0,139602892204969	0,609997981812367	0,0328302669334755	0,349007230512424	FALSE	TRUE	FALSE
Peptoniphilus coxii	-0,820566897446136	-0,505990514750103	1,13730920144627	0,547848951406191	0,849680293177282	0,636259614797334	-1,4977976965	-0,595506943980081	1,78749236160231	0,1341858194902	0,551504658843782	0,073857945580473	0,424090526380949	0,65363515122226	0,258247660997052	FALSE	FALSE	FALSE
Peptoniphilus harei	-1,4377666535327	0,815469049566268	1,76757733558744	0,537266945842413	0,834013505341319	0,62413081120523	-2,67607502128824	0,977764801581406	2,83206229183616	0,00744899690185402	0,328190663410088	0,00462488378681441	0,0564360404024107	0,448507945166103	0,0321731046039264	FALSE	FALSE	TRUE
Peptoniphilus lacrimalis	0,514715762027335	-1,40198988709699	-0,738311395370611	0,867605461315604	1,32398522098253	1,00295829845035	0,593260168333703	-1,05891656861289	-0,736133692209699	0,553007051209076	0,289637777848295	0,461649340399761	0,737342734945435	0,413768254068992	0,671489949672379	FALSE	FALSE	FALSE
Peptostreptococcus anaerobius	-1,09268658899624	0,502910161864778	1,30398795796646	0,542078686478364	0,841137061341555	0,629645830745729	-2,01573427668761	0,597893238781645	2,07098640901356	0,0438277693431275	0,549911171574314	0,0383600661730884	0,200355516997154	0,65363515122226	0,179857995804597	FALSE	FALSE	FALSE
Phocaeicola dorei	-0,62195318782978	-0,612147325018044	0,851250190383079	0,429098056694817	0,673991405415368	0,500179373266342	-1,44944303085513	-0,908242034096546	1,70188983368931	0,147213898992305	0,363750360446436	0,0887760219065022	0,436189330347572	0,485000480595248	0,279462196865192	FALSE	FALSE	FALSE
Phocaeicola vulgatus	-0,154820681264077	-1,02653046554709	0,221416180439038	0,394181237903567	0,622366191704776	0,460175408328482	-0,392765221621109	-1,64939946807719	0,481156047089303	0,694492893734229	0,0990658236366996	0,630405596555644	0,841809568162702	0,170435825611526	0,795566145441843	FALSE	FALSE	FALSE
Porphyromonas asaccharolytica	-0,18176429768205	-1,09842327963061	0,282733931787768	0,455968322171519	0,713724259841417	0,530965815376344	-0,398633608616514	-1,53900230303881	0,532489895959439	0,690163193837069	0,123803734003504	0,594386738026919	0,841809568162702	0,204212344748048	0,779523590854976	FALSE	FALSE	FALSE
Porphyromonas bennonis	-0,541732325561281	-0,718615657705235	0,752298828080224	0,540671947688101	0,839054401519703	0,628033473245633	-1,00196122228592	-0,856458957135165	1,1978642224154	0,316362321821847	0,391743965626096	0,230969880113528	0,590390694837172	0,513762577870289	0,445243142387523	FALSE	FALSE	FALSE
Porphyromonas somerae	0,195888774468603	0,0610105309986351	-0,616309451628862	0,473385492458428	0,739484272919278	0,550922755286795	0,41380392426328	0,0825041630132072	-1,11868577893107	0,6790177097868	0,934245808017164	0,263274214219142	0,8371041803303	0,940121567816014	0,473301958146772	FALSE	FALSE	FALSE
Porphyromonas uenonis	-0,969304389396962	0,323056589837169	1,15599816869365	0,653204085385755	1,00577983095815	0,757041998990676	-1,48392272963898	0,321200107512011	1,52699344321038	0,137829421073808	0,748058750674447	0,126762641811975	0,424090526380949	0,814213606176269	0,332073016076474	FALSE	FALSE	FALSE
Prevotella amnii	0,590433387689123	-2,65049244943975	-0,532226976167207	0,502404636314629	0,782415634942111	0,584176321360557	1,17521484678212	-3,38757602873804	-0,911072490798054	0,23990877187269	0,000705131709413624	0,362257179811017	0,507910659440025	0,00268621603586142	0,591440293569007	FALSE	TRUE	FALSE
Prevotella bergensis	-0,368384545300462	-0,995073769622815	0,5505790884583	0,506448454064715	0,788399413935315	0,588810508913349	-0,727388033952591	-1,26214422795659	0,935070077934572	0,466988282712635	0,20689689302386	0,349752185760235	0,685487387468089	0,315271456036358	0,576910821872552	FALSE	FALSE	FALSE
Prevotella bivia	-1,08005123516272	0,414345366001176	1,30713162112141	0,629283672586946	0,970319926025295	0,729614795085229	-1,71631854156123	0,427019331344097	1,7915366162068	0,0861037565168457	0,669365247517733	0,073207224155498	0,336014659577934	0,776075649295923	0,258247660997052	FALSE	FALSE	FALSE
Prevotella buccalis	-1,2894454152903	-0,197002221175392	1,79739571102118	0,624378434599975	0,963049597832726	0,723990718693649	-2,0651664821134	-0,204560825962372	2,48262258701929	0,0389072507389913	0,837915264468981	0,0130419184832335	0,192503649583572	0,879679698385356	0,0719554123212881	FALSE	FALSE	FALSE
Prevotella colorans	0,727923121719722	-2,85886555625018	-0,695062702062098	0,671600490784264	1,03305754644452	0,778136853785062	1,08386329627259	-2,76738267494348	-0,893239664309858	0,278425415559371	0,00565083811232648	0,37172884121702	0,552371471283326	0,0144142158164173	0,596046893013973	FALSE	TRUE	FALSE
Prevotella copri	0,233637223072586	-2,23335310257404	-0,0774114153031535	0,359143004196823	0,570543358486764	0,420028854474729	0,650540927548027	-3,91443186456064	-0,184300231944686	0,515342873755036	9,06173210780953e-05	0,853777931977974	0,712042228694401	0,000536991532314639	0,923141359722268	FALSE	TRUE	FALSE
Prevotella corporis	-0,977926396032939	-0,730339853069045	1,44441751210862	0,733843123301459	1,12538880472075	0,849518249241868	-1,33260960685083	-0,648966694892856	1,70027837941993	0,182659950876998	0,516359903669022	0,0890785752507799	0,449397245379153	0,63066858463392	0,279462196865192	FALSE	FALSE	FALSE
Prevotella denticola	0,460719749234412	-2,13386126049948	-0,46209037920143	0,345140371298554	0,549816544860495	0,403981224766094	1,33487643737823	-3,88104228664291	-1,14384122546532	0,181916790790612	0,000104009752547765	0,252689489449663	0,449397245379153	0,000594341443130086	0,470119980371467	FALSE	TRUE	FALSE
Prevotella disiens	-0,925948673295929	0,31879546187089	1,08862030272814	0,721541517710553	1,10713593622713	0,835409449777219	-1,28329229928994	0,287946088135549	1,30309790369076	0,199389689576681	0,773388006980849	0,192541339222902	0,451989890916825	0,835736126954221	0,394956593277748	FALSE	FALSE	FALSE
Prevotella histicola	0,100435112414779	-2,18126400372848	0,119420849660338	0,42081095727932	0,661738694087478	0,490684836889568	0,238670383167123	-3,29626183751638	0,243375871195332	0,811361183932871	0,000979806501388646	0,807714233948438	0,914209784713094	0,00340802261352572	0,900526884034843	FALSE	TRUE	FALSE
Prevotella intermedia	0,326395694171808	-2,25575275357973	-0,218099525907684	0,463074997643672	0,724234446061588	0,539108642176035	0,704844130718894	-3,11467200413705	-0,404555796077311	0,480907241772178	0,00184149555160732	0,685804056613067	0,692586214804118	0,00566614015879175	0,831277644379475	FALSE	TRUE	FALSE
Prevotella melaninogenica	0,798792908077663	-3,01383630863727	-0,766589269743953	0,568532796289195	0,880309567976721	0,65996837447988	1,40500761484891	-3,42360962356025	-1,16155455228912	0,160019013914819	0,000617953219107695	0,245416451949528	0,44143176252364	0,00241152475749344	0,461960380140288	FALSE	TRUE	FALSE
Prevotella nigrescens	0,167496250053836	-2,04323508775179	-0,0225238530967282	0,366240806106309	0,581044861465343	0,428162221245458	0,45733912568229	-3,51648422223189	-0,0526058862251083	0,647427311513983	0,000437302648895322	0,958045926937472	0,809284139392479	0,0018910384817095	0,982451524839285	FALSE	TRUE	FALSE
Prevotella oris	0,715594278208437	-2,69546840106591	-0,718212047722777	0,424857104089777	0,667720987711796	0,495320496129369	1,68431755364322	-4,03681844763181	-1,44999460618967	0,0921203147587611	5,41809648420528e-05	0,147060023349238	0,349754455381348	0,000363948416875095	0,351188115460867	FALSE	TRUE	FALSE
Prevotella shahii	-0,0283316213101283	-1,79558839271537	0,222223936294816	0,373677983907401	0,592046019921598	0,436683952212033	-0,0758182781170992	-3,03285273829415	0,508889633267114	0,939563674145825	0,0024225378722593	0,610829586833006	0,951456885210962	0,00704738290111796	0,781861871146247	FALSE	TRUE	FALSE
Prevotella timonensis	-1,84867213604452	0,568614797991209	2,48108565619815	0,582651844074227	0,901222426808998	0,676153389794083	-3,17285898061794	0,630937248204676	3,66941243458639	0,00150945822606675	0,528081555734488	0,000243108591826885	0,0150945822606675	0,640098855435743	0,00300285836084175	TRUE	FALSE	TRUE
Prevotella veroralis	0,203185759419088	-2,26618457604594	-0,0207421970317678	0,396454664508902	0,62572765198476	0,462780075852286	0,512506920988758	-3,62167880683837	-0,0448208514456194	0,608296277775368	0,000292697391495426	0,964250104742804	0,784898422935959	0,00137739948939024	0,982451524839285	FALSE	TRUE	FALSE
Propionimicrobium lymphophilum	-0,518120014494586	-1,1336797469146	0,823275809232383	0,40480408099611	0,638072580880266	0,472345939903825	-1,27992784366116	-1,77672537715163	1,74295095962931	0,200570514094341	0,0756134348482928	0,0813421814167256	0,451989890916825	0,132946698634361	0,271140604722419	FALSE	FALSE	FALSE
Pseudomonas aeruginosa	0,375355207245492	-1,60663585213496	-0,464776209256054	0,475956710699925	0,743287540326385	0,553869012014201	0,788633081133593	-2,16152668377768	-0,839144633793194	0,430326490207858	0,0306546780085803	0,401388152043516	0,65573560412626	0,0598140058704006	0,62962847379375	FALSE	FALSE	FALSE
Pseudomonas oleovorans	0,823554029281458	-2,43677441530547	-0,95624254932636	0,498522525122097	0,776671444471272	0,579727519645661	1,65198960484234	-3,13745848730711	-1,64946896071249	0,0985366699770971	0,00170419404952536	0,0990515970457729	0,350352604363012	0,00545342095848115	0,296117797518042	FALSE	TRUE	FALSE
Pseudomonas putida	1,23113400402866	-3,31044369844032	-1,37218704426864	0,3190306679715	0,511114184728578	0,374046293337363	3,85898325028313	-6,47691611258705	-3,6684952336395	0,000113859740219329	9,36162041416598e-11	0,000243982241818392	0,00292040758756239	4,99286422088852e-09	0,00300285836084175	TRUE	TRUE	TRUE
Ralstonia pickettii	-0,770812666357459	0,760915830975731	0,728214630261761	0,479533212073812	0,748577988308673	0,557967229387009	-1,60742289991545	1,01648170646179	1,30512078829753	0,107961629962326	0,309400054525354	0,191851721121204	0,375518712912436	0,438088572779262	0,394956593277748	FALSE	FALSE	FALSE
Rothia mucilaginosa	1,22598190778194	-3,24251700729994	-1,3817682319445	0,498822854311908	0,777115817842628	0,580071686859397	2,45775007537114	-4,17250161797192	-2,38206460209362	0,0139810433183459	3,01273459449441e-05	0,0172158769694737	0,0860371896513595	0,000234077989185238	0,0888561391972838	FALSE	TRUE	FALSE
Ruminococcus bromii	-0,0629524681110769	-0,432120714880875	-0,0787723810923945	0,378046222428194	0,59850663564218	0,441689008502969	-0,166520558535759	-0,721998202103845	-0,178343539404298	0,867747305660715	0,470295582897696	0,858453187360739	0,925190080769052	0,58786947862212	0,923141359722268	FALSE	FALSE	FALSE
Schaalia radingae	0,433399518236899	-1,60350489266542	-0,557286168220041	0,288277407073701	0,465343758914839	0,338745771442861	1,50341132396163	-3,44585021706259	-1,64514575590516	0,132733008258525	0,000569265793834493	0,099939756662339	0,424090526380949	0,00227706317533797	0,296117797518042	FALSE	TRUE	FALSE
Schaalia turicensis	0,289446318902246	-1,76888724354626	-0,286738616867398	0,364912001253492	0,579079030567234	0,426639586014972	0,793194846724642	-3,05465601441923	-0,672086290786285	0,427664309470182	0,00225318788510362	0,501528763527568	0,65573560412626	0,00667611225215887	0,697779149255747	FALSE	TRUE	FALSE
Slackia exigua	0,176079437260413	-1,79589290234115	-0,100606849370762	0,27474091707423	0,445074025964944	0,323179574254865	0,640892660385344	-4,0350431559055	-0,311303242485932	0,521592424794369	5,45922625312643e-05	0,755570102525421	0,713288786043582	0,000363948416875095	0,874764955819866	FALSE	TRUE	FALSE
Sneathia amnii	0,411212072529182	-2,41380193570391	-0,310854597831142	0,350908662610809	0,558356570263742	0,410592321645326	1,17184930537111	-4,32304742928653	-0,757088190508495	0,241257563234012	1,53888634014796e-05	0,448997028711489	0,507910659440025	0,000164147876282449	0,65907820728292	FALSE	TRUE	FALSE
Solobacterium moorei	-0,137254900202709	-1,78746744597342	0,39217263713447	0,444526711663825	0,69680459948988	0,517856397665329	-0,308766372416577	-2,56523485534107	0,757299975248962	0,757499250958338	0,0103105989952464	0,448870165733485	0,878260001111116	0,0242602329299915	0,65907820728292	FALSE	TRUE	FALSE
Sphingobium yanoikuyae	0,357321404398865	-0,649079367474722	-0,686085371772024	0,441476329879104	0,692294031448853	0,514361442446986	0,809378397470858	-0,937577586963028	-1,33385847995933	0,418297524141091	0,348461534044398	0,18225024107826	0,650545275551527	0,468519709639526	0,394956593277748	FALSE	FALSE	FALSE
Staphylococcus aureus	1,08957088876424	-1,76078874745191	-1,55281616823922	0,393909513059264	0,621964418522602	0,459864092076715	2,76604360301478	-2,8310120241837	-3,37668497061123	0,00567409474599286	0,00464009766346722	0,000733650245246837	0,0530633796892305	0,0123735937692459	0,00690494348467612	FALSE	TRUE	TRUE
Staphylococcus capitis	1,49466271202294	-3,35149399290828	-1,77777724529695	0,459902903029525	0,719543083391625	0,535474033588562	3,24995276650164	-4,65780864310549	-3,32000644995407	0,00115424177757055	3,19593065757812e-06	0,000900153683820624	0,0131913346008063	5,6816545023611e-05	0,00758024154796315	TRUE	TRUE	TRUE
Staphylococcus epidermidis	0,701933712238266	-1,54889630744731	-0,995738076626924	0,682044657565539	1,04854636006091	0,790113559481534	1,02916092729722	-1,47718438253635	-1,2602467894366	0,303404059610028	0,139626218988044	0,207580348688311	0,584875295633788	0,225658535738253	0,410035256668269	FALSE	FALSE	FALSE
Staphylococcus haemolyticus	-0,300329459690594	-1,94125114669847	0,689900660282736	0,504853978224372	0,786039973116349	0,586983241405999	-0,594883813230285	-2,46965957596551	1,17533280614659	0,551921137925167	0,0135241684214916	0,239861594491753	0,737342734945435	0,0304769992596994	0,456879227603339	FALSE	TRUE	FALSE
Staphylococcus hominis	0,440849457598744	-2,46214947705473	-0,345060673603135	0,626009027345629	0,965466342396907	0,725860255893582	0,70422220501837	-2,55021782628081	-0,4753816878682	0,48129440476715	0,0107655632294509	0,634514944290417	0,692586214804118	0,0249636248798861	0,795566145441843	FALSE	TRUE	FALSE
Staphylococcus lugdunensis	-0,0738294140812729	-1,31635362903132	0,169079496667888	0,30479705494955	0,48996529624261	0,357716047097443	-0,242224827577462	-2,68662625521854	0,472663997155905	0,808605958150457	0,00721776645272991	0,636452916353474	0,914209784713094	0,0174976156429816	0,795566145441843	FALSE	TRUE	FALSE
Staphylococcus warneri	1,45772087001658	-2,99568002196661	-1,81224087860502	0,456580003921064	0,714628856272894	0,531666672774438	3,19269538196551	-4,19193822873373	-3,40860349426843	0,00140951552662575	2,76581311896919e-05	0,00065296311496508	0,015034832284008	0,00023291057843951	0,0065296311496508	TRUE	TRUE	TRUE
Stenotrophomonas maltophilia	0,90445218295108	-3,14889859545743	-0,898266658127135	0,43417904419451	0,6815040251005	0,506000730504874	2,08313182094963	-4,6205135692237	-1,77522798678743	0,0372392095741476	3,8279130589406e-06	0,0758602504178839	0,192503649583572	6,12466089430496e-05	0,258247660997052	FALSE	TRUE	FALSE
Streptococcus agalactiae	0,449241301632759	-0,173496694467919	-0,955357211085312	0,794796287893433	1,21585964175271	0,919432458038922	0,56522823329164	-0,142694673389945	-1,03907274833762	0,57191853540779	0,886531323686761	0,298770903951673	0,756255914588813	0,903471412674406	0,519601572089867	FALSE	FALSE	FALSE
Streptococcus anginosus	-0,575984743435141	0,226221836924474	0,559928373658717	0,565255601585543	0,87545602004124	0,656211774025573	-1,01898104471588	0,258404570584617	0,853273890871846	0,308211965590993	0,796094689540289	0,393507435391225	0,58707041064951	0,849167668842975	0,623378115471247	FALSE	FALSE	FALSE
Streptococcus infantis	0,447642634616253	-2,18887044450546	-0,42708210665814	0,457774761879776	0,716395761471604	0,533035615632981	0,977866566470557	-3,0553927901655	-0,801226211030906	0,328140322803689	0,00224765944689931	0,423000699738338	0,602175648205988	0,00667611225215887	0,647844204306158	FALSE	TRUE	FALSE
Streptococcus mitis	0,815229413850857	-1,21661695532381	-1,26139401596019	0,713403561997136	1,09506219607467	0,826076234150864	1,14273246907916	-1,11100260760061	-1,52697047053629	0,253149684558362	0,266567226894897	0,126768354428338	0,51928140422228	0,391291342231041	0,332073016076474	FALSE	FALSE	FALSE
Streptococcus oralis	0,363974178346322	-1,96485468378526	-0,353349091579025	0,528993990192555	0,821766893680882	0,614648944105852	0,688049741763293	-2,39101221878656	-0,574879522640443	0,49142145799936	0,0168019936889005	0,565372779849413	0,692586214804118	0,0358053645001622	0,75383037313255	FALSE	TRUE	FALSE
Streptococcus parasanguinis	0,348009168216921	-1,77384933367368	-0,377956485751545	0,536085960481984	0,832265184584755	0,622777230930882	0,649166726739184	-2,13135112044691	-0,606888734815503	0,516230615803441	0,0330602265221577	0,543924754630802	0,712042228694401	0,0637305571511473	0,737525091024817	FALSE	FALSE	FALSE
Streptococcus pseudopneumoniae	1,08159555035747	-1,0805117558586	-1,71768100827316	0,724148168919509	1,11100345229524	0,83839899697704	1,49361083377633	-0,972554813962417	-2,04876319564609	0,135277366130729	0,330774609560001	0,0404852762766632	0,424090526380949	0,448507945166103	0,179934561229614	FALSE	FALSE	FALSE
Streptococcus salivarius	0,531011100536387	-2,52380484051878	-0,471405927774878	0,603992252649314	0,932838836133029	0,700618108865559	0,879168728087476	-2,70551004392238	-0,67284291086649	0,379309797475505	0,00681995858444706	0,501047234956788	0,645633697830647	0,0167875903617158	0,697779149255747	FALSE	TRUE	FALSE
Streptococcus sanguinis	0,786825055461462	-2,3917297094219	-0,909972209609326	0,453897784265465	0,710662248895891	0,528593428587805	1,73348512096125	-3,36549424587809	-1,72149739364036	0,0830094798372773	0,000764066608214779	0,0851606047260631	0,332037919349109	0,00284303854219453	0,278075444003471	FALSE	TRUE	FALSE
Streptococcus thermophilus	0,285202532838895	-1,75385618005373	-0,283955811968273	0,345544474581785	0,550414916374774	0,404444391744907	0,825371417627435	-3,18642559980975	-0,70208863755829	0,409160756919161	0,00144042530230969	0,482623887868124	0,650545275551527	0,00480141767436562	0,695674072602701	FALSE	TRUE	FALSE
Ureaplasma parvum	-0,516451497611046	1,84790543583056	0,0428352059031251	0,743499234611424	1,13971782180492	0,860593239873737	-0,694622769693852	1,62137100997869	0,0497740441342646	0,487291738871527	0,104938094215344	0,960302450817988	0,692586214804118	0,176737842889001	0,982451524839285	FALSE	FALSE	FALSE
Ureaplasma urealyticum	1,10704154748052	-0,544853353370331	-1,8976152826384	0,53823057769943	0,8354400790105	0,625235277749723	2,05681652687287	-0,652175263144735	-3,03504192768534	0,0397038777266116	0,514288115859188	0,00240502250386715	0,192503649583572	0,63066858463392	0,0183239809818449	FALSE	FALSE	TRUE
Urinicoccus massiliensis	-0,691817075862966	-0,429326370539701	0,91392246016579	0,503328389274349	0,783782515868954	0,585234929259985	-1,37448451270623	-0,547762117484492	1,56163348165398	0,169291315052999	0,583855253422737	0,118374357224363	0,449397245379153	0,681874748522905	0,321015206032172	FALSE	FALSE	FALSE
Varibaculum cambriense	-0,54492708351895	-1,3205957824557	0,914383913049709	0,490523447988327	0,764836490231493	0,570560996223552	-1,11090934746083	-1,72663804528468	1,60260501348999	0,266607371571568	0,0842326887385586	0,109021886188822	0,539964296853809	0,146491632588798	0,306026347196692	FALSE	FALSE	FALSE
Veillonella atypica	0,0928880142901063	-2,48918205330602	0,211669524848527	0,581782808669413	0,899935114395854	0,675157167036362	0,159660981565525	-2,76595724901462	0,313511483226434	0,873148138725793	0,00567559747771429	0,753892097777895	0,925190080769052	0,0144142158164173	0,874764955819866	FALSE	TRUE	FALSE
Veillonella dispar	0,542347613804343	-2,61623655624458	-0,465201711298685	0,501647556855747	0,781295394099632	0,583308721894891	1,08113277218711	-3,3485882241243	-0,797522296233575	0,279638057337184	0,000812244159478351	0,425147759075916	0,552371471283326	0,0028879792337008	0,647844204306158	FALSE	TRUE	FALSE
Veillonella montpellierensis	0,423529796098518	-3,05774681834283	-0,162327409158056	0,695360825889903	1,06829689172335	0,805384252541558	0,609079172034887	-2,86226314242114	-0,201552747829124	0,542471962307208	0,00420627521525869	0,840266388764623	0,735555203128417	0,0114068480413795	0,920839878098216	FALSE	TRUE	FALSE
Veillonella parvula	0,662306880381484	-2,63898403841263	-0,648768455905691	0,505794001276379	0,787430975030784	0,588060505327448	1,30943996708174	-3,35138459381721	-1,10323419108794	0,190385360602177	0,000804085459625206	0,269925476839306	0,451989890916825	0,0028879792337008	0,479867514380988	FALSE	TRUE	FALSE
Winkia neuii	0,537460877196505	-1,63102466357305	-0,71449388199192	0,648310723206151	0,998525040922608	0,751431076115465	0,829017410877534	-1,63343391174851	-0,950844202086381	0,407094555211475	0,102377769658496	0,341683470259822	0,650545275551527	0,17426003346127	0,569884168594319	FALSE	FALSE	FALSE
Xanthomonas campestris	-0,334924647667161	-1,12655661749389	0,532022022076408	0,280192868114577	0,453250857431562	0,329451997324871	-1,19533609088937	-2,48550355509033	1,61486962105676	0,231955744273702	0,0129368295034881	0,106338932250532	0,50152593356476	0,0295698960079727	0,303825520715806	FALSE	TRUE	FALSE
[truncated: 1 more rows]

## Sheet: Table_S7_DA_all-to-eubiotic
### Supplementary table 7: Differential abundance results for all samples in menses-related dysbiotic, unstable and constant dysbiotic VCD against constant eubiotic.
[truncated: 190 more rows]

## Sheet: Table_S8_DA_all-to-dysbiotic
### Supplementary table 8: Differential abundance results for all samples in menses-related dysbiotic, unstable and constant eubiotic VCD against constant dysbiotic.
[truncated: 190 more rows]

[truncated: 3 more sheets: Table_S9_Lactobacillus_eubio-me, Table_S10_Gardnerella_eubio-men, Table_S11_Prevotella_eubio-mens]
